# Supplementary material for: Genome-wide modelling of plant transcription factor binding captures regulatory variants associated with phenotypic traits
Source: Nat Commun. 2026 Jun 3;17:4913. doi: 10.1038/s41467-026-73634-8 (PMC13234004; doi:10.1038/s41467-026-73634-8)
Supplement: Supplementary file 4 — Supplementary Data 1 [file 41467_2026_73634_MOESM4_ESM.xlsx]

## Sheet: Suppl. Data 1 - Individual Pre
TF	Total Bound (true label)	Predicted Bound (non-weighted model)	Predicted Bound (weighted model)	sensitivity (non-weighted model)	sensitivity (weigthed model)	balanced accuracy (non-weighted)	MCC (non-weighted model)	f1 macro (non-weighted model)	f1 micro (non-weighted model)	f1 weighted (non-weighted model)
ABI3VP1_tnt	31626	5295	9866	0.167426	0.311959	0.565326	0.296002	0.599634	0.949298	0.932486
AP2EREBP_tnt	242561	215391	217743	0.887987	0.897683	0.84903	0.75005	0.873117	0.942051	0.939976
ARF_ecoli	26659	9868	13167	0.370156	0.493904	0.657999	0.437327	0.704716	0.957724	0.951115
ARF_tnt	11654	37	19	0.00317488	0.00163034	0.501506	0.0428636	0.497609	0.978529	0.968013
ARID_tnt	10683	3436	5909	0.321633	0.553122	0.626725	0.407545	0.680966	0.983603	0.979987
BBRBPC_tnt	17697	13028	13618	0.73617	0.769509	0.835916	0.701046	0.850158	0.983305	0.98295
BES1_tnt	4585	2373	2937	0.517557	0.640567	0.692005	0.503377	0.742511	0.995481	0.994884
bHLH_tnt	70497	48609	51899	0.689519	0.736187	0.793352	0.643797	0.819684	0.942035	0.939354
bZIP_tnt	139241	110837	102246	0.796008	0.73431	0.799437	0.630458	0.814505	0.93236	0.930624
BZR_tnt	12033	8641	9936	0.718109	0.825729	0.803931	0.655514	0.826769	0.992057	0.991758
C2C2dof_tnt	323888	296293	291888	0.914801	0.9012	0.84297	0.690064	0.845019	0.929472	0.92926
C2C2gata_tnt	23332	16583	18033	0.710741	0.772887	0.806461	0.631438	0.81555	0.974318	0.973936
C2C2YABBY_tnt	9178	597	2750	0.0650469	0.29963	0.526476	0.17519	0.544947	0.983311	0.976408
C2H2_tnt	130985	49595	25682	0.378631	0.196068	0.616066	0.350653	0.647571	0.871783	0.847266
C3H_tnt	35394	17599	16876	0.497231	0.476804	0.683002	0.472828	0.72685	0.958861	0.95372
CAMTA_tnt	3547	232	737	0.0654074	0.207781	0.521817	0.167638	0.539665	0.994677	0.992359
CPP_tnt	64469	55340	56214	0.858397	0.871954	0.85254	0.683023	0.841283	0.966916	0.967442
E2FDP_tnt	7471	4261	5582	0.570339	0.747156	0.743058	0.607778	0.796092	0.992418	0.991585
EIL_tnt	1209	0	0	0	0	0.5	0	0.499455	0.997822	0.996735
FAR1_tnt	957	345	440	0.360502	0.45977	0.639108	0.407188	0.689561	0.998519	0.99825
G2like_tnt	171542	148017	144708	0.862862	0.843572	0.827203	0.649796	0.824882	0.924551	0.924817
GeBP_tnt	11654	4503	5159	0.386391	0.442681	0.662251	0.467363	0.717499	0.982428	0.979364
GRF_tnt	8901	225	3564	0.0252781	0.400404	0.508411	0.105063	0.513175	0.986723	0.980456
HB_tnt	163210	144234	140316	0.883733	0.859727	0.844257	0.672409	0.836024	0.930392	0.931216
Homeobox_ecoli	10750	4497	4701	0.418326	0.437302	0.668363	0.449142	0.714682	0.983111	0.980747
Homeobox_tnt	70001	47974	47070	0.685333	0.672419	0.75084	0.547085	0.771924	0.933281	0.9304
HSF_tnt	60989	44058	47538	0.722393	0.779452	0.76358	0.609461	0.800485	0.959189	0.956253
LOBAS2_tnt	74721	54059	55496	0.723478	0.74271	0.7652	0.574409	0.785885	0.946948	0.944839
MADS_tnt	36483	0	359	0	0.0098402	0.5	0	0.486893	0.948913	0.924038
mTERF_tnt	5551	2555	2713	0.460277	0.488741	0.686496	0.491669	0.736327	0.992032	0.99096
MYB_tnt	301999	237714	208824	0.787135	0.691472	0.760727	0.560055	0.777545	0.857115	0.852033
MYBrelated_tnt	275928	229649	201729	0.832279	0.731093	0.810393	0.634748	0.817115	0.882761	0.881458
NAC_tnt	388132	287048	78705	0.739563	0.202779	0.705043	0.51324	0.7399	0.859771	0.844512
ND_tnt	7750	2179	2575	0.281161	0.332258	0.607749	0.366729	0.658695	0.987409	0.984352
Orphan_tnt	19008	9212	8904	0.484638	0.468434	0.708049	0.511544	0.749442	0.972116	0.969281
RAV_tnt	14713	0	0	0	0	0.5	0	0.494427	0.977955	0.967055
REM_tnt	40334	28789	29185	0.713765	0.723583	0.806423	0.623652	0.811763	0.962779	0.962454
RWPRK_tnt	11108	0	0	0	0	0.5	0	0.495265	0.981237	0.971944
S1Falike_tnt	7818	3182	3852	0.407009	0.492709	0.693877	0.494529	0.739627	0.988196	0.986789
SBP_tnt	64086	49589	54584	0.773788	0.85173	0.81994	0.704691	0.850138	0.966099	0.96447
SRS_tnt	11329	4919	1115	0.434195	0.09842	0.689454	0.429367	0.712802	0.979198	0.977905
TCP_tnt	11203	0	0	0	0	0.5	0	0.496941	0.987838	0.981794
Trihelix_tnt	89125	47644	47967	0.534575	0.538199	0.678365	0.470695	0.721235	0.919088	0.908232
WRKY_tnt	157985	136391	136289	0.863316	0.862671	0.833801	0.691679	0.845477	0.945145	0.944173
zfGRF_tnt	2415	1049	1078	0.434369	0.446377	0.675994	0.47758	0.72788	0.996475	0.995954
ZFHD_tnt	160290	132746	128071	0.828161	0.798996	0.801962	0.640077	0.81907	0.930704	0.928693
