# Supplementary material for: Genome-wide modelling of plant transcription factor binding captures regulatory variants associated with phenotypic traits
Source: Nat Commun. 2026 Jun 3;17:4913. doi: 10.1038/s41467-026-73634-8 (PMC13234004; doi:10.1038/s41467-026-73634-8)
Supplement: Supplementary file 5 — Supplementary Data 2 [file 41467_2026_73634_MOESM5_ESM.xlsx]

## Sheet: Suppl. Data 2 - TP,TN,FP,FN unw
tf families	balanced accuracy	MCC	f1 macro	f1 micro	f1 weighted	TN	TP	FN	FP
AP2EREBP_tnt	0.84903	0.75005	0.873117	0.942051	0.939976	307265	37507	14665	6543
SBP_tnt	0.81994	0.704691	0.850138	0.966099	0.96447	337754	15819	8465	3942
BBRBPC_tnt	0.835916	0.701046	0.850158	0.983305	0.98295	352430	7440	3515	2595
WRKY_tnt	0.833801	0.691679	0.845477	0.945145	0.944173	319915	25989	11470	8606
C2C2dof_tnt	0.84297	0.690064	0.845019	0.929472	0.92926	305165	35003	13244	12568
CPP_tnt	0.85254	0.683023	0.841283	0.966916	0.967442	339741	14131	5373	6735
HB_tnt	0.844257	0.672409	0.836024	0.930392	0.931216	309072	31433	11526	13949
BZR_tnt	0.803931	0.655514	0.826769	0.992057	0.991758	360282	2791	1777	1130
G2like_tnt	0.827203	0.649796	0.824882	0.924551	0.924817	307235	31132	13437	14176
bHLH_tnt	0.793352	0.643797	0.819684	0.942035	0.939354	323118	21648	13910	7304
ZFHD_tnt	0.801962	0.640077	0.81907	0.930704	0.928693	314047	26572	15270	10091
MYBrelated_tnt	0.810393	0.634748	0.817115	0.882761	0.881458	271170	51903	23630	19277
C2C2gata_tnt	0.806461	0.631438	0.81555	0.974318	0.973936	348064	8517	5108	4291
bZIP_tnt	0.799437	0.630458	0.814505	0.93236	0.930624	316472	24753	14526	10229
REM_tnt	0.806423	0.623652	0.811763	0.962779	0.962454	340082	12276	7164	6458
HSF_tnt	0.76358	0.609461	0.800485	0.959189	0.956253	338727	12317	10487	4449
E2FDP_tnt	0.743058	0.607778	0.796092	0.992418	0.991585	361158	2047	2149	626
LOBAS2_tnt	0.7652	0.574409	0.785885	0.946948	0.944839	331991	14573	11786	7630
MYB_tnt	0.760727	0.560055	0.777545	0.857115	0.852033	266285	47402	33136	19157
Homeobox_tnt	0.75084	0.547085	0.771924	0.933281	0.9304	324696	16866	14957	9461
NAC_tnt	0.705043	0.51324	0.7399	0.859771	0.844512	281556	33103	41474	9847
Orphan_tnt	0.708049	0.511544	0.749442	0.972116	0.969281	350395	5380	7299	2906
BES1_tnt	0.692005	0.503377	0.742511	0.995481	0.994884	363540	786	1255	399
S1Falike_tnt	0.693877	0.494529	0.739627	0.988196	0.986789	359624	2036	3172	1148
mTERF_tnt	0.686496	0.491669	0.736327	0.992032	0.99096	361736	1328	2214	702
zfGRF_tnt	0.675994	0.47758	0.72788	0.996475	0.995954	364146	544	998	292
C3H_tnt	0.683002	0.472828	0.72685	0.958861	0.95372	344110	6814	11265	3791
Trihelix_tnt	0.678365	0.470695	0.721235	0.919088	0.908232	322347	14021	23265	6347
GeBP_tnt	0.662251	0.467363	0.717499	0.982428	0.979364	356982	2567	5265	1166
Homeobox_ecoli	0.668363	0.449142	0.714682	0.983111	0.980747	357391	2408	4654	1527
ARF_ecoli	0.657999	0.437327	0.704716	0.957724	0.951115	344639	5869	12161	3311
SRS_tnt	0.689454	0.429367	0.712802	0.979198	0.977905	355422	2945	4662	2951
ARID_tnt	0.626725	0.407545	0.680966	0.983603	0.979987	358215	1764	5130	871
FAR1_tnt	0.639108	0.407188	0.689561	0.998519	0.99825	365272	166	430	112
ND_tnt	0.607749	0.366729	0.658695	0.987409	0.984352	360269	1103	3974	634
C2H2_tnt	0.616066	0.350653	0.647571	0.871783	0.847266	305483	13572	39422	7503
ABI3VP1_tnt	0.565326	0.296002	0.599634	0.949298	0.932486	344723	2701	17500	1056
C2C2YABBY_tnt	0.526476	0.17519	0.544947	0.983311	0.976408	359539	333	5882	226
CAMTA_tnt	0.521817	0.167638	0.539665	0.994677	0.992359	363945	87	1901	47
GRF_tnt	0.508411	0.105063	0.513175	0.986723	0.980456	361038	83	4818	41
ARF_tnt	0.501506	0.0428636	0.497609	0.978529	0.968013	358098	24	7844	14
MADS_tnt	0.5	0	0.486893	0.948913	0.924038	347283	0	18697	0
RAV_tnt	0.5	0	0.494427	0.977955	0.967055	357912	0	8068	0
RWPRK_tnt	0.5	0	0.495265	0.981237	0.971944	359113	0	6867	0
EIL_tnt	0.5	0	0.499455	0.997822	0.996735	365183	0	797	0
TCP_tnt	0.5	0	0.496941	0.987838	0.981794	361529	0	4451	0
