# Supplementary material for: Genome-wide modelling of plant transcription factor binding captures regulatory variants associated with phenotypic traits
Source: Nat Commun. 2026 Jun 3;17:4913. doi: 10.1038/s41467-026-73634-8 (PMC13234004; doi:10.1038/s41467-026-73634-8)
Supplement: Supplementary file 6 — Supplementary Data 3 [file 41467_2026_73634_MOESM6_ESM.xlsx]

## Sheet: Suppl. Data 3 - IPM to JASPAR 
Query	ID	Subject	Score (PCC)	P-value	E-value
ipm_Arth_ABI3VP1_p0m00F_949	MA1281.1	AT5G02460	1.884	0.001	1.721
ipm_Arth_ABI3VP1_p0m00R_949	MA1281.1	AT5G02460	1.884	0.001	1.721
ipm_Arth_ABI3VP1_p0m01F_558	MA1281.1	AT5G02460	1.877	0.002	2.288
ipm_Arth_ABI3VP1_p0m01R_558	MA1281.1	AT5G02460	1.877	0.002	2.288
ipm_Arth_AP2EREBP_p0m00F_1587	MA0975.1	CRF2	1.979	0.001	1.88
ipm_Arth_AP2EREBP_p0m00R_1587	MA0975.1	CRF2	1.979	0.001	1.88
ipm_Arth_AP2EREBP_p0m01F_35	MA1285.1	At2g45680	1.848	0.004	6.314
ipm_Arth_AP2EREBP_p0m01R_35	MA1285.1	At2g45680	1.848	0.004	6.314
ipm_Arth_ARF_p0m00F_1838	MA0943.1	ARF5	1.973	0.001	2.154
ipm_Arth_ARF_p0m00R_1838	MA0943.1	ARF5	1.973	0.001	2.154
ipm_Arth_ARF_p0m01F_146	MA0045.1	HMG-I/Y	1.835	0.006	9.628
ipm_Arth_ARF_p0m01R_146	MA0045.1	HMG-I/Y	1.835	0.006	9.628
ipm_Arth_ARF_p0m02F_36	MA1206.1	ARF2	1.888	0.001	1.45
ipm_Arth_ARF_p0m02R_36	MA1206.1	ARF2	1.888	0.001	1.45
ipm_Arth_ARID_p0m00F_251	MA1327.2	ATHB23	1.928	0	0.224
ipm_Arth_ARID_p0m00R_251	MA1327.2	ATHB23	1.928	0	0.224
ipm_Arth_ARID_p0m01F_137	MA0933.1	AHL20	1.942	0.003	4.041
ipm_Arth_ARID_p0m01R_137	MA0933.1	AHL20	1.942	0.003	4.041
ipm_Arth_ARID_p0m02F_83	MA0933.1	AHL20	1.945	0.003	3.808
ipm_Arth_ARID_p0m02R_83	MA0933.1	AHL20	1.945	0.003	3.808
ipm_Arth_ARID_p0m03F_72	MA0933.1	AHL20	1.951	0.002	3.381
ipm_Arth_ARID_p0m03R_72	MA0933.1	AHL20	1.951	0.002	3.381
ipm_Arth_ARID_p0m04F_69	MA0951.1	ATHB-16	1.97	0.002	2.267
ipm_Arth_ARID_p0m04R_69	MA0951.1	ATHB-16	1.97	0.002	2.267
ipm_Arth_ARID_p0m05F_38	MA0933.1	AHL20	1.98	0.001	1.839
ipm_Arth_ARID_p0m05R_38	MA0933.1	AHL20	1.98	0.001	1.839
ipm_Arth_BBRBPC_p0m00F_1309	MA1403.1	BPC5	1.958	0	0.043
ipm_Arth_BBRBPC_p0m00R_1309	MA1403.1	BPC5	1.958	0	0.043
ipm_Arth_BES1_p0m00F_976	MA0957.1	BHLH3	1.969	0.002	2.311
ipm_Arth_BES1_p0m00R_976	MA0957.1	BHLH3	1.969	0.002	2.311
ipm_Arth_bHLH_p0m00F_1190	MA0958.1	BHLH13	1.987	0.001	1.593
ipm_Arth_bHLH_p0m00R_1190	MA0958.1	BHLH13	1.987	0.001	1.593
ipm_Arth_bHLH_p0m01F_310	MA1223.1	ERF035	1.986	0	0.007
ipm_Arth_bHLH_p0m01R_310	MA1223.1	ERF035	1.986	0	0.007
ipm_Arth_bZIP_p0m00F_722	MA0096.1	bZIP910	1.996	0.001	2.124
ipm_Arth_bZIP_p0m00R_722	MA0096.1	bZIP910	1.996	0.001	2.124
ipm_Arth_bZIP_p0m01F_632	MA0570.2	ABF1	1.97	0	0.02
ipm_Arth_bZIP_p0m01R_632	MA0570.2	ABF1	1.97	0	0.02
ipm_Arth_bZIP_p0m03F_76	MA1343.1	bZIP52	1.926	0	0.246
ipm_Arth_bZIP_p0m03R_76	MA1343.1	bZIP52	1.926	0	0.246
ipm_Arth_bZIP_p0m04F_71	MA1350.1	bZIP42	1.91	0	0.559
ipm_Arth_bZIP_p0m04R_71	MA1350.1	bZIP42	1.91	0	0.559
ipm_Arth_BZR_p0m00F_1235	MA0958.1	BHLH13	1.987	0.001	1.587
ipm_Arth_BZR_p0m00R_1235	MA0958.1	BHLH13	1.987	0.001	1.587
ipm_Arth_BZR_p0m01F_41	MA0096.1	bZIP910	1.946	0.004	5.513
ipm_Arth_BZR_p0m01R_41	MA0096.1	bZIP910	1.946	0.004	5.513
ipm_Arth_C2C2dof_p0m00F_1978	MA1271.1	DAG2	1.989	0	0.006
ipm_Arth_C2C2dof_p0m00R_1978	MA1271.1	DAG2	1.989	0	0.006
ipm_Arth_C2C2dof_p0m01F_144	MA0977.1	DOF2.5	1.959	0.002	2.908
ipm_Arth_C2C2dof_p0m01R_144	MA0977.1	DOF2.5	1.959	0.002	2.908
ipm_Arth_C2C2dof_p0m02F_54	MA1278.1	OBP1	1.952	0	0.059
ipm_Arth_C2C2dof_p0m02R_54	MA1278.1	OBP1	1.952	0	0.059
ipm_Arth_C2C2gata_p0m00F_1336	MA1323.1	GATA19	1.934	0	0.171
ipm_Arth_C2C2gata_p0m00R_1336	MA1323.1	GATA19	1.934	0	0.171
ipm_Arth_C2C2gata_p0m01F_577	MA1324.1	GATA20	1.99	0.001	1.477
ipm_Arth_C2C2gata_p0m01R_577	MA1324.1	GATA20	1.99	0.001	1.477
ipm_Arth_C2C2gata_p0m02F_231	MA1323.1	GATA19	1.965	0	0.027
ipm_Arth_C2C2gata_p0m02R_231	MA1323.1	GATA19	1.965	0	0.027
ipm_Arth_C2C2gata_p0m04F_90	MA1323.1	GATA19	1.945	0	0.09
ipm_Arth_C2C2gata_p0m04R_90	MA1323.1	GATA19	1.945	0	0.09
ipm_Arth_C2C2gata_p0m05F_55	MA1324.1	GATA20	1.989	0.001	1.523
ipm_Arth_C2C2gata_p0m05R_55	MA1324.1	GATA20	1.989	0.001	1.523
ipm_Arth_C2C2YABBY_p0m00F_100	MA1210.1	HAT22	1.974	0	0.016
ipm_Arth_C2C2YABBY_p0m00R_100	MA1210.1	HAT22	1.974	0	0.016
ipm_Arth_C2C2YABBY_p0m01F_46	MA1210.1	HAT22	1.924	0	0.283
ipm_Arth_C2C2YABBY_p0m01R_46	MA1210.1	HAT22	1.924	0	0.283
ipm_Arth_C2H2_p0m00F_953	MA1371.1	IDD4	1.957	0	0.045
ipm_Arth_C2H2_p0m00R_953	MA1371.1	IDD4	1.957	0	0.045
ipm_Arth_C2H2_p0m01F_220	MA1372.1	STZ	1.886	0.001	1.559
ipm_Arth_C2H2_p0m01R_220	MA1372.1	STZ	1.886	0.001	1.559
ipm_Arth_C2H2_p0m02F_56	MA1372.1	STZ	1.913	0	0.467
ipm_Arth_C2H2_p0m02R_56	MA1372.1	STZ	1.913	0	0.467
ipm_Arth_C2H2_p0m03F_37	MA1370.1	IDD5	1.872	0.002	2.721
ipm_Arth_C2H2_p0m03R_37	MA1370.1	IDD5	1.872	0.002	2.721
ipm_Arth_C2H2_p0m04F_37	MA1040.1	MYB46	1.936	0.003	4.58
ipm_Arth_C2H2_p0m04R_37	MA1040.1	MYB46	1.936	0.003	4.58
ipm_Arth_C3H_p0m00F_1635	MA1271.1	DAG2	1.983	0	0.008
ipm_Arth_C3H_p0m00R_1635	MA1271.1	DAG2	1.983	0	0.008
ipm_Arth_C3H_p0m01F_310	MA1173.1	MYB101	1.879	0.001	2.057
ipm_Arth_C3H_p0m01R_310	MA1173.1	MYB101	1.879	0.001	2.057
ipm_Arth_C3H_p0m02F_115	MA1275.1	AT1G47655	1.985	0	0.008
ipm_Arth_C3H_p0m02R_115	MA1275.1	AT1G47655	1.985	0	0.008
ipm_Arth_C3H_p0m03F_52	MA1278.1	OBP1	1.941	0	0.115
ipm_Arth_C3H_p0m03R_52	MA1278.1	OBP1	1.941	0	0.115
ipm_Arth_C3H_p0m04F_31	MA0977.1	DOF2.5	1.949	0.002	3.562
ipm_Arth_C3H_p0m04R_31	MA0977.1	DOF2.5	1.949	0.002	3.562
ipm_Arth_CAMTA_p0m00F_161	MA1382.1	FAR1	1.942	0	0.109
ipm_Arth_CAMTA_p0m00R_161	MA1382.1	FAR1	1.942	0	0.109
ipm_Arth_CPP_p0m00F_1073	MA1161.1	TSO1	1.975	0	0.015
ipm_Arth_CPP_p0m00R_1073	MA1161.1	TSO1	1.975	0	0.015
ipm_Arth_CPP_p0m01F_484	MA1682.1	TCX3	1.956	0	0.048
ipm_Arth_CPP_p0m01R_484	MA1682.1	TCX3	1.956	0	0.048
ipm_Arth_CPP_p0m02F_85	MA1162.1	TCX2	1.883	0.001	1.768
ipm_Arth_CPP_p0m02R_85	MA1162.1	TCX2	1.883	0.001	1.768
ipm_Arth_E2FDP_p0m00F_1079	MA0563.1	2003-09-01	1.955	0	0.051
ipm_Arth_E2FDP_p0m00R_1079	MA0563.1	2003-09-01	1.955	0	0.051
ipm_Arth_E2FDP_p0m01F_734	MA1414.1	E2FA	1.95	0	0.067
ipm_Arth_E2FDP_p0m01R_734	MA1414.1	E2FA	1.95	0	0.067
ipm_Arth_FAR1_p0m00F_218	MA1382.1	FAR1	1.968	0	0.023
ipm_Arth_FAR1_p0m00R_218	MA1382.1	FAR1	1.968	0	0.023
ipm_Arth_G2like_p0m00F_1864	MA1165.1	HHO6	1.971	0	0.019
ipm_Arth_G2like_p0m00R_1864	MA1165.1	HHO6	1.971	0	0.019
ipm_Arth_G2like_p0m01F_583	MA1028.1	KAN4	1.989	0.001	1.498
ipm_Arth_G2like_p0m01R_583	MA1028.1	KAN4	1.989	0.001	1.498
ipm_Arth_GeBP_p0m00F_1585	MA1400.1	At1g19000	1.976	0	0.013
ipm_Arth_GeBP_p0m00R_1585	MA1400.1	At1g19000	1.976	0	0.013
ipm_Arth_HB_p0m00F_1590	MA0951.1	ATHB-16	1.954	0.002	3.197
ipm_Arth_HB_p0m00R_1590	MA0951.1	ATHB-16	1.954	0.002	3.197
ipm_Arth_Homeobox_p0m00F_1548	MA0952.1	ATHB-51	1.977	0.001	1.976
ipm_Arth_Homeobox_p0m00R_1548	MA0952.1	ATHB-51	1.977	0.001	1.976
ipm_Arth_HSF_p0m00F_1404	MA1666.1	HSFB2B	1.986	0	0.007
ipm_Arth_HSF_p0m00R_1404	MA1666.1	HSFB2B	1.986	0	0.007
ipm_Arth_LOBAS2_p0m00F_1286	MA1673.1	LBD18	1.914	0	0.447
ipm_Arth_LOBAS2_p0m00R_1286	MA1673.1	LBD18	1.914	0	0.447
ipm_Arth_LOBAS2_p0m01F_294	MA0548.2	AGL15	1.901	0.001	0.811
ipm_Arth_LOBAS2_p0m01R_294	MA0548.2	AGL15	1.901	0.001	0.811
ipm_Arth_LOBAS2_p0m02F_238	MA0994.1	ERF8	1.857	0.003	4.782
ipm_Arth_LOBAS2_p0m02R_238	MA0994.1	ERF8	1.857	0.003	4.782
ipm_Arth_LOBAS2_p0m03F_95	MA1257.1	ERF9	1.974	0	0.016
ipm_Arth_LOBAS2_p0m03R_95	MA1257.1	ERF9	1.974	0	0.016
ipm_Arth_mTERF_p0m00F_1327	MA1228.1	AT4G18450	1.985	0	0.007
ipm_Arth_mTERF_p0m00R_1327	MA1228.1	AT4G18450	1.985	0	0.007
ipm_Arth_mTERF_p0m01F_49	MA0993.1	ERF7	1.906	0	0.648
ipm_Arth_mTERF_p0m01R_49	MA0993.1	ERF7	1.906	0	0.648
ipm_Arth_MYB_p0m00F_789	MA1293.1	MYB57	1.96	0	0.038
ipm_Arth_MYB_p0m00R_789	MA1293.1	MYB57	1.96	0	0.038
ipm_Arth_MYB_p0m01F_573	MA1039.1	MYB4	1.963	0.002	2.625
ipm_Arth_MYB_p0m01R_573	MA1039.1	MYB4	1.963	0.002	2.625
ipm_Arth_MYB_p0m03F_190	MA1177.1	MYB65	1.976	0	0.014
ipm_Arth_MYB_p0m03R_190	MA1177.1	MYB65	1.976	0	0.014
ipm_Arth_MYB_p0m05F_64	MA1393.2	MYB70	1.928	0	0.228
ipm_Arth_MYB_p0m05R_64	MA1393.2	MYB70	1.928	0	0.228
ipm_Arth_MYB_p0m06F_49	MA1039.1	MYB4	1.899	0.006	9.365
ipm_Arth_MYB_p0m06R_49	MA1039.1	MYB4	1.899	0.006	9.365
ipm_Arth_MYBrelated_p0m00F_1226	MA1353.1	AT1G72740	1.962	0	0.033
ipm_Arth_MYBrelated_p0m00R_1226	MA1353.1	AT1G72740	1.962	0	0.033
ipm_Arth_MYBrelated_p0m01F_322	MA1030.1	P0510F09.23	1.867	0.002	3.325
ipm_Arth_MYBrelated_p0m01R_322	MA1030.1	P0510F09.23	1.867	0.002	3.325
ipm_Arth_MYBrelated_p0m02F_129	MA1195.1	AT5G56840	1.977	0	0.013
ipm_Arth_MYBrelated_p0m02R_129	MA1195.1	AT5G56840	1.977	0	0.013
ipm_Arth_MYBrelated_p0m03F_90	MA0972.1	CCA1	1.993	0.001	1.399
ipm_Arth_MYBrelated_p0m03R_90	MA0972.1	CCA1	1.993	0.001	1.399
ipm_Arth_MYBrelated_p0m04F_46	MA1352.1	TRP1	1.996	0	0.003
ipm_Arth_MYBrelated_p0m04R_46	MA1352.1	TRP1	1.996	0	0.003
ipm_Arth_NAC_p0m00F_932	MA1663.1	ANAC050	1.915	0	0.433
ipm_Arth_NAC_p0m00R_932	MA1663.1	ANAC050	1.915	0	0.433
ipm_Arth_NAC_p0m01F_905	MA0939.1	NAC080	1.961	0.002	2.774
ipm_Arth_NAC_p0m01R_905	MA0939.1	NAC080	1.961	0.002	2.774
ipm_Arth_NAC_p0m02F_80	MA1196.1	At5g05790	1.841	0.005	7.928
ipm_Arth_NAC_p0m02R_80	MA1196.1	At5g05790	1.841	0.005	7.928
ipm_Arth_ND_p0m00F_468	MA1403.1	BPC5	1.998	0	0.003
ipm_Arth_ND_p0m00R_468	MA1403.1	BPC5	1.998	0	0.003
ipm_Arth_ND_p0m01F_375	MA1404.1	BPC1	1.923	0	0.297
ipm_Arth_ND_p0m01R_375	MA1404.1	BPC1	1.923	0	0.297
ipm_Arth_Orphan_p0m00F_1586	MA1271.1	DAG2	1.986	0	0.007
ipm_Arth_Orphan_p0m00R_1586	MA1271.1	DAG2	1.986	0	0.007
ipm_Arth_Orphan_p0m01F_197	MA1281.1	AT5G02460	1.975	0	0.015
ipm_Arth_Orphan_p0m01R_197	MA1281.1	AT5G02460	1.975	0	0.015
ipm_Arth_Orphan_p0m02F_134	MA0973.1	CDF2	1.944	0	0.095
ipm_Arth_Orphan_p0m02R_134	MA0973.1	CDF2	1.944	0	0.095
ipm_Arth_Orphan_p0m03F_111	MA1274.1	OBP3	1.939	0	0.126
ipm_Arth_Orphan_p0m03R_111	MA1274.1	OBP3	1.939	0	0.126
ipm_Arth_Orphan_p0m04F_99	MA1278.1	OBP1	1.974	0	0.016
ipm_Arth_Orphan_p0m04R_99	MA1278.1	OBP1	1.974	0	0.016
ipm_Arth_REM_p0m00F_978	MA1281.1	AT5G02460	1.878	0.001	2.173
ipm_Arth_REM_p0m00R_978	MA1281.1	AT5G02460	1.878	0.001	2.173
ipm_Arth_S1Falike_p0m00F_1169	MA1667.1	HSFC1	1.991	0	0.005
ipm_Arth_S1Falike_p0m00R_1169	MA1667.1	HSFC1	1.991	0	0.005
ipm_Arth_SBP_p0m00F_1742	MA0577.2	SPL3	1.984	0.001	1.697
ipm_Arth_SBP_p0m00R_1742	MA0577.2	SPL3	1.984	0.001	1.697
ipm_Arth_SBP_p0m01F_54	MA0940.1	AP1	1.892	0.001	1.23
ipm_Arth_SBP_p0m01R_54	MA0940.1	AP1	1.892	0.001	1.23
ipm_Arth_SRS_p0m00F_1442	MA1030.1	P0510F09.23	1.916	0	0.411
ipm_Arth_SRS_p0m00R_1442	MA1030.1	P0510F09.23	1.916	0	0.411
ipm_Arth_SRS_p0m01F_321	MA1030.1	P0510F09.23	1.871	0.002	2.857
ipm_Arth_SRS_p0m01R_321	MA1030.1	P0510F09.23	1.871	0.002	2.857
ipm_Arth_SRS_p0m02F_193	MA1030.1	P0510F09.23	1.897	0.001	0.994
ipm_Arth_SRS_p0m02R_193	MA1030.1	P0510F09.23	1.897	0.001	0.994
ipm_Arth_SRS_p0m05F_105	MA1030.1	P0510F09.23	1.919	0	0.357
ipm_Arth_SRS_p0m05R_105	MA1030.1	P0510F09.23	1.919	0	0.357
ipm_Arth_Trihelix_p0m00F_1528	MA1266.1	RAP211	1.903	0.001	0.758
ipm_Arth_Trihelix_p0m00R_1528	MA1266.1	RAP211	1.903	0.001	0.758
ipm_Arth_Trihelix_p0m01F_186	MA1034.1	Os05g0497200	1.92	0.004	6.268
ipm_Arth_Trihelix_p0m01R_186	MA1034.1	Os05g0497200	1.92	0.004	6.268
ipm_Arth_Trihelix_p0m02F_150	MA1244.1	ABR1	1.885	0.001	1.65
ipm_Arth_Trihelix_p0m02R_150	MA1244.1	ABR1	1.885	0.001	1.65
ipm_Arth_Trihelix_p0m03F_32	MA1246.1	LEP	1.879	0.001	2.116
ipm_Arth_Trihelix_p0m03R_32	MA1246.1	LEP	1.879	0.001	2.116
ipm_Arth_Trihelix_p0m04F_30	MA1023.1	PHYPADRAFT_28324	1.911	0.005	7.482
ipm_Arth_Trihelix_p0m04R_30	MA1023.1	PHYPADRAFT_28324	1.911	0.005	7.482
ipm_Arth_WRKY_p0m00F_1789	MA1080.1	WRKY23	1.992	0.001	1.426
ipm_Arth_WRKY_p0m00R_1789	MA1080.1	WRKY23	1.992	0.001	1.426
ipm_Arth_zfGRF_p0m00F_549	MA1080.1	WRKY23	1.984	0.001	1.702
ipm_Arth_zfGRF_p0m00R_549	MA1080.1	WRKY23	1.984	0.001	1.702
ipm_Arth_ZFHD_p0m00F_767	MA1327.2	ATHB23	1.963	0	0.031
ipm_Arth_ZFHD_p0m00R_767	MA1327.2	ATHB23	1.963	0	0.031
ipm_Arth_ZFHD_p0m01F_90	MA1328.1	ATHB34	1.945	0	0.089
ipm_Arth_ZFHD_p0m01R_90	MA1328.1	ATHB34	1.945	0	0.089
