# Supplementary material for: Genome-wide modelling of plant transcription factor binding captures regulatory variants associated with phenotypic traits
Source: Nat Commun. 2026 Jun 3;17:4913. doi: 10.1038/s41467-026-73634-8 (PMC13234004; doi:10.1038/s41467-026-73634-8)
Supplement: Supplementary file 7 — Supplementary Data 4 [file 41467_2026_73634_MOESM7_ESM.xlsx]

## Sheet: Suppl. Data 4 - TF_IPM_importan
ipm_	contrib_score_sum	contrib_score_max	contrib_score_min
ipm_Arth_ABI3VP1_tnt_modisco,hdf5_p0m00F_949	4.06723	0.166698	-0.000419688
ipm_Arth_ABI3VP1_tnt_modisco,hdf5_p0m00R_949	4.06723	0.166698	-0.000419688
ipm_Arth_ABI3VP1_tnt_modisco,hdf5_p0m01F_558	1.72827	0.122603	-0.0022389
ipm_Arth_ABI3VP1_tnt_modisco,hdf5_p0m01R_558	1.72827	0.122603	-0.0022389
ipm_Arth_AP2EREBP_tnt_modisco,hdf5_p0m00F_1587	5.75126	0.604517	-0.00957764
ipm_Arth_AP2EREBP_tnt_modisco,hdf5_p0m00R_1587	5.75126	0.604517	-0.00957764
ipm_Arth_AP2EREBP_tnt_modisco,hdf5_p0m01F_35	2.8523	0.328561	-0.00443766
ipm_Arth_AP2EREBP_tnt_modisco,hdf5_p0m01R_35	2.8523	0.328561	-0.00443766
ipm_Arth_ARF_ecoli_modisco,hdf5_p0m00F_1838	4.22382	0.464481	-0.00394475
ipm_Arth_ARF_ecoli_modisco,hdf5_p0m00R_1838	4.22382	0.464481	-0.00394475
ipm_Arth_ARF_ecoli_modisco,hdf5_p0m01F_146	4.42829	0.40347	-0.0034185
ipm_Arth_ARF_ecoli_modisco,hdf5_p0m01R_146	4.42829	0.40347	-0.0034185
ipm_Arth_ARF_ecoli_modisco,hdf5_p0m02F_36	4.34871	0.377986	-0.00597433
ipm_Arth_ARF_ecoli_modisco,hdf5_p0m02R_36	4.34871	0.377986	-0.00597433
ipm_Arth_ARID_tnt_modisco,hdf5_p0m00F_251	1.51162	0.0947835	-0.00322148
ipm_Arth_ARID_tnt_modisco,hdf5_p0m00R_251	1.51162	0.0947835	-0.00322148
ipm_Arth_ARID_tnt_modisco,hdf5_p0m01F_137	1.57121	0.101066	-0.00385149
ipm_Arth_ARID_tnt_modisco,hdf5_p0m01R_137	1.57121	0.101066	-0.00385149
ipm_Arth_ARID_tnt_modisco,hdf5_p0m02F_83	1.68902	0.0917692	-0.00431639
ipm_Arth_ARID_tnt_modisco,hdf5_p0m02R_83	1.68902	0.0917692	-0.00431639
ipm_Arth_ARID_tnt_modisco,hdf5_p0m03F_72	1.7289	0.1036	-0.00204057
ipm_Arth_ARID_tnt_modisco,hdf5_p0m03R_72	1.7289	0.1036	-0.00204057
ipm_Arth_ARID_tnt_modisco,hdf5_p0m04F_69	1.47957	0.110476	-0.00367026
ipm_Arth_ARID_tnt_modisco,hdf5_p0m04R_69	1.47957	0.110476	-0.00367026
ipm_Arth_ARID_tnt_modisco,hdf5_p0m05F_38	1.63711	0.115983	-0.00367834
ipm_Arth_ARID_tnt_modisco,hdf5_p0m05R_38	1.63711	0.115983	-0.00367834
ipm_Arth_BBRBPC_tnt_modisco,hdf5_p0m00F_1309	7.97986	0.55479	-0.00249537
ipm_Arth_BBRBPC_tnt_modisco,hdf5_p0m00R_1309	7.97986	0.55479	-0.00249537
ipm_Arth_BES1_tnt_modisco,hdf5_p0m00F_976	9.21537	0.832196	-0.00210648
ipm_Arth_BES1_tnt_modisco,hdf5_p0m00R_976	9.21537	0.832196	-0.00210648
ipm_Arth_bHLH_tnt_modisco,hdf5_p0m00F_1190	5.92181	0.53552	-0.00297167
ipm_Arth_bHLH_tnt_modisco,hdf5_p0m00R_1190	5.92181	0.53552	-0.00297167
ipm_Arth_bHLH_tnt_modisco,hdf5_p0m01F_310	6.1569	0.577528	-0.00536911
ipm_Arth_bHLH_tnt_modisco,hdf5_p0m01R_310	6.1569	0.577528	-0.00536911
ipm_Arth_bZIP_tnt_modisco,hdf5_p0m00F_722	6.71082	0.549294	-0.00565723
ipm_Arth_bZIP_tnt_modisco,hdf5_p0m00R_722	6.71082	0.549294	-0.00565723
ipm_Arth_bZIP_tnt_modisco,hdf5_p0m01F_632	5.1559	0.401926	-0.00443556
ipm_Arth_bZIP_tnt_modisco,hdf5_p0m01R_632	5.1559	0.401926	-0.00443556
ipm_Arth_bZIP_tnt_modisco,hdf5_p0m02F_107	3.76285	0.28784	-0.00484985
ipm_Arth_bZIP_tnt_modisco,hdf5_p0m02R_107	3.76285	0.28784	-0.00484985
ipm_Arth_bZIP_tnt_modisco,hdf5_p0m03F_76	3.10208	0.260038	-0.00706025
ipm_Arth_bZIP_tnt_modisco,hdf5_p0m03R_76	3.10208	0.260038	-0.00706025
ipm_Arth_bZIP_tnt_modisco,hdf5_p0m04F_71	4.08284	0.262602	-0.0112577
ipm_Arth_bZIP_tnt_modisco,hdf5_p0m04R_71	4.08284	0.262602	-0.0112577
ipm_Arth_BZR_tnt_modisco,hdf5_p0m00F_1235	12.4325	1.12956	-0.00393649
ipm_Arth_BZR_tnt_modisco,hdf5_p0m00R_1235	12.4325	1.12956	-0.00393649
ipm_Arth_BZR_tnt_modisco,hdf5_p0m01F_41	2.46019	0.181529	-0.00593595
ipm_Arth_BZR_tnt_modisco,hdf5_p0m01R_41	2.46019	0.181529	-0.00593595
ipm_Arth_C2C2dof_tnt_modisco,hdf5_p0m00F_1978	4.33165	0.448025	-0.0021879
ipm_Arth_C2C2dof_tnt_modisco,hdf5_p0m00R_1978	4.33165	0.448025	-0.0021879
ipm_Arth_C2C2dof_tnt_modisco,hdf5_p0m01F_144	8.0977	0.598785	-0.00623115
ipm_Arth_C2C2dof_tnt_modisco,hdf5_p0m01R_144	8.0977	0.598785	-0.00623115
ipm_Arth_C2C2dof_tnt_modisco,hdf5_p0m02F_54	4.69459	0.354409	-0.00277262
ipm_Arth_C2C2dof_tnt_modisco,hdf5_p0m02R_54	4.69459	0.354409	-0.00277262
ipm_Arth_C2C2gata_tnt_modisco,hdf5_p0m00F_1336	4.1339	0.429354	-0.00389299
ipm_Arth_C2C2gata_tnt_modisco,hdf5_p0m00R_1336	4.1339	0.429354	-0.00389299
ipm_Arth_C2C2gata_tnt_modisco,hdf5_p0m01F_577	6.11495	0.50388	-0.00491473
ipm_Arth_C2C2gata_tnt_modisco,hdf5_p0m01R_577	6.11495	0.50388	-0.00491473
ipm_Arth_C2C2gata_tnt_modisco,hdf5_p0m02F_231	4.74605	0.445467	-0.00857872
ipm_Arth_C2C2gata_tnt_modisco,hdf5_p0m02R_231	4.74605	0.445467	-0.00857872
ipm_Arth_C2C2gata_tnt_modisco,hdf5_p0m03F_103	5.58356	0.405758	-0.00407579
ipm_Arth_C2C2gata_tnt_modisco,hdf5_p0m03R_103	5.58356	0.405758	-0.00407579
ipm_Arth_C2C2gata_tnt_modisco,hdf5_p0m04F_90	5.86847	0.459781	-0.00753866
ipm_Arth_C2C2gata_tnt_modisco,hdf5_p0m04R_90	5.86847	0.459781	-0.00753866
ipm_Arth_C2C2gata_tnt_modisco,hdf5_p0m05F_55	7.75454	0.490344	-0.00519281
ipm_Arth_C2C2gata_tnt_modisco,hdf5_p0m05R_55	7.75454	0.490344	-0.00519281
ipm_Arth_C2C2YABBY_tnt_modisco,hdf5_p0m00F_100	2.40416	0.21414	-0.00153157
ipm_Arth_C2C2YABBY_tnt_modisco,hdf5_p0m00R_100	2.40416	0.21414	-0.00153157
ipm_Arth_C2C2YABBY_tnt_modisco,hdf5_p0m01F_46	2.71665	0.177657	-0.000968326
ipm_Arth_C2C2YABBY_tnt_modisco,hdf5_p0m01R_46	2.71665	0.177657	-0.000968326
ipm_Arth_C2H2_tnt_modisco,hdf5_p0m00F_953	2.78154	0.302066	-0.00173155
ipm_Arth_C2H2_tnt_modisco,hdf5_p0m00R_953	2.78154	0.302066	-0.00173155
ipm_Arth_C2H2_tnt_modisco,hdf5_p0m01F_220	1.71949	0.161908	-0.00078866
ipm_Arth_C2H2_tnt_modisco,hdf5_p0m01R_220	1.71949	0.161908	-0.00078866
ipm_Arth_C2H2_tnt_modisco,hdf5_p0m02F_56	2.12612	0.137008	-0.00513092
ipm_Arth_C2H2_tnt_modisco,hdf5_p0m02R_56	2.12612	0.137008	-0.00513092
ipm_Arth_C2H2_tnt_modisco,hdf5_p0m03F_37	1.70719	0.150055	-0.00275304
ipm_Arth_C2H2_tnt_modisco,hdf5_p0m03R_37	1.70719	0.150055	-0.00275304
ipm_Arth_C2H2_tnt_modisco,hdf5_p0m04F_37	2.19608	0.160691	-0.000966315
ipm_Arth_C2H2_tnt_modisco,hdf5_p0m04R_37	2.19608	0.160691	-0.000966315
ipm_Arth_C3H_tnt_modisco,hdf5_p0m00F_1635	3.31452	0.383043	-0.00330917
ipm_Arth_C3H_tnt_modisco,hdf5_p0m00R_1635	3.31452	0.383043	-0.00330917
ipm_Arth_C3H_tnt_modisco,hdf5_p0m01F_310	7.35262	0.620447	-0.00855772
ipm_Arth_C3H_tnt_modisco,hdf5_p0m01R_310	7.35262	0.620447	-0.00855772
ipm_Arth_C3H_tnt_modisco,hdf5_p0m02F_115	7.25222	0.574321	-0.00881081
ipm_Arth_C3H_tnt_modisco,hdf5_p0m02R_115	7.25222	0.574321	-0.00881081
ipm_Arth_C3H_tnt_modisco,hdf5_p0m03F_52	4.16885	0.409357	-0.00451757
ipm_Arth_C3H_tnt_modisco,hdf5_p0m03R_52	4.16885	0.409357	-0.00451757
ipm_Arth_C3H_tnt_modisco,hdf5_p0m04F_31	4.80834	0.419996	-0.00845553
ipm_Arth_C3H_tnt_modisco,hdf5_p0m04R_31	4.80834	0.419996	-0.00845553
ipm_Arth_CAMTA_tnt_modisco,hdf5_p0m00F_161	3.47125	0.340946	-0.00334621
ipm_Arth_CAMTA_tnt_modisco,hdf5_p0m00R_161	3.47125	0.340946	-0.00334621
ipm_Arth_CPP_tnt_modisco,hdf5_p0m00F_1073	3.95626	0.289339	-0.00360426
ipm_Arth_CPP_tnt_modisco,hdf5_p0m00R_1073	3.95626	0.289339	-0.00360426
ipm_Arth_CPP_tnt_modisco,hdf5_p0m01F_484	4.20915	0.283037	-0.0038562
ipm_Arth_CPP_tnt_modisco,hdf5_p0m01R_484	4.20915	0.283037	-0.0038562
ipm_Arth_CPP_tnt_modisco,hdf5_p0m02F_85	5.265	0.299375	-0.00729601
ipm_Arth_CPP_tnt_modisco,hdf5_p0m02R_85	5.265	0.299375	-0.00729601
ipm_Arth_E2FDP_tnt_modisco,hdf5_p0m00F_1079	4.83848	0.46998	-0.00818917
ipm_Arth_E2FDP_tnt_modisco,hdf5_p0m00R_1079	4.83848	0.46998	-0.00818917
ipm_Arth_E2FDP_tnt_modisco,hdf5_p0m01F_734	12.7735	1.25859	-0.0137212
ipm_Arth_E2FDP_tnt_modisco,hdf5_p0m01R_734	12.7735	1.25859	-0.0137212
ipm_Arth_FAR1_tnt_modisco,hdf5_p0m00F_218	6.93436	0.673625	-0.00853065
ipm_Arth_FAR1_tnt_modisco,hdf5_p0m00R_218	6.93436	0.673625	-0.00853065
ipm_Arth_G2like_tnt_modisco,hdf5_p0m00F_1864	3.88651	0.42933	-0.00694079
ipm_Arth_G2like_tnt_modisco,hdf5_p0m00R_1864	3.88651	0.42933	-0.00694079
ipm_Arth_G2like_tnt_modisco,hdf5_p0m01F_583	5.67722	0.496107	-0.016035
ipm_Arth_G2like_tnt_modisco,hdf5_p0m01R_583	5.67722	0.496107	-0.016035
ipm_Arth_GeBP_tnt_modisco,hdf5_p0m00F_1585	7.79069	0.770126	-0.0051051
ipm_Arth_GeBP_tnt_modisco,hdf5_p0m00R_1585	7.79069	0.770126	-0.0051051
ipm_Arth_HB_tnt_modisco,hdf5_p0m00F_1590	4.56786	0.457013	-0.00491115
ipm_Arth_HB_tnt_modisco,hdf5_p0m00R_1590	4.56786	0.457013	-0.00491115
ipm_Arth_Homeobox_ecoli_modisco,hdf5_p0m00F_1296	3.8599	0.394942	-0.00239237
ipm_Arth_Homeobox_ecoli_modisco,hdf5_p0m00R_1296	3.8599	0.394942	-0.00239237
ipm_Arth_Homeobox_tnt_modisco,hdf5_p0m00F_1548	3.31373	0.351282	-0.00918186
ipm_Arth_Homeobox_tnt_modisco,hdf5_p0m00R_1548	3.31373	0.351282	-0.00918186
ipm_Arth_HSF_tnt_modisco,hdf5_p0m00F_1404	8.69109	0.800404	-0.023123
ipm_Arth_HSF_tnt_modisco,hdf5_p0m00R_1404	8.69109	0.800404	-0.023123
ipm_Arth_LOBAS2_tnt_modisco,hdf5_p0m00F_1286	3.04249	0.361219	-0.00578685
ipm_Arth_LOBAS2_tnt_modisco,hdf5_p0m00R_1286	3.04249	0.361219	-0.00578685
ipm_Arth_LOBAS2_tnt_modisco,hdf5_p0m01F_294	2.63965	0.263112	-0.0131681
ipm_Arth_LOBAS2_tnt_modisco,hdf5_p0m01R_294	2.63965	0.263112	-0.0131681
ipm_Arth_LOBAS2_tnt_modisco,hdf5_p0m02F_238	2.95659	0.398367	-0.00768645
ipm_Arth_LOBAS2_tnt_modisco,hdf5_p0m02R_238	2.95659	0.398367	-0.00768645
ipm_Arth_LOBAS2_tnt_modisco,hdf5_p0m03F_95	1.69201	0.143532	-0.00236513
ipm_Arth_LOBAS2_tnt_modisco,hdf5_p0m03R_95	1.69201	0.143532	-0.00236513
ipm_Arth_mTERF_tnt_modisco,hdf5_p0m00F_1327	5.36599	0.540802	-0.00520676
ipm_Arth_mTERF_tnt_modisco,hdf5_p0m00R_1327	5.36599	0.540802	-0.00520676
ipm_Arth_mTERF_tnt_modisco,hdf5_p0m01F_49	3.00614	0.337856	-0.00390528
ipm_Arth_mTERF_tnt_modisco,hdf5_p0m01R_49	3.00614	0.337856	-0.00390528
ipm_Arth_MYB_tnt_modisco,hdf5_p0m00F_789	5.02685	0.470649	-0.0117846
ipm_Arth_MYB_tnt_modisco,hdf5_p0m00R_789	5.02685	0.470649	-0.0117846
ipm_Arth_MYB_tnt_modisco,hdf5_p0m01F_573	4.46304	0.392439	-0.00745631
ipm_Arth_MYB_tnt_modisco,hdf5_p0m01R_573	4.46304	0.392439	-0.00745631
ipm_Arth_MYB_tnt_modisco,hdf5_p0m02F_276	3.01225	0.310186	-0.00237775
ipm_Arth_MYB_tnt_modisco,hdf5_p0m02R_276	3.01225	0.310186	-0.00237775
ipm_Arth_MYB_tnt_modisco,hdf5_p0m03F_190	2.25836	0.270772	-0.00302669
ipm_Arth_MYB_tnt_modisco,hdf5_p0m03R_190	2.25836	0.270772	-0.00302669
ipm_Arth_MYB_tnt_modisco,hdf5_p0m04F_77	3.36603	0.343369	-0.00143583
ipm_Arth_MYB_tnt_modisco,hdf5_p0m04R_77	3.36603	0.343369	-0.00143583
ipm_Arth_MYB_tnt_modisco,hdf5_p0m05F_64	2.73101	0.316403	-0.00402035
ipm_Arth_MYB_tnt_modisco,hdf5_p0m05R_64	2.73101	0.316403	-0.00402035
ipm_Arth_MYB_tnt_modisco,hdf5_p0m06F_49	3.39281	0.321873	-0.00401063
ipm_Arth_MYB_tnt_modisco,hdf5_p0m06R_49	3.39281	0.321873	-0.00401063
ipm_Arth_MYBrelated_tnt_modisco,hdf5_p0m00F_1226	4.46947	0.40442	-0.00434027
ipm_Arth_MYBrelated_tnt_modisco,hdf5_p0m00R_1226	4.46947	0.40442	-0.00434027
ipm_Arth_MYBrelated_tnt_modisco,hdf5_p0m01F_322	3.03359	0.28438	-0.00206556
ipm_Arth_MYBrelated_tnt_modisco,hdf5_p0m01R_322	3.03359	0.28438	-0.00206556
ipm_Arth_MYBrelated_tnt_modisco,hdf5_p0m02F_129	2.34328	0.267556	-0.00520121
ipm_Arth_MYBrelated_tnt_modisco,hdf5_p0m02R_129	2.34328	0.267556	-0.00520121
ipm_Arth_MYBrelated_tnt_modisco,hdf5_p0m03F_90	2.86256	0.281345	-0.00492508
ipm_Arth_MYBrelated_tnt_modisco,hdf5_p0m03R_90	2.86256	0.281345	-0.00492508
ipm_Arth_MYBrelated_tnt_modisco,hdf5_p0m04F_46	2.63033	0.188627	-0.00334035
ipm_Arth_MYBrelated_tnt_modisco,hdf5_p0m04R_46	2.63033	0.188627	-0.00334035
ipm_Arth_NAC_tnt_modisco,hdf5_p0m00F_932	4.16787	0.648433	-0.0214858
ipm_Arth_NAC_tnt_modisco,hdf5_p0m00R_932	4.16787	0.648433	-0.0214858
ipm_Arth_NAC_tnt_modisco,hdf5_p0m01F_905	4.3987	0.581733	-0.0166881
ipm_Arth_NAC_tnt_modisco,hdf5_p0m01R_905	4.3987	0.581733	-0.0166881
ipm_Arth_NAC_tnt_modisco,hdf5_p0m02F_80	2.75698	0.425234	-0.025883
ipm_Arth_NAC_tnt_modisco,hdf5_p0m02R_80	2.75698	0.425234	-0.025883
ipm_Arth_ND_tnt_modisco,hdf5_p0m00F_468	6.72202	0.37667	-0.000912905
ipm_Arth_ND_tnt_modisco,hdf5_p0m00R_468	6.72202	0.37667	-0.000912905
ipm_Arth_ND_tnt_modisco,hdf5_p0m01F_375	7.03624	0.508359	-0.00238578
ipm_Arth_ND_tnt_modisco,hdf5_p0m01R_375	7.03624	0.508359	-0.00238578
ipm_Arth_Orphan_tnt_modisco,hdf5_p0m00F_1586	3.43447	0.381031	-0.00386755
ipm_Arth_Orphan_tnt_modisco,hdf5_p0m00R_1586	3.43447	0.381031	-0.00386755
ipm_Arth_Orphan_tnt_modisco,hdf5_p0m01F_197	3.97613	0.304523	-0.00472271
ipm_Arth_Orphan_tnt_modisco,hdf5_p0m01R_197	3.97613	0.304523	-0.00472271
ipm_Arth_Orphan_tnt_modisco,hdf5_p0m02F_134	5.32376	0.449566	-0.00392239
ipm_Arth_Orphan_tnt_modisco,hdf5_p0m02R_134	5.32376	0.449566	-0.00392239
ipm_Arth_Orphan_tnt_modisco,hdf5_p0m03F_111	4.04999	0.299353	-0.00462849
ipm_Arth_Orphan_tnt_modisco,hdf5_p0m03R_111	4.04999	0.299353	-0.00462849
ipm_Arth_Orphan_tnt_modisco,hdf5_p0m04F_99	5.07009	0.369671	-0.00541487
ipm_Arth_Orphan_tnt_modisco,hdf5_p0m04R_99	5.07009	0.369671	-0.00541487
ipm_Arth_REM_tnt_modisco,hdf5_p0m00F_978	3.33943	0.215825	-0.00239797
ipm_Arth_REM_tnt_modisco,hdf5_p0m00R_978	3.33943	0.215825	-0.00239797
ipm_Arth_S1Falike_tnt_modisco,hdf5_p0m00F_1169	9.61269	0.92154	-0.0101762
ipm_Arth_S1Falike_tnt_modisco,hdf5_p0m00R_1169	9.61269	0.92154	-0.0101762
ipm_Arth_SBP_tnt_modisco,hdf5_p0m00F_1742	8.03887	0.959314	-0.00622454
ipm_Arth_SBP_tnt_modisco,hdf5_p0m00R_1742	8.03887	0.959314	-0.00622454
ipm_Arth_SBP_tnt_modisco,hdf5_p0m01F_54	3.46697	0.358319	-0.00105356
ipm_Arth_SBP_tnt_modisco,hdf5_p0m01R_54	3.46697	0.358319	-0.00105356
ipm_Arth_SRS_tnt_modisco,hdf5_p0m00F_1442	4.15632	0.429666	-0.00763864
ipm_Arth_SRS_tnt_modisco,hdf5_p0m00R_1442	4.15632	0.429666	-0.00763864
ipm_Arth_SRS_tnt_modisco,hdf5_p0m01F_321	6.16952	0.420491	-0.0138357
ipm_Arth_SRS_tnt_modisco,hdf5_p0m01R_321	6.16952	0.420491	-0.0138357
ipm_Arth_SRS_tnt_modisco,hdf5_p0m02F_193	3.84804	0.294862	-0.0572012
ipm_Arth_SRS_tnt_modisco,hdf5_p0m02R_193	3.84804	0.294862	-0.0572012
ipm_Arth_SRS_tnt_modisco,hdf5_p0m03F_124	5.26695	0.429716	-0.0153168
ipm_Arth_SRS_tnt_modisco,hdf5_p0m03R_124	5.26695	0.429716	-0.0153168
ipm_Arth_SRS_tnt_modisco,hdf5_p0m04F_108	5.41241	0.409955	-0.0220442
ipm_Arth_SRS_tnt_modisco,hdf5_p0m04R_108	5.41241	0.409955	-0.0220442
ipm_Arth_SRS_tnt_modisco,hdf5_p0m05F_105	5.90742	0.440451	-0.0220814
ipm_Arth_SRS_tnt_modisco,hdf5_p0m05R_105	5.90742	0.440451	-0.0220814
ipm_Arth_SRS_tnt_modisco,hdf5_p0m06F_99	5.46233	0.408695	-0.0159214
ipm_Arth_SRS_tnt_modisco,hdf5_p0m06R_99	5.46233	0.408695	-0.0159214
ipm_Arth_Trihelix_tnt_modisco,hdf5_p0m00F_1528	2.47976	0.250065	-0.00121461
ipm_Arth_Trihelix_tnt_modisco,hdf5_p0m00R_1528	2.47976	0.250065	-0.00121461
ipm_Arth_Trihelix_tnt_modisco,hdf5_p0m01F_186	2.77469	0.215771	-0.00161367
ipm_Arth_Trihelix_tnt_modisco,hdf5_p0m01R_186	2.77469	0.215771	-0.00161367
ipm_Arth_Trihelix_tnt_modisco,hdf5_p0m02F_150	2.36594	0.184574	-0.00222012
ipm_Arth_Trihelix_tnt_modisco,hdf5_p0m02R_150	2.36594	0.184574	-0.00222012
ipm_Arth_Trihelix_tnt_modisco,hdf5_p0m03F_32	1.85436	0.205186	-0.00430902
ipm_Arth_Trihelix_tnt_modisco,hdf5_p0m03R_32	1.85436	0.205186	-0.00430902
ipm_Arth_Trihelix_tnt_modisco,hdf5_p0m04F_30	2.08415	0.224545	-0.00705317
ipm_Arth_Trihelix_tnt_modisco,hdf5_p0m04R_30	2.08415	0.224545	-0.00705317
ipm_Arth_WRKY_tnt_modisco,hdf5_p0m00F_1789	7.06909	0.729675	-0.00419092
ipm_Arth_WRKY_tnt_modisco,hdf5_p0m00R_1789	7.06909	0.729675	-0.00419092
ipm_Arth_zfGRF_tnt_modisco,hdf5_p0m00F_549	10.1019	0.971659	-0.00428383
ipm_Arth_zfGRF_tnt_modisco,hdf5_p0m00R_549	10.1019	0.971659	-0.00428383
ipm_Arth_ZFHD_tnt_modisco,hdf5_p0m00F_767	2.65288	0.221511	-0.000682676
ipm_Arth_ZFHD_tnt_modisco,hdf5_p0m00R_767	2.65288	0.221511	-0.000682676
ipm_Arth_ZFHD_tnt_modisco,hdf5_p0m01F_90	3.22163	0.205186	-0.00401835
ipm_Arth_ZFHD_tnt_modisco,hdf5_p0m01R_90	3.22163	0.205186	-0.00401835
