# Supplementary material for: Genome-wide modelling of plant transcription factor binding captures regulatory variants associated with phenotypic traits
Source: Nat Commun. 2026 Jun 3;17:4913. doi: 10.1038/s41467-026-73634-8 (PMC13234004; doi:10.1038/s41467-026-73634-8)
Supplement: Supplementary file 8 — Supplementary Data 5 [file 41467_2026_73634_MOESM8_ESM.xlsx]

## Sheet: Suppl. Data 5 - JASPAR PWM Mot
TF_id	tf_name	JASPAR_tf_family	tf_class	data_type	pubmed_ids	uniprot_ids	Predicted_Family	Predicted_Binding	Predicted_non_bound	Total	Recovery_Rate
MA0942.2	ARF1	ARF	B3	PBM	9188533	Q8L7G0	ARF_ecoli	3114	6956	10070	0.309235
MA0942.2	ARF1	ARF	B3	PBM	9188533	Q8L7G0	ARF	66	10004	10070	0.00655412
MA0943.2	ARF5	ARF	B3	PBM	25002510	P93024	ARF_ecoli	4174	11228	15402	0.271004
MA0943.2	ARF5	ARF	B3	PBM	25002510	P93024	ARF	72	15330	15402	0.00467472
MA0944.2	ARF8	ARF	B3	PBM	24485461	Q9FGV1	ARF_ecoli	6098	14453	20551	0.296725
MA0944.2	ARF8	ARF	B3	PBM	24485461	Q9FGV1	ARF	103	20448	20551	0.00501192
MA1009.1	ARF3	ARF	B3	PBM	24485461	O23661	ARF_ecoli	1720	5967	7687	0.223754
MA1009.1	ARF3	ARF	B3	PBM	24485461	O23661	ARF	38	7649	7687	0.00494341
MA1206.2	ARF2	ARF	B3	DAP-seq	25002510	Q94JM3	ARF_ecoli	12935	71752	84687	0.152739
MA1206.2	ARF2	ARF	B3	DAP-seq	25002510	Q94JM3	ARF	135	84552	84687	0.00159411
MA1685.2	ARF10	ARF	B3	DAP-seq	24485461	D9HNT7	ARF_ecoli	37	745	782	0.0473146
MA1685.2	ARF10	ARF	B3	DAP-seq	24485461	D9HNT7	ARF	0	782	782	0
MA1686.1	ARF13	ARF	B3	DAP-seq	24485461	D9HNU0	ARF_ecoli	0	1	1	0
MA1686.1	ARF13	ARF	B3	DAP-seq	24485461	D9HNU0	ARF	0	1	1	0
MA1688.2	ARF16	ARF	B3	DAP-seq	24485461	K7URZ7	ARF_ecoli	309	3432	3741	0.0825982
MA1688.2	ARF16	ARF	B3	DAP-seq	24485461	K7URZ7	ARF	0	3741	3741	0
MA1689.2	ARF18	ARF	B3	DAP-seq	24485461	A0A060CYJ7	ARF_ecoli	1587	1448	3035	0.5229
MA1689.2	ARF18	ARF	B3	DAP-seq	24485461	A0A060CYJ7	ARF	34	3001	3035	0.0112026
MA1690.2	ARF25	ARF	B3	DAP-seq	24485461	C0PH36	ARF_ecoli	17	320	337	0.0504451
MA1690.2	ARF25	ARF	B3	DAP-seq	24485461	C0PH36	ARF	0	337	337	0
MA1691.2	ARF27	ARF	B3	DAP-seq	24485461	D9HNV4	ARF_ecoli	286	2120	2406	0.118869
MA1691.2	ARF27	ARF	B3	DAP-seq	24485461	D9HNV4	ARF	0	2406	2406	0
MA1692.2	ARF29	ARF	B3	DAP-seq	24485461	D9HNV6	ARF_ecoli	758	836	1594	0.475533
MA1692.2	ARF29	ARF	B3	DAP-seq	24485461	D9HNV6	ARF	12	1582	1594	0.00752823
MA1693.2	ARF34	ARF	B3	DAP-seq	24485461	A0A060D7X7	ARF_ecoli	113	1171	1284	0.0880062
MA1693.2	ARF34	ARF	B3	DAP-seq	24485461	A0A060D7X7	ARF	0	1284	1284	0
MA1694.2	ARF35	ARF	B3	DAP-seq	24485461		ARF_ecoli	752	1167	1919	0.391871
MA1694.2	ARF35	ARF	B3	DAP-seq	24485461		ARF	7	1912	1919	0.00364773
MA1695.2	ARF36	ARF	B3	DAP-seq	24485461		ARF_ecoli	2	31	33	0.0606061
MA1695.2	ARF36	ARF	B3	DAP-seq	24485461		ARF	0	33	33	0
MA1696.2	ARF39	ARF	B3	DAP-seq	24485461		ARF_ecoli	9	380	389	0.0231362
MA1696.2	ARF39	ARF	B3	DAP-seq	24485461		ARF	0	389	389	0
MA1697.2	ARF4	ARF	B3	DAP-seq	24485461	D9HNT1	ARF_ecoli	254	2462	2716	0.0935199
MA1697.2	ARF4	ARF	B3	DAP-seq	24485461	D9HNT1	ARF	0	2716	2716	0
MA1698.2	ARF7	ARF	B3	DAP-seq	24485461	D9HNT4	ARF_ecoli	142	478	620	0.229032
MA1698.2	ARF7	ARF	B3	DAP-seq	24485461	D9HNT4	ARF	1	619	620	0.0016129
MA2649.1	GLYMA-08G271900	bHLH	Basic helix-loop-helix domain factors (bHLH)	DAP-seq	21335373	A0A0R0IT59	bHLH	3609	4416	8025	0.44972
MA2649.1	GLYMA-08G271900	bHLH	Basic helix-loop-helix domain factors (bHLH)	DAP-seq	21335373	A0A0R0IT59	BZR	1093	6932	8025	0.136199
MA2649.1	GLYMA-08G271900	bHLH	Basic helix-loop-helix domain factors (bHLH)	DAP-seq	21335373	A0A0R0IT59	bZIP	964	7061	8025	0.120125
MA2649.1	GLYMA-08G271900	bHLH	Basic helix-loop-helix domain factors (bHLH)	DAP-seq	21335373	A0A0R0IT59	BES1	527	7498	8025	0.0656698
MA1816.2	O11	bHLH	Basic helix-loop-helix factors (bHLH)	ChIP-seq	7742856	A0A1D6EAS7	bHLH	27919	1169	29088	0.959812
MA1816.2	O11	bHLH	Basic helix-loop-helix factors (bHLH)	ChIP-seq	7742856	A0A1D6EAS7	BZR	15304	13784	29088	0.526128
MA1816.2	O11	bHLH	Basic helix-loop-helix factors (bHLH)	ChIP-seq	7742856	A0A1D6EAS7	bZIP	12330	16758	29088	0.423886
MA1816.2	O11	bHLH	Basic helix-loop-helix factors (bHLH)	ChIP-seq	7742856	A0A1D6EAS7	BES1	6717	22371	29088	0.23092
MA1822.2	Zm00001d018571		Basic leucine zipper factors (bZIP)	ChIP-seq	8487298	A0A1D6HQE4	bHLH	1332	1354	2686	0.495905
MA1822.2	Zm00001d018571		Basic leucine zipper factors (bZIP)	ChIP-seq	8487298	A0A1D6HQE4	bZIP	386	2300	2686	0.143708
MA1822.2	Zm00001d018571		Basic leucine zipper factors (bZIP)	ChIP-seq	8487298	A0A1D6HQE4	BZR	78	2608	2686	0.0290395
MA1822.2	Zm00001d018571		Basic leucine zipper factors (bZIP)	ChIP-seq	8487298	A0A1D6HQE4	BES1	20	2666	2686	0.00744602
MA1834.2	Zm00001d034298	bHLH	Basic helix-loop-helix factors (bHLH)	ChIP-seq	24477691	A0A1D6L6L0	bHLH	883	1431	2314	0.38159
MA1834.2	Zm00001d034298	bHLH	Basic helix-loop-helix factors (bHLH)	ChIP-seq	24477691	A0A1D6L6L0	BZR	151	2163	2314	0.065255
MA1834.2	Zm00001d034298	bHLH	Basic helix-loop-helix factors (bHLH)	ChIP-seq	24477691	A0A1D6L6L0	bZIP	576	1738	2314	0.24892
MA1834.2	Zm00001d034298	bHLH	Basic helix-loop-helix factors (bHLH)	ChIP-seq	24477691	A0A1D6L6L0	BES1	58	2256	2314	0.0250648
MA2393.1	PHYPA_008731		Basic helix-loop-helix factors (bHLH)	PBM	27203113	A0A2K1KF05	bHLH	4296	8	4304	0.998141
MA2393.1	PHYPA_008731		Basic helix-loop-helix factors (bHLH)	PBM	27203113	A0A2K1KF05	BZR	2780	1524	4304	0.645911
MA2393.1	PHYPA_008731		Basic helix-loop-helix factors (bHLH)	PBM	27203113	A0A2K1KF05	BES1	1363	2941	4304	0.316682
MA2393.1	PHYPA_008731		Basic helix-loop-helix factors (bHLH)	PBM	27203113	A0A2K1KF05	bZIP	1116	3188	4304	0.259294
MA2735.1	SlbHLH014	bHLH	Basic helix-loop-helix factors (bHLH)	DAP-seq	25215497	A0A3Q7F6T4	bHLH	2644	24	2668	0.991004
MA2735.1	SlbHLH014	bHLH	Basic helix-loop-helix factors (bHLH)	DAP-seq	25215497	A0A3Q7F6T4	BZR	1863	805	2668	0.698276
MA2735.1	SlbHLH014	bHLH	Basic helix-loop-helix factors (bHLH)	DAP-seq	25215497	A0A3Q7F6T4	bZIP	2280	388	2668	0.854573
MA2735.1	SlbHLH014	bHLH	Basic helix-loop-helix factors (bHLH)	DAP-seq	25215497	A0A3Q7F6T4	BES1	659	2009	2668	0.247001
MA2736.1	la3	bHLH	Basic helix-loop-helix factors (bHLH)	DAP-seq	21335373	A0A3Q7HRZ6	bHLH	2415	94	2509	0.962535
MA2736.1	la3	bHLH	Basic helix-loop-helix factors (bHLH)	DAP-seq	21335373	A0A3Q7HRZ6	BZR	1063	1446	2509	0.423675
MA2736.1	la3	bHLH	Basic helix-loop-helix factors (bHLH)	DAP-seq	21335373	A0A3Q7HRZ6	bZIP	871	1638	2509	0.34715
MA2736.1	la3	bHLH	Basic helix-loop-helix factors (bHLH)	DAP-seq	21335373	A0A3Q7HRZ6	BES1	363	2146	2509	0.144679
MA2719.1	lat61	BES/BZR	Basic helix-loop-helix factors (bHLH)	DAP-seq	27203113	A0A3Q7JCZ6	bHLH	1244	0	1244	1
MA2719.1	lat61	BES/BZR	Basic helix-loop-helix factors (bHLH)	DAP-seq	27203113	A0A3Q7JCZ6	BZR	1221	23	1244	0.981511
MA2719.1	lat61	BES/BZR	Basic helix-loop-helix factors (bHLH)	DAP-seq	27203113	A0A3Q7JCZ6	BES1	949	295	1244	0.762862
MA2719.1	lat61	BES/BZR	Basic helix-loop-helix factors (bHLH)	DAP-seq	27203113	A0A3Q7JCZ6	bZIP	536	708	1244	0.430868
MA2752.1	TaOBF1b	Group S	Basic leucine zipper factors (bZIP)	DAP-seq	9680995	A0A9R1HFG4	bZIP	61	1	62	0.983871
MA2752.1	TaOBF1b	Group S	Basic leucine zipper factors (bZIP)	DAP-seq	9680995	A0A9R1HFG4	bHLH	11	51	62	0.177419
MA2752.1	TaOBF1b	Group S	Basic leucine zipper factors (bZIP)	DAP-seq	9680995	A0A9R1HFG4	BZR	6	56	62	0.0967742
MA2752.1	TaOBF1b	Group S	Basic leucine zipper factors (bZIP)	DAP-seq	9680995	A0A9R1HFG4	BES1	1	61	62	0.016129
MA0988.2	PHYPADRAFT_143875	bHLH	Basic helix-loop-helix factors (bHLH)	PBM	21335373	A9TDF9	bZIP	12330	16758	29088	0.423886
MA0988.2	PHYPADRAFT_143875	bHLH	Basic helix-loop-helix factors (bHLH)	PBM	21335373	A9TDF9	BES1	6717	22371	29088	0.23092
MA0988.2	PHYPADRAFT_143875	bHLH	Basic helix-loop-helix factors (bHLH)	PBM	21335373	A9TDF9	bHLH	27919	1169	29088	0.959812
MA0988.2	PHYPADRAFT_143875	bHLH	Basic helix-loop-helix factors (bHLH)	PBM	21335373	A9TDF9	BZR	15304	13784	29088	0.526128
MA1745.2	BZIP63	Group C	Basic leucine zipper factors (bZIP)	PBM	8487298	B9DGI8	bZIP	4383	3207	7590	0.57747
MA1745.2	BZIP63	Group C	Basic leucine zipper factors (bZIP)	PBM	8487298	B9DGI8	bHLH	2470	5120	7590	0.325428
MA1745.2	BZIP63	Group C	Basic leucine zipper factors (bZIP)	PBM	8487298	B9DGI8	BZR	588	7002	7590	0.0774704
MA1745.2	BZIP63	Group C	Basic leucine zipper factors (bZIP)	PBM	8487298	B9DGI8	BES1	212	7378	7590	0.0279315
MA2626.1	bzip40	Group S	Basic leucine zipper factors (bZIP)	ChIP-seq	27203113	C0HIB3	bZIP	433	2	435	0.995402
MA2626.1	bzip40	Group S	Basic leucine zipper factors (bZIP)	ChIP-seq	27203113	C0HIB3	bHLH	91	344	435	0.209195
MA2626.1	bzip40	Group S	Basic leucine zipper factors (bZIP)	ChIP-seq	27203113	C0HIB3	BZR	35	400	435	0.0804598
MA2626.1	bzip40	Group S	Basic leucine zipper factors (bZIP)	ChIP-seq	27203113	C0HIB3	BES1	15	420	435	0.0344828
MA2627.1	bzip9	Group S	Basic leucine zipper factors (bZIP)	ChIP-seq	27203113	C0PFI4	bZIP	4639	2244	6883	0.673979
MA2627.1	bzip9	Group S	Basic leucine zipper factors (bZIP)	ChIP-seq	27203113	C0PFI4	bHLH	1091	5792	6883	0.158506
MA2627.1	bzip9	Group S	Basic leucine zipper factors (bZIP)	ChIP-seq	27203113	C0PFI4	BZR	298	6585	6883	0.0432951
MA2627.1	bzip9	Group S	Basic leucine zipper factors (bZIP)	ChIP-seq	27203113	C0PFI4	BES1	100	6783	6883	0.0145285
MA1337.2	BZIP44	Group S	Basic leucine zipper factors (bZIP)	DAP-seq	9680995	C0Z2L5	bZIP	371	0	371	1
MA1337.2	BZIP44	Group S	Basic leucine zipper factors (bZIP)	DAP-seq	9680995	C0Z2L5	bHLH	89	282	371	0.239892
MA1337.2	BZIP44	Group S	Basic leucine zipper factors (bZIP)	DAP-seq	9680995	C0Z2L5	BZR	38	333	371	0.102426
MA1337.2	BZIP44	Group S	Basic leucine zipper factors (bZIP)	DAP-seq	9680995	C0Z2L5	BES1	5	366	371	0.0134771
MA2423.1	OsbZIP69	Group A	Basic leucine zipper factors (bZIP)	DAP-seq	27203113	C7J6C6	bZIP	406	0	406	1
MA2423.1	OsbZIP69	Group A	Basic leucine zipper factors (bZIP)	DAP-seq	27203113	C7J6C6	bHLH	87	319	406	0.214286
MA2423.1	OsbZIP69	Group A	Basic leucine zipper factors (bZIP)	DAP-seq	27203113	C7J6C6	BZR	39	367	406	0.0960591
MA2423.1	OsbZIP69	Group A	Basic leucine zipper factors (bZIP)	DAP-seq	27203113	C7J6C6	BES1	12	394	406	0.0295567
MA2424.1	OsbZIP77	Group A	Basic leucine zipper factors (bZIP)	DAP-seq	27203113	C7J717	bZIP	480	0	480	1
MA2424.1	OsbZIP77	Group A	Basic leucine zipper factors (bZIP)	DAP-seq	27203113	C7J717	bHLH	116	364	480	0.241667
MA2424.1	OsbZIP77	Group A	Basic leucine zipper factors (bZIP)	DAP-seq	27203113	C7J717	BZR	37	443	480	0.0770833
MA2424.1	OsbZIP77	Group A	Basic leucine zipper factors (bZIP)	DAP-seq	27203113	C7J717	BES1	11	469	480	0.0229167
MA1346.2	TGA10	Group D	Basic leucine zipper factors (bZIP)	DAP-seq	8487298	E3VNM4	bZIP	584	1	585	0.998291
MA1346.2	TGA10	Group D	Basic leucine zipper factors (bZIP)	DAP-seq	8487298	E3VNM4	bHLH	116	469	585	0.198291
MA1346.2	TGA10	Group D	Basic leucine zipper factors (bZIP)	DAP-seq	8487298	E3VNM4	BZR	31	554	585	0.0529915
MA1346.2	TGA10	Group D	Basic leucine zipper factors (bZIP)	DAP-seq	8487298	E3VNM4	BES1	14	571	585	0.0239316
MA2661.1	GLYMA-03G081700	bZIP	Basic leucine zipper factors (bZIP)	DAP-seq	12023303	I1JM33	bZIP	852	146	998	0.853707
MA2661.1	GLYMA-03G081700	bZIP	Basic leucine zipper factors (bZIP)	DAP-seq	12023303	I1JM33	bHLH	493	505	998	0.493988
MA2661.1	GLYMA-03G081700	bZIP	Basic leucine zipper factors (bZIP)	DAP-seq	12023303	I1JM33	BZR	232	766	998	0.232465
MA2661.1	GLYMA-03G081700	bZIP	Basic leucine zipper factors (bZIP)	DAP-seq	12023303	I1JM33	BES1	68	930	998	0.0681363
MA1808.3	GLYMA-06G314400	group A	Basic leucine zipper factors (bZIP)	ChIP-seq	18365246	I1KFN0	bHLH	1969	25	1994	0.987462
MA1808.3	GLYMA-06G314400	group A	Basic leucine zipper factors (bZIP)	ChIP-seq	18365246	I1KFN0	bZIP	1888	106	1994	0.946841
MA1808.3	GLYMA-06G314400	group A	Basic leucine zipper factors (bZIP)	ChIP-seq	18365246	I1KFN0	BZR	1380	614	1994	0.692076
MA1808.3	GLYMA-06G314400	group A	Basic leucine zipper factors (bZIP)	ChIP-seq	18365246	I1KFN0	BES1	497	1497	1994	0.249248
MA2390.1	GLYMA19G26560		Basic leucine zipper factors (bZIP)	PBM	22074922	I1N7U7	bHLH	677	2561	3238	0.20908
MA2390.1	GLYMA19G26560		Basic leucine zipper factors (bZIP)	PBM	22074922	I1N7U7	bZIP	501	2737	3238	0.154725
MA2390.1	GLYMA19G26560		Basic leucine zipper factors (bZIP)	PBM	22074922	I1N7U7	BZR	139	3099	3238	0.0429277
MA2390.1	GLYMA19G26560		Basic leucine zipper factors (bZIP)	PBM	22074922	I1N7U7	BES1	63	3175	3238	0.0194565
MA2662.1	GLYMA-13G153200	group A	Basic leucine zipper factors (bZIP)	DAP-seq	23995083	K7LZZ2	bZIP	2205	168	2373	0.929204
MA2662.1	GLYMA-13G153200	group A	Basic leucine zipper factors (bZIP)	DAP-seq	23995083	K7LZZ2	bHLH	491	1882	2373	0.206911
MA2662.1	GLYMA-13G153200	group A	Basic leucine zipper factors (bZIP)	DAP-seq	23995083	K7LZZ2	BZR	158	2215	2373	0.0665824
MA2662.1	GLYMA-13G153200	group A	Basic leucine zipper factors (bZIP)	DAP-seq	23995083	K7LZZ2	BES1	56	2317	2373	0.0235988
MA2105.1	GLYMA-13G317000	Group A	Basic leucine zipper factors (bZIP)	ChIP-seq	8487298	K7M309	bHLH	12926	19379	32305	0.400124
MA2105.1	GLYMA-13G317000	Group A	Basic leucine zipper factors (bZIP)	ChIP-seq	8487298	K7M309	bZIP	9917	22388	32305	0.30698
MA2105.1	GLYMA-13G317000	Group A	Basic leucine zipper factors (bZIP)	ChIP-seq	8487298	K7M309	BZR	6868	25437	32305	0.212599
MA2105.1	GLYMA-13G317000	Group A	Basic leucine zipper factors (bZIP)	ChIP-seq	8487298	K7M309	BES1	3025	29280	32305	0.0936388
MA1811.3	GLYMA-13G317000	bZIP	Basic leucine zipper factors (bZIP)	DAP-seq	18365246	K7M309	bZIP	375	12	387	0.968992
MA1811.3	GLYMA-13G317000	bZIP	Basic leucine zipper factors (bZIP)	DAP-seq	18365246	K7M309	bHLH	340	47	387	0.878553
MA1811.3	GLYMA-13G317000	bZIP	Basic leucine zipper factors (bZIP)	DAP-seq	18365246	K7M309	BZR	290	97	387	0.749354
MA1811.3	GLYMA-13G317000	bZIP	Basic leucine zipper factors (bZIP)	DAP-seq	18365246	K7M309	BES1	124	263	387	0.320413
MA0096.1	bZIP910	Group S	Basic leucine zipper factors (bZIP)	SELEX	9680995	O22676	bZIP	12761	5813	18574	0.687036
MA0096.1	bZIP910	Group S	Basic leucine zipper factors (bZIP)	SELEX	9680995	O22676	bHLH	2474	16100	18574	0.133197
MA0096.1	bZIP910	Group S	Basic leucine zipper factors (bZIP)	SELEX	9680995	O22676	BZR	630	17944	18574	0.0339184
MA0096.1	bZIP910	Group S	Basic leucine zipper factors (bZIP)	SELEX	9680995	O22676	BES1	207	18367	18574	0.0111446
MA0097.1	bZIP911	Group S	Basic leucine zipper factors (bZIP)	SELEX	9680995	O22677	bZIP	134	0	134	1
MA0097.1	bZIP911	Group S	Basic leucine zipper factors (bZIP)	SELEX	9680995	O22677	bHLH	35	99	134	0.261194
MA0097.1	bZIP911	Group S	Basic leucine zipper factors (bZIP)	SELEX	9680995	O22677	BZR	6	128	134	0.0447761
MA0097.1	bZIP911	Group S	Basic leucine zipper factors (bZIP)	SELEX	9680995	O22677	BES1	2	132	134	0.0149254
MA1742.2	BIZP18	Group I	Basic leucine zipper factors (bZIP)	DAP-seq	33430325	O22873	bZIP	990	461	1451	0.682288
MA1742.2	BIZP18	Group I	Basic leucine zipper factors (bZIP)	DAP-seq	33430325	O22873	bHLH	132	1319	1451	0.0909717
MA1742.2	BIZP18	Group I	Basic leucine zipper factors (bZIP)	DAP-seq	33430325	O22873	BZR	34	1417	1451	0.0234321
MA1742.2	BIZP18	Group I	Basic leucine zipper factors (bZIP)	DAP-seq	33430325	O22873	BES1	18	1433	1451	0.0124052
MA0957.1	BHLH3	bHLH	Basic helix-loop-helix factors (bHLH)	PBM	21335373	O23487	BES1	1776	1546	3322	0.534618
MA0957.1	BHLH3	bHLH	Basic helix-loop-helix factors (bHLH)	PBM	21335373	O23487	bZIP	1069	2253	3322	0.321794
MA0957.1	BHLH3	bHLH	Basic helix-loop-helix factors (bHLH)	PBM	21335373	O23487	bHLH	3321	1	3322	0.999699
MA0957.1	BHLH3	bHLH	Basic helix-loop-helix factors (bHLH)	PBM	21335373	O23487	BZR	2914	408	3322	0.877182
MA0551.2	HY5	Group H	Basic leucine zipper factors (bZIP)	ChIP-chip	18287490	O24646	bZIP	1224	6	1230	0.995122
MA0551.2	HY5	Group H	Basic leucine zipper factors (bZIP)	ChIP-chip	18287490	O24646	bHLH	1212	18	1230	0.985366
MA0551.2	HY5	Group H	Basic leucine zipper factors (bZIP)	ChIP-chip	18287490	O24646	BZR	916	314	1230	0.744715
MA0551.2	HY5	Group H	Basic leucine zipper factors (bZIP)	ChIP-chip	18287490	O24646	BES1	314	916	1230	0.255285
MA1835.2	TFLG2-Zm00001d042777	Group D	Basic leucine zipper factors (bZIP)	ChIP-seq	8487298	O49067	bHLH	1332	1354	2686	0.495905
MA1835.2	TFLG2-Zm00001d042777	Group D	Basic leucine zipper factors (bZIP)	ChIP-seq	8487298	O49067	bZIP	386	2300	2686	0.143708
MA1835.2	TFLG2-Zm00001d042777	Group D	Basic leucine zipper factors (bZIP)	ChIP-seq	8487298	O49067	BZR	78	2608	2686	0.0290395
MA1835.2	TFLG2-Zm00001d042777	Group D	Basic leucine zipper factors (bZIP)	ChIP-seq	8487298	O49067	BES1	20	2666	2686	0.00744602
MA1333.2	BEH3	BES/BZR	Basic helix-loop-helix factors (bHLH)	DAP-seq	15681342	O49404	bHLH	984	0	984	1
MA1333.2	BEH3	BES/BZR	Basic helix-loop-helix factors (bHLH)	DAP-seq	15681342	O49404	BZR	972	12	984	0.987805
MA1333.2	BEH3	BES/BZR	Basic helix-loop-helix factors (bHLH)	DAP-seq	15681342	O49404	BES1	783	201	984	0.795732
MA1333.2	BEH3	BES/BZR	Basic helix-loop-helix factors (bHLH)	DAP-seq	15681342	O49404	bZIP	556	428	984	0.565041
MA0569.2	MYC4	bHLH	Basic helix-loop-helix factors (bHLH)	PBM	21335373	O49687	BES1	1363	2941	4304	0.316682
MA0569.2	MYC4	bHLH	Basic helix-loop-helix factors (bHLH)	PBM	21335373	O49687	bZIP	1116	3188	4304	0.259294
MA0569.2	MYC4	bHLH	Basic helix-loop-helix factors (bHLH)	PBM	21335373	O49687	bHLH	4296	8	4304	0.998141
MA0569.2	MYC4	bHLH	Basic helix-loop-helix factors (bHLH)	PBM	21335373	O49687	BZR	2780	1524	4304	0.645911
MA1334.2	BZIP11	Group S	Basic leucine zipper factors (bZIP)	DAP-seq	9680995	O65683	bZIP	387	0	387	1
MA1334.2	BZIP11	Group S	Basic leucine zipper factors (bZIP)	DAP-seq	9680995	O65683	bHLH	92	295	387	0.237726
MA1334.2	BZIP11	Group S	Basic leucine zipper factors (bZIP)	DAP-seq	9680995	O65683	BZR	38	349	387	0.0981912
MA1334.2	BZIP11	Group S	Basic leucine zipper factors (bZIP)	DAP-seq	9680995	O65683	BES1	9	378	387	0.0232558
MA0560.2	PIF3	bHLH	Basic helix-loop-helix factors (bHLH)	ChIP-seq	10797009	O80536	bHLH	8851	9455	18306	0.483503
MA0560.2	PIF3	bHLH	Basic helix-loop-helix factors (bHLH)	ChIP-seq	10797009	O80536	BZR	3225	15081	18306	0.176172
MA0560.2	PIF3	bHLH	Basic helix-loop-helix factors (bHLH)	ChIP-seq	10797009	O80536	bZIP	5299	13007	18306	0.289468
MA0560.2	PIF3	bHLH	Basic helix-loop-helix factors (bHLH)	ChIP-seq	10797009	O80536	BES1	1078	17228	18306	0.0588878
MA0580.1	DYT1	bHLH	Basic helix-loop-helix factors (bHLH)	SELEX	22775442	O81900	bZIP	8	38	46	0.173913
MA0580.1	DYT1	bHLH	Basic helix-loop-helix factors (bHLH)	SELEX	22775442	O81900	BES1	4	42	46	0.0869565
MA0580.1	DYT1	bHLH	Basic helix-loop-helix factors (bHLH)	SELEX	22775442	O81900	bHLH	40	6	46	0.869565
MA0580.1	DYT1	bHLH	Basic helix-loop-helix factors (bHLH)	SELEX	22775442	O81900	BZR	12	34	46	0.26087
MA1417.2	O2	Group C	Basic leucine zipper factors (bZIP)	ChIP-seq	25215497	P12959	bZIP	337	16	353	0.954674
MA1417.2	O2	Group C	Basic leucine zipper factors (bZIP)	ChIP-seq	25215497	P12959	bHLH	75	278	353	0.212465
MA1417.2	O2	Group C	Basic leucine zipper factors (bZIP)	ChIP-seq	25215497	P12959	BZR	26	327	353	0.0736544
MA1417.2	O2	Group C	Basic leucine zipper factors (bZIP)	ChIP-seq	25215497	P12959	BES1	7	346	353	0.01983
MA0129.1	TGA1A	Group D	Basic leucine zipper factors (bZIP)	SELEX	10561063	P14232	bZIP	10449	11668	22117	0.472442
MA0129.1	TGA1A	Group D	Basic leucine zipper factors (bZIP)	SELEX	10561063	P14232	bHLH	2560	19557	22117	0.115748
MA0129.1	TGA1A	Group D	Basic leucine zipper factors (bZIP)	SELEX	10561063	P14232	BZR	559	21558	22117	0.0252747
MA0129.1	TGA1A	Group D	Basic leucine zipper factors (bZIP)	SELEX	10561063	P14232	BES1	197	21920	22117	0.00890718
MA0128.1	EmBP-1	Group G	Basic leucine zipper factors (bZIP)	SELEX	10561063	P25032	bZIP	4793	3431	8224	0.582806
MA0128.1	EmBP-1	Group G	Basic leucine zipper factors (bZIP)	SELEX	10561063	P25032	bHLH	4641	3583	8224	0.564324
MA0128.1	EmBP-1	Group G	Basic leucine zipper factors (bZIP)	SELEX	10561063	P25032	BZR	1907	6317	8224	0.231882
MA0128.1	EmBP-1	Group G	Basic leucine zipper factors (bZIP)	SELEX	10561063	P25032	BES1	627	7597	8224	0.0762403
MA2389.1	GBF1		Basic leucine zipper factors (bZIP)	PBM	1563344	P42774	bZIP	12137	10509	22646	0.535945
MA2389.1	GBF1		Basic leucine zipper factors (bZIP)	PBM	1563344	P42774	bHLH	9976	12670	22646	0.440519
MA2389.1	GBF1		Basic leucine zipper factors (bZIP)	PBM	1563344	P42774	BZR	4452	18194	22646	0.196591
MA2389.1	GBF1		Basic leucine zipper factors (bZIP)	PBM	1563344	P42774	BES1	1459	21187	22646	0.0644264
MA1672.2	GBF2	Group G	Basic leucine zipper factors (bZIP)	PBM	1563344	P42775	bZIP	2187	326	2513	0.870275
MA1672.2	GBF2	Group G	Basic leucine zipper factors (bZIP)	PBM	1563344	P42775	bHLH	1272	1241	2513	0.506168
MA1672.2	GBF2	Group G	Basic leucine zipper factors (bZIP)	PBM	1563344	P42775	BZR	636	1877	2513	0.253084
MA1672.2	GBF2	Group G	Basic leucine zipper factors (bZIP)	PBM	1563344	P42775	BES1	174	2339	2513	0.06924
MA1351.3	GBF3	Group G	Basic leucine zipper factors (bZIP)		9680995	P42776	bZIP	2103	392	2495	0.842886
MA1351.3	GBF3	Group G	Basic leucine zipper factors (bZIP)		9680995	P42776	bHLH	1235	1260	2495	0.49499
MA1351.3	GBF3	Group G	Basic leucine zipper factors (bZIP)		9680995	P42776	BZR	603	1892	2495	0.241683
MA1351.3	GBF3	Group G	Basic leucine zipper factors (bZIP)		9680995	P42776	BES1	175	2320	2495	0.0701403
MA1068.3	TGA2	Group D	Basic leucine zipper factors (bZIP)		10662863	P43273	bZIP	1340	0	1340	1
MA1068.3	TGA2	Group D	Basic leucine zipper factors (bZIP)		10662863	P43273	bHLH	246	1094	1340	0.183582
MA1068.3	TGA2	Group D	Basic leucine zipper factors (bZIP)		10662863	P43273	BZR	74	1266	1340	0.0552239
MA1068.3	TGA2	Group D	Basic leucine zipper factors (bZIP)		10662863	P43273	BES1	24	1316	1340	0.0179104
MA2505.1	bZIP59	bZIP	Basic leucine zipper factors (bZIP)	ChIP-seq	35199374	Q04088	bZIP	70	0	70	1
MA2505.1	bZIP59	bZIP	Basic leucine zipper factors (bZIP)	ChIP-seq	35199374	Q04088	bHLH	15	55	70	0.214286
MA2505.1	bZIP59	bZIP	Basic leucine zipper factors (bZIP)	ChIP-seq	35199374	Q04088	BES1	2	68	70	0.0285714
MA2505.1	bZIP59	bZIP	Basic leucine zipper factors (bZIP)	ChIP-seq	35199374	Q04088	BZR	2	68	70	0.0285714
MA2422.1	OsbZIP42	Group A	Basic leucine zipper factors (bZIP)	DAP-seq	27203113	Q0DH66	bZIP	1101	29	1130	0.974336
MA2422.1	OsbZIP42	Group A	Basic leucine zipper factors (bZIP)	DAP-seq	27203113	Q0DH66	bHLH	256	874	1130	0.226549
MA2422.1	OsbZIP42	Group A	Basic leucine zipper factors (bZIP)	DAP-seq	27203113	Q0DH66	BZR	104	1026	1130	0.0920354
MA2422.1	OsbZIP42	Group A	Basic leucine zipper factors (bZIP)	DAP-seq	27203113	Q0DH66	BES1	37	1093	1130	0.0327434
MA1359.3	BPE	bHLH	Basic helix-loop-helix factors (bHLH)		21335373	Q0JXE7	bHLH	27919	1169	29088	0.959812
MA1359.3	BPE	bHLH	Basic helix-loop-helix factors (bHLH)		21335373	Q0JXE7	BZR	15304	13784	29088	0.526128
MA1359.3	BPE	bHLH	Basic helix-loop-helix factors (bHLH)		21335373	Q0JXE7	bZIP	12330	16758	29088	0.423886
MA1359.3	BPE	bHLH	Basic helix-loop-helix factors (bHLH)		21335373	Q0JXE7	BES1	6717	22371	29088	0.23092
MA1361.2	bHLH18	bHLH	Basic helix-loop-helix factors (bHLH)	DAP-seq	21335373	Q1PF17	bZIP	22	34	56	0.392857
MA1361.2	bHLH18	bHLH	Basic helix-loop-helix factors (bHLH)	DAP-seq	21335373	Q1PF17	BES1	20	36	56	0.357143
MA1361.2	bHLH18	bHLH	Basic helix-loop-helix factors (bHLH)	DAP-seq	21335373	Q1PF17	bHLH	54	2	56	0.964286
MA1361.2	bHLH18	bHLH	Basic helix-loop-helix factors (bHLH)	DAP-seq	21335373	Q1PF17	BZR	40	16	56	0.714286
MA1069.3	TGA6	Group D	Basic leucine zipper factors (bZIP)		8487298	Q39140	bZIP	2349	230	2579	0.910818
MA1069.3	TGA6	Group D	Basic leucine zipper factors (bZIP)		8487298	Q39140	bHLH	314	2265	2579	0.121753
MA1069.3	TGA6	Group D	Basic leucine zipper factors (bZIP)		8487298	Q39140	BZR	85	2494	2579	0.0329585
MA1069.3	TGA6	Group D	Basic leucine zipper factors (bZIP)		8487298	Q39140	BES1	30	2549	2579	0.0116324
MA1335.1	TGA4	Group D	Basic leucine zipper factors (bZIP)	DAP-seq	8487298	Q39162	bZIP	668	12	680	0.982353
MA1335.1	TGA4	Group D	Basic leucine zipper factors (bZIP)	DAP-seq	8487298	Q39162	bHLH	137	543	680	0.201471
MA1335.1	TGA4	Group D	Basic leucine zipper factors (bZIP)	DAP-seq	8487298	Q39162	BZR	42	638	680	0.0617647
MA1335.1	TGA4	Group D	Basic leucine zipper factors (bZIP)	DAP-seq	8487298	Q39162	BES1	14	666	680	0.0205882
MA1047.3	TGA5	Group D	Basic leucine zipper factors (bZIP)	DAP-seq	25215497	Q39163	bZIP	1779	20	1799	0.988883
MA1047.3	TGA5	Group D	Basic leucine zipper factors (bZIP)	DAP-seq	25215497	Q39163	bHLH	306	1493	1799	0.170094
MA1047.3	TGA5	Group D	Basic leucine zipper factors (bZIP)	DAP-seq	25215497	Q39163	BZR	77	1722	1799	0.0428016
MA1047.3	TGA5	Group D	Basic leucine zipper factors (bZIP)	DAP-seq	25215497	Q39163	BES1	26	1773	1799	0.0144525
MA0566.2	MYC2	bHLH	Basic helix-loop-helix factors (bHLH)	ChIP-seq	21284757	Q39204	bHLH	2394	146	2540	0.94252
MA0566.2	MYC2	bHLH	Basic helix-loop-helix factors (bHLH)	ChIP-seq	21284757	Q39204	BZR	949	1591	2540	0.373622
MA0566.2	MYC2	bHLH	Basic helix-loop-helix factors (bHLH)	ChIP-seq	21284757	Q39204	bZIP	733	1807	2540	0.288583
MA0566.2	MYC2	bHLH	Basic helix-loop-helix factors (bHLH)	ChIP-seq	21284757	Q39204	BES1	349	2191	2540	0.137402
MA1336.2	TGA3	Group D	Basic leucine zipper factors (bZIP)	DAP-seq	8487298	Q39234	bZIP	576	0	576	1
MA1336.2	TGA3	Group D	Basic leucine zipper factors (bZIP)	DAP-seq	8487298	Q39234	bHLH	103	473	576	0.178819
MA1336.2	TGA3	Group D	Basic leucine zipper factors (bZIP)	DAP-seq	8487298	Q39234	BZR	36	540	576	0.0625
MA1336.2	TGA3	Group D	Basic leucine zipper factors (bZIP)	DAP-seq	8487298	Q39234	BES1	16	560	576	0.0277778
MA0588.2	TGA1	Group D	Basic leucine zipper factors (bZIP)	SELEX	1446171	Q39237	bZIP	6569	1958	8527	0.770376
MA0588.2	TGA1	Group D	Basic leucine zipper factors (bZIP)	SELEX	1446171	Q39237	bHLH	1409	7118	8527	0.16524
MA0588.2	TGA1	Group D	Basic leucine zipper factors (bZIP)	SELEX	1446171	Q39237	BZR	361	8166	8527	0.0423361
MA0588.2	TGA1	Group D	Basic leucine zipper factors (bZIP)	SELEX	1446171	Q39237	BES1	114	8413	8527	0.0133693
MA1349.2	BZIP16	Group G	Basic leucine zipper factors (bZIP)	DAP-seq	8487298	Q501B2	bZIP	1620	160	1780	0.910112
MA1349.2	BZIP16	Group G	Basic leucine zipper factors (bZIP)	DAP-seq	8487298	Q501B2	bHLH	1129	651	1780	0.63427
MA1349.2	BZIP16	Group G	Basic leucine zipper factors (bZIP)	DAP-seq	8487298	Q501B2	BZR	586	1194	1780	0.329213
MA1349.2	BZIP16	Group G	Basic leucine zipper factors (bZIP)	DAP-seq	8487298	Q501B2	BES1	170	1610	1780	0.0955056
MA1364.2	BHLH72	bHLH	Basic helix-loop-helix factors (bHLH)	DAP-seq	15448264	Q570R7	bHLH	3251	92	3343	0.97248
MA1364.2	BHLH72	bHLH	Basic helix-loop-helix factors (bHLH)	DAP-seq	15448264	Q570R7	bZIP	2596	747	3343	0.776548
MA1364.2	BHLH72	bHLH	Basic helix-loop-helix factors (bHLH)	DAP-seq	15448264	Q570R7	BZR	1657	1686	3343	0.495663
MA1364.2	BHLH72	bHLH	Basic helix-loop-helix factors (bHLH)	DAP-seq	15448264	Q570R7	BES1	493	2850	3343	0.147472
MA1358.2	bHLH130	bHLH	Basic helix-loop-helix factors (bHLH)	DAP-seq	21335373	Q66GR3	bZIP	1307	14681	15988	0.0817488
MA1358.2	bHLH130	bHLH	Basic helix-loop-helix factors (bHLH)	DAP-seq	21335373	Q66GR3	BES1	94	15894	15988	0.00587941
MA1358.2	bHLH130	bHLH	Basic helix-loop-helix factors (bHLH)	DAP-seq	21335373	Q66GR3	bHLH	8177	7811	15988	0.511446
MA1358.2	bHLH130	bHLH	Basic helix-loop-helix factors (bHLH)	DAP-seq	21335373	Q66GR3	BZR	282	15706	15988	0.0176382
MA1360.3	bHLH74	bHLH	Basic helix-loop-helix factors (bHLH)		21335373	Q6NKN9	bHLH	27919	1169	29088	0.959812
MA1360.3	bHLH74	bHLH	Basic helix-loop-helix factors (bHLH)		21335373	Q6NKN9	BZR	15304	13784	29088	0.526128
MA1360.3	bHLH74	bHLH	Basic helix-loop-helix factors (bHLH)		21335373	Q6NKN9	bZIP	12330	16758	29088	0.423886
MA1360.3	bHLH74	bHLH	Basic helix-loop-helix factors (bHLH)		21335373	Q6NKN9	BES1	6717	22371	29088	0.23092
MA2350.1	OsFBH1	bHLH	Basic helix-loop-helix factors (bHLH)	PBM	22334645	Q6Z3R6	bZIP	1155	11757	12912	0.0894517
MA2350.1	OsFBH1	bHLH	Basic helix-loop-helix factors (bHLH)	PBM	22334645	Q6Z3R6	BES1	86	12826	12912	0.00666047
MA2350.1	OsFBH1	bHLH	Basic helix-loop-helix factors (bHLH)	PBM	22334645	Q6Z3R6	bHLH	5542	7370	12912	0.429213
MA2350.1	OsFBH1	bHLH	Basic helix-loop-helix factors (bHLH)	PBM	22334645	Q6Z3R6	BZR	231	12681	12912	0.0178903
MA2471.1	SPCH	bHLH	Basic helix-loop-helix factors (bHLH)	ChIP-seq	28507175	Q700C7	bHLH	27919	1169	29088	0.959812
MA2471.1	SPCH	bHLH	Basic helix-loop-helix factors (bHLH)	ChIP-seq	28507175	Q700C7	BZR	15304	13784	29088	0.526128
MA2471.1	SPCH	bHLH	Basic helix-loop-helix factors (bHLH)	ChIP-seq	28507175	Q700C7	bZIP	12330	16758	29088	0.423886
MA2471.1	SPCH	bHLH	Basic helix-loop-helix factors (bHLH)	ChIP-seq	28507175	Q700C7	BES1	6717	22371	29088	0.23092
MA1033.1	OJ1058_F05.8	Group A	Basic leucine zipper factors (bZIP)	PBM	8487298	Q75HX9	bHLH	11124	186	11310	0.983554
MA1033.1	OJ1058_F05.8	Group A	Basic leucine zipper factors (bZIP)	PBM	8487298	Q75HX9	bZIP	8227	3083	11310	0.727409
MA1033.1	OJ1058_F05.8	Group A	Basic leucine zipper factors (bZIP)	PBM	8487298	Q75HX9	BZR	7175	4135	11310	0.634394
MA1033.1	OJ1058_F05.8	Group A	Basic leucine zipper factors (bZIP)	PBM	8487298	Q75HX9	BES1	2834	8476	11310	0.250575
MA2401.1	Os05g0437700		Basic leucine zipper factors (bZIP)	PBM	27203113	Q75HX9	bHLH	11124	186	11310	0.983554
MA2401.1	Os05g0437700		Basic leucine zipper factors (bZIP)	PBM	27203113	Q75HX9	bZIP	8227	3083	11310	0.727409
MA2401.1	Os05g0437700		Basic leucine zipper factors (bZIP)	PBM	27203113	Q75HX9	BZR	7175	4135	11310	0.634394
MA2401.1	Os05g0437700		Basic leucine zipper factors (bZIP)	PBM	27203113	Q75HX9	BES1	2834	8476	11310	0.250575
MA0968.3	BZIP68	Group G	Basic leucine zipper factors (bZIP)	DAP-seq	9680995	Q84LG2	bZIP	2174	240	2414	0.90058
MA0968.3	BZIP68	Group G	Basic leucine zipper factors (bZIP)	DAP-seq	9680995	Q84LG2	bHLH	1246	1168	2414	0.516156
MA0968.3	BZIP68	Group G	Basic leucine zipper factors (bZIP)	DAP-seq	9680995	Q84LG2	BZR	683	1731	2414	0.282933
MA0968.3	BZIP68	Group G	Basic leucine zipper factors (bZIP)	DAP-seq	9680995	Q84LG2	BES1	205	2209	2414	0.0849213
MA0562.1	PIF5	bHLH	Basic helix-loop-helix factors (bHLH)	ChIP-seq	22536829	Q84LH8	bHLH	6912	6146	13058	0.529331
MA0562.1	PIF5	bHLH	Basic helix-loop-helix factors (bHLH)	ChIP-seq	22536829	Q84LH8	BZR	2171	10887	13058	0.166258
MA0562.1	PIF5	bHLH	Basic helix-loop-helix factors (bHLH)	ChIP-seq	22536829	Q84LH8	bZIP	2994	10064	13058	0.229285
MA0562.1	PIF5	bHLH	Basic helix-loop-helix factors (bHLH)	ChIP-seq	22536829	Q84LH8	BES1	777	12281	13058	0.0595038
MA1074.2	UNE10	bHLH	Basic helix-loop-helix factors (bHLH)	PBM	21335373	Q8GZ38	bZIP	2634	9341	11975	0.219958
MA1074.2	UNE10	bHLH	Basic helix-loop-helix factors (bHLH)	PBM	21335373	Q8GZ38	BES1	2218	9757	11975	0.185219
MA1074.2	UNE10	bHLH	Basic helix-loop-helix factors (bHLH)	PBM	21335373	Q8GZ38	bHLH	11175	800	11975	0.933194
MA1074.2	UNE10	bHLH	Basic helix-loop-helix factors (bHLH)	PBM	21335373	Q8GZ38	BZR	4879	7096	11975	0.407432
MA0552.2	PIF1	bHLH	Basic helix-loop-helix factors (bHLH)	ChIP-chip	15448264	Q8GZM7	bHLH	27919	1169	29088	0.959812
MA0552.2	PIF1	bHLH	Basic helix-loop-helix factors (bHLH)	ChIP-chip	15448264	Q8GZM7	BZR	15304	13784	29088	0.526128
MA0552.2	PIF1	bHLH	Basic helix-loop-helix factors (bHLH)	ChIP-chip	15448264	Q8GZM7	bZIP	12330	16758	29088	0.423886
MA0552.2	PIF1	bHLH	Basic helix-loop-helix factors (bHLH)	ChIP-chip	15448264	Q8GZM7	BES1	6717	22371	29088	0.23092
MA0960.1	BHLH104	bHLH	Basic helix-loop-helix factors (bHLH)	PBM	21335373	Q8L467	BES1	58	134	192	0.302083
MA0960.1	BHLH104	bHLH	Basic helix-loop-helix factors (bHLH)	PBM	21335373	Q8L467	bZIP	44	148	192	0.229167
MA0960.1	BHLH104	bHLH	Basic helix-loop-helix factors (bHLH)	PBM	21335373	Q8L467	bHLH	192	0	192	1
MA0960.1	BHLH104	bHLH	Basic helix-loop-helix factors (bHLH)	PBM	21335373	Q8L467	BZR	138	54	192	0.71875
MA1345.2	BZIP48	Group S	Basic leucine zipper factors (bZIP)	DAP-seq	9680995	Q8RU59	bZIP	533	0	533	1
MA1345.2	BZIP48	Group S	Basic leucine zipper factors (bZIP)	DAP-seq	9680995	Q8RU59	bHLH	111	422	533	0.208255
MA1345.2	BZIP48	Group S	Basic leucine zipper factors (bZIP)	DAP-seq	9680995	Q8RU59	BZR	45	488	533	0.0844278
MA1345.2	BZIP48	Group S	Basic leucine zipper factors (bZIP)	DAP-seq	9680995	Q8RU59	BES1	10	523	533	0.0187617
MA0550.3	BZR1	BES/BZR	Basic helix-loop-helix factors (bHLH)	ChIP-chip	15681342	Q8S307	bHLH	823	0	823	1
MA0550.3	BZR1	BES/BZR	Basic helix-loop-helix factors (bHLH)	ChIP-chip	15681342	Q8S307	BZR	809	14	823	0.982989
MA0550.3	BZR1	BES/BZR	Basic helix-loop-helix factors (bHLH)	ChIP-chip	15681342	Q8S307	BES1	647	176	823	0.786148
MA0550.3	BZR1	BES/BZR	Basic helix-loop-helix factors (bHLH)	ChIP-chip	15681342	Q8S307	bZIP	363	460	823	0.441069
MA1363.1	LRL2	bHLH	Basic helix-loop-helix factors (bHLH)	DAP-seq	21335373	Q8S3D5	bHLH	84	0	84	1
MA1363.1	LRL2	bHLH	Basic helix-loop-helix factors (bHLH)	DAP-seq	21335373	Q8S3D5	BZR	65	19	84	0.77381
MA1363.1	LRL2	bHLH	Basic helix-loop-helix factors (bHLH)	DAP-seq	21335373	Q8S3D5	BES1	42	42	84	0.5
MA1363.1	LRL2	bHLH	Basic helix-loop-helix factors (bHLH)	DAP-seq	21335373	Q8S3D5	bZIP	38	46	84	0.452381
MA1343.2	BZIP52	Group I	Basic leucine zipper factors (bZIP)	DAP-seq	8487298	Q8VWG0	bZIP	3152	2499	5651	0.557777
MA1343.2	BZIP52	Group I	Basic leucine zipper factors (bZIP)	DAP-seq	8487298	Q8VWG0	bHLH	548	5103	5651	0.096974
MA1343.2	BZIP52	Group I	Basic leucine zipper factors (bZIP)	DAP-seq	8487298	Q8VWG0	BZR	125	5526	5651	0.02212
MA1343.2	BZIP52	Group I	Basic leucine zipper factors (bZIP)	DAP-seq	8487298	Q8VWG0	BES1	52	5599	5651	0.00920191
MA1425.2	HYH	Group H	Basic leucine zipper factors (bZIP)	PBM	12023303	Q8W191	bHLH	18469	11997	30466	0.606217
MA1425.2	HYH	Group H	Basic leucine zipper factors (bZIP)	PBM	12023303	Q8W191	bZIP	12807	17659	30466	0.42037
MA1425.2	HYH	Group H	Basic leucine zipper factors (bZIP)	PBM	12023303	Q8W191	BZR	8941	21525	30466	0.293475
MA1425.2	HYH	Group H	Basic leucine zipper factors (bZIP)	PBM	12023303	Q8W191	BES1	3900	26566	30466	0.128012
MA0561.1	PIF4	bHLH	Basic helix-loop-helix factors (bHLH)	ChIP-seq	22536829	Q8W2F3	bHLH	9680	298	9978	0.970134
MA0561.1	PIF4	bHLH	Basic helix-loop-helix factors (bHLH)	ChIP-seq	22536829	Q8W2F3	BZR	4972	5006	9978	0.498296
MA0561.1	PIF4	bHLH	Basic helix-loop-helix factors (bHLH)	ChIP-seq	22536829	Q8W2F3	bZIP	6260	3718	9978	0.62738
MA0561.1	PIF4	bHLH	Basic helix-loop-helix factors (bHLH)	ChIP-seq	22536829	Q8W2F3	BES1	1746	8232	9978	0.174985
MA0956.2	BEE2	bHLH	Basic helix-loop-helix factors (bHLH)	PBM	12897250	Q93VJ4	bZIP	12330	16758	29088	0.423886
MA0956.2	BEE2	bHLH	Basic helix-loop-helix factors (bHLH)	PBM	12897250	Q93VJ4	BES1	6717	22371	29088	0.23092
MA0956.2	BEE2	bHLH	Basic helix-loop-helix factors (bHLH)	PBM	12897250	Q93VJ4	bHLH	27919	1169	29088	0.959812
MA0956.2	BEE2	bHLH	Basic helix-loop-helix factors (bHLH)	PBM	12897250	Q93VJ4	BZR	15304	13784	29088	0.526128
MA1348.1	TGA9	Group D	Basic leucine zipper factors (bZIP)	DAP-seq	8487298	Q93XM6	bZIP	442	0	442	1
MA1348.1	TGA9	Group D	Basic leucine zipper factors (bZIP)	DAP-seq	8487298	Q93XM6	bHLH	84	358	442	0.190045
MA1348.1	TGA9	Group D	Basic leucine zipper factors (bZIP)	DAP-seq	8487298	Q93XM6	BZR	28	414	442	0.0633484
MA1348.1	TGA9	Group D	Basic leucine zipper factors (bZIP)	DAP-seq	8487298	Q93XM6	BES1	9	433	442	0.020362
MA1070.3	TGA7	Group D	Basic leucine zipper factors (bZIP)		8487298	Q93ZE2	bZIP	1340	0	1340	1
MA1070.3	TGA7	Group D	Basic leucine zipper factors (bZIP)		8487298	Q93ZE2	bHLH	246	1094	1340	0.183582
MA1070.3	TGA7	Group D	Basic leucine zipper factors (bZIP)		8487298	Q93ZE2	BZR	74	1266	1340	0.0552239
MA1070.3	TGA7	Group D	Basic leucine zipper factors (bZIP)		8487298	Q93ZE2	BES1	24	1316	1340	0.0179104
MA1332.2	BEH2	BES/BZR	Basic helix-loop-helix factors (bHLH)	DAP-seq	15681342	Q94A43	bHLH	751	0	751	1
MA1332.2	BEH2	BES/BZR	Basic helix-loop-helix factors (bHLH)	DAP-seq	15681342	Q94A43	BZR	735	16	751	0.978695
MA1332.2	BEH2	BES/BZR	Basic helix-loop-helix factors (bHLH)	DAP-seq	15681342	Q94A43	BES1	576	175	751	0.766977
MA1332.2	BEH2	BES/BZR	Basic helix-loop-helix factors (bHLH)	DAP-seq	15681342	Q94A43	bZIP	333	418	751	0.443409
MA0961.2	bHLH112	bHLH	Basic helix-loop-helix factors (bHLH)	PBM	21335373	Q94JL3	bZIP	1155	11757	12912	0.0894517
MA0961.2	bHLH112	bHLH	Basic helix-loop-helix factors (bHLH)	PBM	21335373	Q94JL3	BES1	86	12826	12912	0.00666047
MA0961.2	bHLH112	bHLH	Basic helix-loop-helix factors (bHLH)	PBM	21335373	Q94JL3	bHLH	5542	7370	12912	0.429213
MA0961.2	bHLH112	bHLH	Basic helix-loop-helix factors (bHLH)	PBM	21335373	Q94JL3	BZR	231	12681	12912	0.0178903
MA1739.2	BHLH122	bHLH	Basic helix-loop-helix factors (bHLH)	DAP-seq	24261563	Q9C690	bZIP	2569	30209	32778	0.0783757
MA1739.2	BHLH122	bHLH	Basic helix-loop-helix factors (bHLH)	DAP-seq	24261563	Q9C690	BES1	172	32606	32778	0.00524742
MA1739.2	BHLH122	bHLH	Basic helix-loop-helix factors (bHLH)	DAP-seq	24261563	Q9C690	bHLH	12306	20472	32778	0.375435
MA1739.2	BHLH122	bHLH	Basic helix-loop-helix factors (bHLH)	DAP-seq	24261563	Q9C690	BZR	485	32293	32778	0.0147965
MA0967.1	BZIP60	Group K	Basic leucine zipper factors (bZIP)	PBM	8487298	Q9C7S0	bZIP	2299	191	2490	0.923293
MA0967.1	BZIP60	Group K	Basic leucine zipper factors (bZIP)	PBM	8487298	Q9C7S0	bHLH	391	2099	2490	0.157028
MA0967.1	BZIP60	Group K	Basic leucine zipper factors (bZIP)	PBM	8487298	Q9C7S0	BZR	98	2392	2490	0.0393574
MA0967.1	BZIP60	Group K	Basic leucine zipper factors (bZIP)	PBM	8487298	Q9C7S0	BES1	34	2456	2490	0.0136546
MA1357.2	bHLH80	bHLH	Basic helix-loop-helix factors (bHLH)	DAP-seq	21335373	Q9C8P8	bHLH	4493	2175	6668	0.673815
MA1357.2	bHLH80	bHLH	Basic helix-loop-helix factors (bHLH)	DAP-seq	21335373	Q9C8P8	BZR	168	6500	6668	0.025195
MA1357.2	bHLH80	bHLH	Basic helix-loop-helix factors (bHLH)	DAP-seq	21335373	Q9C8P8	bZIP	576	6092	6668	0.0863827
MA1357.2	bHLH80	bHLH	Basic helix-loop-helix factors (bHLH)	DAP-seq	21335373	Q9C8P8	BES1	51	6617	6668	0.00764847
MA0965.3	BIM2	bHLH	Basic helix-loop-helix factors (bHLH)		15680330	Q9CAA4	bHLH	27919	1169	29088	0.959812
MA0965.3	BIM2	bHLH	Basic helix-loop-helix factors (bHLH)		15680330	Q9CAA4	BZR	15304	13784	29088	0.526128
MA0965.3	BIM2	bHLH	Basic helix-loop-helix factors (bHLH)		15680330	Q9CAA4	bZIP	12330	16758	29088	0.423886
MA0965.3	BIM2	bHLH	Basic helix-loop-helix factors (bHLH)		15680330	Q9CAA4	BES1	6717	22371	29088	0.23092
MA1740.2	BHLH49	bHLH	Basic helix-loop-helix factors (bHLH)	PBM	12897250	Q9CAA9	BES1	1363	2941	4304	0.316682
MA1740.2	BHLH49	bHLH	Basic helix-loop-helix factors (bHLH)	PBM	12897250	Q9CAA9	bZIP	1116	3188	4304	0.259294
MA1740.2	BHLH49	bHLH	Basic helix-loop-helix factors (bHLH)	PBM	12897250	Q9CAA9	bHLH	4296	8	4304	0.998141
MA1740.2	BHLH49	bHLH	Basic helix-loop-helix factors (bHLH)	PBM	12897250	Q9CAA9	BZR	2780	1524	4304	0.645911
MA2397.1	ILR3		Basic helix-loop-helix factors (bHLH)	PBM	12897250	Q9FH37	bHLH	27919	1169	29088	0.959812
MA2397.1	ILR3		Basic helix-loop-helix factors (bHLH)	PBM	12897250	Q9FH37	BZR	15304	13784	29088	0.526128
MA2397.1	ILR3		Basic helix-loop-helix factors (bHLH)	PBM	12897250	Q9FH37	bZIP	12330	16758	29088	0.423886
MA2397.1	ILR3		Basic helix-loop-helix factors (bHLH)	PBM	12897250	Q9FH37	BES1	6717	22371	29088	0.23092
MA2375.1	BMY2	BES/BZR	Basic helix-loop-helix factors (bHLH)	DAP-seq	21214652	Q9FH80	bHLH	668	0	668	1
MA2375.1	BMY2	BES/BZR	Basic helix-loop-helix factors (bHLH)	DAP-seq	21214652	Q9FH80	BZR	658	10	668	0.98503
MA2375.1	BMY2	BES/BZR	Basic helix-loop-helix factors (bHLH)	DAP-seq	21214652	Q9FH80	BES1	519	149	668	0.776946
MA2375.1	BMY2	BES/BZR	Basic helix-loop-helix factors (bHLH)	DAP-seq	21214652	Q9FH80	bZIP	354	314	668	0.52994
MA2014.2	BAM8	BES/BZR	Basic helix-loop-helix factors (bHLH)		21487098	Q9FH80	bHLH	1515	0	1515	1
MA2014.2	BAM8	BES/BZR	Basic helix-loop-helix factors (bHLH)		21487098	Q9FH80	BZR	1436	79	1515	0.947855
MA2014.2	BAM8	BES/BZR	Basic helix-loop-helix factors (bHLH)		21487098	Q9FH80	BES1	995	520	1515	0.656766
MA2014.2	BAM8	BES/BZR	Basic helix-loop-helix factors (bHLH)		21487098	Q9FH80	bZIP	686	829	1515	0.452805
MA0568.2	MYC3	bHLH	Basic helix-loop-helix factors (bHLH)	PBM	21335373	Q9FIP9	bZIP	12330	16758	29088	0.423886
MA0568.2	MYC3	bHLH	Basic helix-loop-helix factors (bHLH)	PBM	21335373	Q9FIP9	BES1	6717	22371	29088	0.23092
MA0568.2	MYC3	bHLH	Basic helix-loop-helix factors (bHLH)	PBM	21335373	Q9FIP9	bHLH	27919	1169	29088	0.959812
MA0568.2	MYC3	bHLH	Basic helix-loop-helix factors (bHLH)	PBM	21335373	Q9FIP9	BZR	15304	13784	29088	0.526128
MA0963.1	bHLH78	bHLH	Basic helix-loop-helix factors (bHLH)	PBM	21335373	Q9FJL4	BES1	459	385	844	0.543839
MA0963.1	bHLH78	bHLH	Basic helix-loop-helix factors (bHLH)	PBM	21335373	Q9FJL4	bZIP	278	566	844	0.329384
MA0963.1	bHLH78	bHLH	Basic helix-loop-helix factors (bHLH)	PBM	21335373	Q9FJL4	bHLH	844	0	844	1
MA0963.1	bHLH78	bHLH	Basic helix-loop-helix factors (bHLH)	PBM	21335373	Q9FJL4	BZR	749	95	844	0.887441
MA0966.2	BIM3	bHLH	Basic helix-loop-helix factors (bHLH)	PBM	15680330	Q9FMB6	bZIP	12330	16758	29088	0.423886
MA0966.2	BIM3	bHLH	Basic helix-loop-helix factors (bHLH)	PBM	15680330	Q9FMB6	BES1	6717	22371	29088	0.23092
MA0966.2	BIM3	bHLH	Basic helix-loop-helix factors (bHLH)	PBM	15680330	Q9FMB6	bHLH	27919	1169	29088	0.959812
MA0966.2	BIM3	bHLH	Basic helix-loop-helix factors (bHLH)	PBM	15680330	Q9FMB6	BZR	15304	13784	29088	0.526128
MA1339.1	BZIP43	Group S	Basic leucine zipper factors (bZIP)	DAP-seq	9680995	Q9FMC2	bZIP	409	0	409	1
MA1339.1	BZIP43	Group S	Basic leucine zipper factors (bZIP)	DAP-seq	9680995	Q9FMC2	bHLH	89	320	409	0.217604
MA1339.1	BZIP43	Group S	Basic leucine zipper factors (bZIP)	DAP-seq	9680995	Q9FMC2	BZR	39	370	409	0.0953545
MA1339.1	BZIP43	Group S	Basic leucine zipper factors (bZIP)	DAP-seq	9680995	Q9FMC2	BES1	9	400	409	0.0220049
MA1061.2	SPT	bHLH	Basic helix-loop-helix factors (bHLH)	PBM	21335373	Q9FUA4	bZIP	5407	6218	11625	0.465118
MA1061.2	SPT	bHLH	Basic helix-loop-helix factors (bHLH)	PBM	21335373	Q9FUA4	BES1	2577	9048	11625	0.221677
MA1061.2	SPT	bHLH	Basic helix-loop-helix factors (bHLH)	PBM	21335373	Q9FUA4	bHLH	11217	408	11625	0.964903
MA1061.2	SPT	bHLH	Basic helix-loop-helix factors (bHLH)	PBM	21335373	Q9FUA4	BZR	6036	5589	11625	0.519226
MA1338.3	DPBF3	Group A	Basic leucine zipper factors (bZIP)		10636868	Q9LES3	bHLH	1186	21	1207	0.982601
MA1338.3	DPBF3	Group A	Basic leucine zipper factors (bZIP)		10636868	Q9LES3	bZIP	1173	34	1207	0.971831
MA1338.3	DPBF3	Group A	Basic leucine zipper factors (bZIP)		10636868	Q9LES3	BZR	855	352	1207	0.708368
MA1338.3	DPBF3	Group A	Basic leucine zipper factors (bZIP)		10636868	Q9LES3	BES1	293	914	1207	0.242751
MA0964.3	BIM1	bHLH	Basic helix-loop-helix factors (bHLH)		15680330	Q9LEZ3	bHLH	2224	364	2588	0.859351
MA0964.3	BIM1	bHLH	Basic helix-loop-helix factors (bHLH)		15680330	Q9LEZ3	BZR	612	1976	2588	0.236476
MA0964.3	BIM1	bHLH	Basic helix-loop-helix factors (bHLH)		15680330	Q9LEZ3	bZIP	485	2103	2588	0.187403
MA0964.3	BIM1	bHLH	Basic helix-loop-helix factors (bHLH)		15680330	Q9LEZ3	BES1	260	2328	2588	0.100464
MA1340.2	BZIP3	Group S	Basic leucine zipper factors (bZIP)	DAP-seq	8487298	Q9LFU3	bZIP	423	0	423	1
MA1340.2	BZIP3	Group S	Basic leucine zipper factors (bZIP)	DAP-seq	8487298	Q9LFU3	bHLH	98	325	423	0.231678
MA1340.2	BZIP3	Group S	Basic leucine zipper factors (bZIP)	DAP-seq	8487298	Q9LFU3	BZR	39	384	423	0.0921986
MA1340.2	BZIP3	Group S	Basic leucine zipper factors (bZIP)	DAP-seq	8487298	Q9LFU3	BES1	7	416	423	0.0165485
MA1362.2	bHLH77	bHLH	Basic helix-loop-helix factors (bHLH)	DAP-seq	21335373	Q9LK48	bHLH	1848	140	1988	0.929577
MA1362.2	bHLH77	bHLH	Basic helix-loop-helix factors (bHLH)	DAP-seq	21335373	Q9LK48	BZR	805	1183	1988	0.40493
MA1362.2	bHLH77	bHLH	Basic helix-loop-helix factors (bHLH)	DAP-seq	21335373	Q9LK48	bZIP	578	1410	1988	0.290744
MA1362.2	bHLH77	bHLH	Basic helix-loop-helix factors (bHLH)	DAP-seq	21335373	Q9LK48	BES1	358	1630	1988	0.18008
MA0549.2	BZR2	BES/BZR	Basic helix-loop-helix factors (bHLH)	ChIP-chip	15680330	Q9LN63	bHLH	6058	51	6109	0.991652
MA0549.2	BZR2	BES/BZR	Basic helix-loop-helix factors (bHLH)	ChIP-chip	15680330	Q9LN63	BZR	4110	1999	6109	0.672778
MA0549.2	BZR2	BES/BZR	Basic helix-loop-helix factors (bHLH)	ChIP-chip	15680330	Q9LN63	bZIP	3617	2492	6109	0.592077
MA0549.2	BZR2	BES/BZR	Basic helix-loop-helix factors (bHLH)	ChIP-chip	15680330	Q9LN63	BES1	1821	4288	6109	0.298085
MA1746.1	BZIP69	Group I	Basic leucine zipper factors (bZIP)	DAP-seq	23942522	Q9LNE0	bZIP	275	2	277	0.99278
MA1746.1	BZIP69	Group I	Basic leucine zipper factors (bZIP)	DAP-seq	23942522	Q9LNE0	bHLH	44	233	277	0.158845
MA1746.1	BZIP69	Group I	Basic leucine zipper factors (bZIP)	DAP-seq	23942522	Q9LNE0	BZR	17	260	277	0.0613718
MA1746.1	BZIP69	Group I	Basic leucine zipper factors (bZIP)	DAP-seq	23942522	Q9LNE0	BES1	11	266	277	0.0397112
MA0958.1	BHLH13	bHLH	Basic helix-loop-helix factors (bHLH)	PBM	21335373	Q9LNJ5	BES1	1776	1546	3322	0.534618
MA0958.1	BHLH13	bHLH	Basic helix-loop-helix factors (bHLH)	PBM	21335373	Q9LNJ5	bZIP	1069	2253	3322	0.321794
MA0958.1	BHLH13	bHLH	Basic helix-loop-helix factors (bHLH)	PBM	21335373	Q9LNJ5	bHLH	3321	1	3322	0.999699
MA0958.1	BHLH13	bHLH	Basic helix-loop-helix factors (bHLH)	PBM	21335373	Q9LNJ5	BZR	2914	408	3322	0.877182
MA2342.1	URI	bHLH	Basic helix-loop-helix factors (bHLH)	ChIP-seq	32692954	Q9LT23	bHLH	27919	1169	29088	0.959812
MA2342.1	URI	bHLH	Basic helix-loop-helix factors (bHLH)	ChIP-seq	32692954	Q9LT23	BZR	15304	13784	29088	0.526128
MA2342.1	URI	bHLH	Basic helix-loop-helix factors (bHLH)	ChIP-seq	32692954	Q9LT23	bZIP	12330	16758	29088	0.423886
MA2342.1	URI	bHLH	Basic helix-loop-helix factors (bHLH)	ChIP-seq	32692954	Q9LT23	BES1	6717	22371	29088	0.23092
MA0962.2	bHLH34	bHLH	Basic helix-loop-helix factors (bHLH)	PBM	21335373	Q9LTC7	bZIP	2036	5014	7050	0.288794
MA0962.2	bHLH34	bHLH	Basic helix-loop-helix factors (bHLH)	PBM	21335373	Q9LTC7	BES1	1695	5355	7050	0.240426
MA0962.2	bHLH34	bHLH	Basic helix-loop-helix factors (bHLH)	PBM	21335373	Q9LTC7	bHLH	5966	1084	7050	0.846241
MA0962.2	bHLH34	bHLH	Basic helix-loop-helix factors (bHLH)	PBM	21335373	Q9LTC7	BZR	3253	3797	7050	0.461418
MA1350.1	BZIP42	Group S	Basic leucine zipper factors (bZIP)	DAP-seq	9680995	Q9LW45	bZIP	333	0	333	1
MA1350.1	BZIP42	Group S	Basic leucine zipper factors (bZIP)	DAP-seq	9680995	Q9LW45	bHLH	71	262	333	0.213213
MA1350.1	BZIP42	Group S	Basic leucine zipper factors (bZIP)	DAP-seq	9680995	Q9LW45	BZR	24	309	333	0.0720721
MA1350.1	BZIP42	Group S	Basic leucine zipper factors (bZIP)	DAP-seq	9680995	Q9LW45	BES1	5	328	333	0.015015
MA1341.2	BZIP53	Group S	Basic leucine zipper factors (bZIP)	DAP-seq	9680995	Q9LZP8	bZIP	328	0	328	1
MA1341.2	BZIP53	Group S	Basic leucine zipper factors (bZIP)	DAP-seq	9680995	Q9LZP8	bHLH	82	246	328	0.25
MA1341.2	BZIP53	Group S	Basic leucine zipper factors (bZIP)	DAP-seq	9680995	Q9LZP8	BZR	35	293	328	0.106707
MA1341.2	BZIP53	Group S	Basic leucine zipper factors (bZIP)	DAP-seq	9680995	Q9LZP8	BES1	5	323	328	0.0152439
MA1659.2	ABF4	Group A	Basic leucine zipper factors (bZIP)	DAP-seq	25220462	Q9M7Q2	bHLH	7935	5562	13497	0.587908
MA1659.2	ABF4	Group A	Basic leucine zipper factors (bZIP)	DAP-seq	25220462	Q9M7Q2	bZIP	7633	5864	13497	0.565533
MA1659.2	ABF4	Group A	Basic leucine zipper factors (bZIP)	DAP-seq	25220462	Q9M7Q2	BZR	3252	10245	13497	0.240942
MA1659.2	ABF4	Group A	Basic leucine zipper factors (bZIP)	DAP-seq	25220462	Q9M7Q2	BES1	1062	12435	13497	0.0786842
MA0930.3	ABF3	Group A	Basic leucine zipper factors (bZIP)		11005831	Q9M7Q3	bZIP	8554	5225	13779	0.6208
MA0930.3	ABF3	Group A	Basic leucine zipper factors (bZIP)		11005831	Q9M7Q3	bHLH	6941	6838	13779	0.503738
MA0930.3	ABF3	Group A	Basic leucine zipper factors (bZIP)		11005831	Q9M7Q3	BZR	3484	10295	13779	0.252849
MA0930.3	ABF3	Group A	Basic leucine zipper factors (bZIP)		11005831	Q9M7Q3	BES1	1161	12618	13779	0.0842587
MA0941.2	ABF2	Group A	Basic leucine zipper factors (bZIP)	PBM	11005831	Q9M7Q4	bHLH	10827	6795	17622	0.614402
MA0941.2	ABF2	Group A	Basic leucine zipper factors (bZIP)	PBM	11005831	Q9M7Q4	bZIP	6875	10747	17622	0.390137
MA0941.2	ABF2	Group A	Basic leucine zipper factors (bZIP)	PBM	11005831	Q9M7Q4	BZR	6607	11015	17622	0.374929
MA0941.2	ABF2	Group A	Basic leucine zipper factors (bZIP)	PBM	11005831	Q9M7Q4	BES1	2989	14633	17622	0.169618
MA0570.3	ABF1	Group A	Basic leucine zipper factors (bZIP)	ChIP-seq	10636868	Q9M7Q5	bHLH	2229	127	2356	0.946095
MA0570.3	ABF1	Group A	Basic leucine zipper factors (bZIP)	ChIP-seq	10636868	Q9M7Q5	bZIP	2020	336	2356	0.857385
MA0570.3	ABF1	Group A	Basic leucine zipper factors (bZIP)	ChIP-seq	10636868	Q9M7Q5	BZR	1403	953	2356	0.595501
MA0570.3	ABF1	Group A	Basic leucine zipper factors (bZIP)	ChIP-seq	10636868	Q9M7Q5	BES1	446	1910	2356	0.189304
MA1803.2	VIP1	Group I	Basic leucine zipper factors (bZIP)	DAP-seq	23942522	Q9MA75	bZIP	511	54	565	0.904425
MA1803.2	VIP1	Group I	Basic leucine zipper factors (bZIP)	DAP-seq	23942522	Q9MA75	bHLH	71	494	565	0.125664
MA1803.2	VIP1	Group I	Basic leucine zipper factors (bZIP)	DAP-seq	23942522	Q9MA75	BZR	22	543	565	0.0389381
MA1803.2	VIP1	Group I	Basic leucine zipper factors (bZIP)	DAP-seq	23942522	Q9MA75	BES1	12	553	565	0.0212389
MA1344.2	BZIP28	Group B	Basic leucine zipper factors (bZIP)	DAP-seq	8487298	Q9SG86	bZIP	1909	336	2245	0.850334
MA1344.2	BZIP28	Group B	Basic leucine zipper factors (bZIP)	DAP-seq	8487298	Q9SG86	bHLH	1052	1193	2245	0.468597
MA1344.2	BZIP28	Group B	Basic leucine zipper factors (bZIP)	DAP-seq	8487298	Q9SG86	BZR	491	1754	2245	0.218708
MA1344.2	BZIP28	Group B	Basic leucine zipper factors (bZIP)	DAP-seq	8487298	Q9SG86	BES1	146	2099	2245	0.0650334
MA1743.2	BZIP2	Group S	Basic leucine zipper factors (bZIP)	DAP-seq	9680995	Q9SI15	bZIP	293	0	293	1
MA1743.2	BZIP2	Group S	Basic leucine zipper factors (bZIP)	DAP-seq	9680995	Q9SI15	bHLH	71	222	293	0.242321
MA1743.2	BZIP2	Group S	Basic leucine zipper factors (bZIP)	DAP-seq	9680995	Q9SI15	BZR	33	260	293	0.112628
MA1743.2	BZIP2	Group S	Basic leucine zipper factors (bZIP)	DAP-seq	9680995	Q9SI15	BES1	7	286	293	0.0238908
MA1744.2	BZIP30	Group I	Basic leucine zipper factors (bZIP)	PBM	23942522	Q9SIG8	bZIP	2362	1207	3569	0.66181
MA1744.2	BZIP30	Group I	Basic leucine zipper factors (bZIP)	PBM	23942522	Q9SIG8	bHLH	345	3224	3569	0.0966657
MA1744.2	BZIP30	Group I	Basic leucine zipper factors (bZIP)	PBM	23942522	Q9SIG8	BZR	65	3504	3569	0.0182124
MA1744.2	BZIP30	Group I	Basic leucine zipper factors (bZIP)	PBM	23942522	Q9SIG8	BES1	26	3543	3569	0.00728495
MA0931.2	ABI5	Group A	Basic leucine zipper factors (bZIP)	PBM	12376636	Q9SJN0	bHLH	7584	167	7751	0.978454
MA0931.2	ABI5	Group A	Basic leucine zipper factors (bZIP)	PBM	12376636	Q9SJN0	bZIP	5545	2206	7751	0.715392
MA0931.2	ABI5	Group A	Basic leucine zipper factors (bZIP)	PBM	12376636	Q9SJN0	BZR	4774	2977	7751	0.615921
MA0931.2	ABI5	Group A	Basic leucine zipper factors (bZIP)	PBM	12376636	Q9SJN0	BES1	1767	5984	7751	0.227971
MA2730.1	Solyc01g079480	Group S	Basic leucine zipper factors (bZIP)	DAP-seq	27203113	Q9SPF7	bZIP	2089	496	2585	0.808124
MA2730.1	Solyc01g079480	Group S	Basic leucine zipper factors (bZIP)	DAP-seq	27203113	Q9SPF7	bHLH	1399	1186	2585	0.541199
MA2730.1	Solyc01g079480	Group S	Basic leucine zipper factors (bZIP)	DAP-seq	27203113	Q9SPF7	BZR	682	1903	2585	0.26383
MA2730.1	Solyc01g079480	Group S	Basic leucine zipper factors (bZIP)	DAP-seq	27203113	Q9SPF7	BES1	203	2382	2585	0.07853
MA1025.2	HBI1	bHLH	Basic helix-loop-helix factors (bHLH)	PBM	24550223	Q9ZPW3	BES1	1592	2712	4304	0.369888
MA1025.2	HBI1	bHLH	Basic helix-loop-helix factors (bHLH)	PBM	24550223	Q9ZPW3	bZIP	1216	3088	4304	0.282528
MA1025.2	HBI1	bHLH	Basic helix-loop-helix factors (bHLH)	PBM	24550223	Q9ZPW3	bHLH	4298	6	4304	0.998606
MA1025.2	HBI1	bHLH	Basic helix-loop-helix factors (bHLH)	PBM	24550223	Q9ZPW3	BZR	3014	1290	4304	0.700279
MA0959.1	AIB	bHLH	Basic helix-loop-helix factors (bHLH)	PBM	21335373	Q9ZPY8	BES1	459	385	844	0.543839
MA0959.1	AIB	bHLH	Basic helix-loop-helix factors (bHLH)	PBM	21335373	Q9ZPY8	bZIP	278	566	844	0.329384
MA0959.1	AIB	bHLH	Basic helix-loop-helix factors (bHLH)	PBM	21335373	Q9ZPY8	bHLH	844	0	844	1
MA0959.1	AIB	bHLH	Basic helix-loop-helix factors (bHLH)	PBM	21335373	Q9ZPY8	BZR	749	95	844	0.887441
MA1331.2	BEH4	BES/BZR	Basic helix-loop-helix factors (bHLH)	DAP-seq	15681342	Q9ZV88	bHLH	983	0	983	1
MA1331.2	BEH4	BES/BZR	Basic helix-loop-helix factors (bHLH)	DAP-seq	15681342	Q9ZV88	BZR	962	21	983	0.978637
MA1331.2	BEH4	BES/BZR	Basic helix-loop-helix factors (bHLH)	DAP-seq	15681342	Q9ZV88	BES1	757	226	983	0.770092
MA1331.2	BEH4	BES/BZR	Basic helix-loop-helix factors (bHLH)	DAP-seq	15681342	Q9ZV88	bZIP	453	530	983	0.460834
MA2066.1	PK09021.1	Group D	Basic leucine zipper factors (bZIP)	PBM	8487298		bZIP	3478	1039	4517	0.76998
MA2066.1	PK09021.1	Group D	Basic leucine zipper factors (bZIP)	PBM	8487298		bHLH	570	3947	4517	0.12619
MA2066.1	PK09021.1	Group D	Basic leucine zipper factors (bZIP)	PBM	8487298		BZR	142	4375	4517	0.0314368
MA2066.1	PK09021.1	Group D	Basic leucine zipper factors (bZIP)	PBM	8487298		BES1	48	4469	4517	0.0106265
MA2072.1	PK16335.1	Group D	Basic leucine zipper factors (bZIP)	PBM	8487298		bZIP	3904	2262	6166	0.63315
MA2072.1	PK16335.1	Group D	Basic leucine zipper factors (bZIP)	PBM	8487298		bHLH	571	5595	6166	0.0926046
MA2072.1	PK16335.1	Group D	Basic leucine zipper factors (bZIP)	PBM	8487298		BZR	110	6056	6166	0.0178398
MA2072.1	PK16335.1	Group D	Basic leucine zipper factors (bZIP)	PBM	8487298		BES1	42	6124	6166	0.00681155
MA2075.1	PK18009.1	Group A	Basic leucine zipper factors (bZIP)	PBM	8487298		bHLH	9592	200	9792	0.979575
MA2075.1	PK18009.1	Group A	Basic leucine zipper factors (bZIP)	PBM	8487298		BZR	6315	3477	9792	0.644914
MA2075.1	PK18009.1	Group A	Basic leucine zipper factors (bZIP)	PBM	8487298		bZIP	5330	4462	9792	0.544322
MA2075.1	PK18009.1	Group A	Basic leucine zipper factors (bZIP)	PBM	8487298		BES1	2861	6931	9792	0.292177
MA2086.1	PK23964.1	Group G	Basic leucine zipper factors (bZIP)	PBM	8487298		bZIP	12094	10552	22646	0.534046
MA2086.1	PK23964.1	Group G	Basic leucine zipper factors (bZIP)	PBM	8487298		bHLH	9822	12824	22646	0.433719
MA2086.1	PK23964.1	Group G	Basic leucine zipper factors (bZIP)	PBM	8487298		BZR	4697	17949	22646	0.20741
MA2086.1	PK23964.1	Group G	Basic leucine zipper factors (bZIP)	PBM	8487298		BES1	1687	20959	22646	0.0744944
MA2087.1	PK24205.1	Group A	Basic leucine zipper factors (bZIP)	PBM	8487298		bHLH	5479	103	5582	0.981548
MA2087.1	PK24205.1	Group A	Basic leucine zipper factors (bZIP)	PBM	8487298		bZIP	4221	1361	5582	0.756181
MA2087.1	PK24205.1	Group A	Basic leucine zipper factors (bZIP)	PBM	8487298		BZR	3116	2466	5582	0.558223
MA2087.1	PK24205.1	Group A	Basic leucine zipper factors (bZIP)	PBM	8487298		BES1	1043	4539	5582	0.186851
MA2407.1	PK24978.1	Group A	Basic leucine zipper factors (bZIP)	PBM	8487298		bHLH	10478	5677	16155	0.648592
MA2407.1	PK24978.1	Group A	Basic leucine zipper factors (bZIP)	PBM	8487298		BZR	6477	9678	16155	0.400929
MA2407.1	PK24978.1	Group A	Basic leucine zipper factors (bZIP)	PBM	8487298		bZIP	6398	9757	16155	0.396038
MA2407.1	PK24978.1	Group A	Basic leucine zipper factors (bZIP)	PBM	8487298		BES1	2844	13311	16155	0.176045
MA2091.1	PK27109.1	Group I	Basic leucine zipper factors (bZIP)	PBM	8487298		bZIP	3904	2262	6166	0.63315
MA2091.1	PK27109.1	Group I	Basic leucine zipper factors (bZIP)	PBM	8487298		bHLH	571	5595	6166	0.0926046
MA2091.1	PK27109.1	Group I	Basic leucine zipper factors (bZIP)	PBM	8487298		BZR	110	6056	6166	0.0178398
MA2091.1	PK27109.1	Group I	Basic leucine zipper factors (bZIP)	PBM	8487298		BES1	42	6124	6166	0.00681155
MA2092.1	PK27149.1	Group S	Basic leucine zipper factors (bZIP)	PBM	8487298		bZIP	5197	5050	10247	0.507173
MA2092.1	PK27149.1	Group S	Basic leucine zipper factors (bZIP)	PBM	8487298		bHLH	2724	7523	10247	0.265834
MA2092.1	PK27149.1	Group S	Basic leucine zipper factors (bZIP)	PBM	8487298		BZR	656	9591	10247	0.0640187
MA2092.1	PK27149.1	Group S	Basic leucine zipper factors (bZIP)	PBM	8487298		BES1	235	10012	10247	0.0229335
MA2384.1	estExt_Genewise1.C_2060077	bZIP	Basic leucine zipper factors (bZIP)	PBM	8487298		bHLH	18533	10266	28799	0.643529
MA2384.1	estExt_Genewise1.C_2060077	bZIP	Basic leucine zipper factors (bZIP)	PBM	8487298		bZIP	15045	13754	28799	0.522414
MA2384.1	estExt_Genewise1.C_2060077	bZIP	Basic leucine zipper factors (bZIP)	PBM	8487298		BZR	9682	19117	28799	0.336192
MA2384.1	estExt_Genewise1.C_2060077	bZIP	Basic leucine zipper factors (bZIP)	PBM	8487298		BES1	3903	24896	28799	0.135526
MA2409.1	ZmbZIP25	D	Basic leucine zipper factors (bZIP)	DAP-seq	9225852		bZIP	1070	714	1784	0.599776
MA2409.1	ZmbZIP25	D	Basic leucine zipper factors (bZIP)	DAP-seq	9225852		bHLH	400	1384	1784	0.224215
MA2409.1	ZmbZIP25	D	Basic leucine zipper factors (bZIP)	DAP-seq	9225852		BZR	27	1757	1784	0.0151345
MA2409.1	ZmbZIP25	D	Basic leucine zipper factors (bZIP)	DAP-seq	9225852		BES1	4	1780	1784	0.00224215
MA2410.1	ZmbZIP54	S	Basic leucine zipper factors (bZIP)	DAP-seq	9225852		bZIP	2299	191	2490	0.923293
MA2410.1	ZmbZIP54	S	Basic leucine zipper factors (bZIP)	DAP-seq	9225852		bHLH	391	2099	2490	0.157028
MA2410.1	ZmbZIP54	S	Basic leucine zipper factors (bZIP)	DAP-seq	9225852		BZR	98	2392	2490	0.0393574
MA2410.1	ZmbZIP54	S	Basic leucine zipper factors (bZIP)	DAP-seq	9225852		BES1	34	2456	2490	0.0136546
MA2411.1	ZmbZIP57	S	Basic leucine zipper factors (bZIP)	DAP-seq	9225852		bZIP	1160	962	2122	0.546654
MA2411.1	ZmbZIP57	S	Basic leucine zipper factors (bZIP)	DAP-seq	9225852		bHLH	216	1906	2122	0.101791
MA2411.1	ZmbZIP57	S	Basic leucine zipper factors (bZIP)	DAP-seq	9225852		BZR	20	2102	2122	0.00942507
MA2411.1	ZmbZIP57	S	Basic leucine zipper factors (bZIP)	DAP-seq	9225852		BES1	5	2117	2122	0.00235627
MA2412.1	ZmbZIP72	S	Basic leucine zipper factors (bZIP)	DAP-seq	9225852		bZIP	1380	714	2094	0.659026
MA2412.1	ZmbZIP72	S	Basic leucine zipper factors (bZIP)	DAP-seq	9225852		bHLH	468	1626	2094	0.223496
MA2412.1	ZmbZIP72	S	Basic leucine zipper factors (bZIP)	DAP-seq	9225852		BZR	47	2047	2094	0.0224451
MA2412.1	ZmbZIP72	S	Basic leucine zipper factors (bZIP)	DAP-seq	9225852		BES1	15	2079	2094	0.00716332
MA2413.1	ZmbZIP96	D	Basic leucine zipper factors (bZIP)	DAP-seq	9225852		bZIP	1072	107	1179	0.909245
MA2413.1	ZmbZIP96	D	Basic leucine zipper factors (bZIP)	DAP-seq	9225852		bHLH	977	202	1179	0.828668
MA2413.1	ZmbZIP96	D	Basic leucine zipper factors (bZIP)	DAP-seq	9225852		BZR	672	507	1179	0.569975
MA2413.1	ZmbZIP96	D	Basic leucine zipper factors (bZIP)	DAP-seq	9225852		BES1	220	959	1179	0.186599
MA1411.2	TSAR1	bHLH	Basic helix-loop-helix factors (bHLH)	PBM	15448264		BES1	459	385	844	0.543839
MA1411.2	TSAR1	bHLH	Basic helix-loop-helix factors (bHLH)	PBM	15448264		bZIP	278	566	844	0.329384
MA1411.2	TSAR1	bHLH	Basic helix-loop-helix factors (bHLH)	PBM	15448264		bHLH	844	0	844	1
MA1411.2	TSAR1	bHLH	Basic helix-loop-helix factors (bHLH)	PBM	15448264		BZR	749	95	844	0.887441
MA1412.2	TSAR2	bHLH	Basic helix-loop-helix factors (bHLH)	PBM	15448264		BES1	485	899	1384	0.350434
MA1412.2	TSAR2	bHLH	Basic helix-loop-helix factors (bHLH)	PBM	15448264		bZIP	428	956	1384	0.309249
MA1412.2	TSAR2	bHLH	Basic helix-loop-helix factors (bHLH)	PBM	15448264		bHLH	1161	223	1384	0.838873
MA1412.2	TSAR2	bHLH	Basic helix-loop-helix factors (bHLH)	PBM	15448264		BZR	806	578	1384	0.58237
MA1011.2	PHYPADRAFT_72483	bHLH	Basic helix-loop-helix factors (bHLH)	PBM	21335373		bZIP	12330	16758	29088	0.423886
MA1011.2	PHYPADRAFT_72483	bHLH	Basic helix-loop-helix factors (bHLH)	PBM	21335373		BES1	6717	22371	29088	0.23092
MA1011.2	PHYPADRAFT_72483	bHLH	Basic helix-loop-helix factors (bHLH)	PBM	21335373		bHLH	27919	1169	29088	0.959812
MA1011.2	PHYPADRAFT_72483	bHLH	Basic helix-loop-helix factors (bHLH)	PBM	21335373		BZR	15304	13784	29088	0.526128
MA1021.2	PHYPADRAFT_48267	bHLH	Basic helix-loop-helix factors (bHLH)	PBM	21335373		BES1	1363	2941	4304	0.316682
MA1021.2	PHYPADRAFT_48267	bHLH	Basic helix-loop-helix factors (bHLH)	PBM	21335373		bZIP	1116	3188	4304	0.259294
MA1021.2	PHYPADRAFT_48267	bHLH	Basic helix-loop-helix factors (bHLH)	PBM	21335373		bHLH	4296	8	4304	0.998141
MA1021.2	PHYPADRAFT_48267	bHLH	Basic helix-loop-helix factors (bHLH)	PBM	21335373		BZR	2780	1524	4304	0.645911
MA2057.1	PK01630.1	bHLH	Basic helix-loop-helix factors (bHLH)	PBM	21335373		BES1	1592	2712	4304	0.369888
MA2057.1	PK01630.1	bHLH	Basic helix-loop-helix factors (bHLH)	PBM	21335373		bZIP	1216	3088	4304	0.282528
MA2057.1	PK01630.1	bHLH	Basic helix-loop-helix factors (bHLH)	PBM	21335373		bHLH	4298	6	4304	0.998606
MA2057.1	PK01630.1	bHLH	Basic helix-loop-helix factors (bHLH)	PBM	21335373		BZR	3014	1290	4304	0.700279
MA2060.1	PK05451.1	bHLH	Basic helix-loop-helix factors (bHLH)	PBM	21335373		bZIP	831	3000	3831	0.216915
MA2060.1	PK05451.1	bHLH	Basic helix-loop-helix factors (bHLH)	PBM	21335373		BES1	661	3170	3831	0.17254
MA2060.1	PK05451.1	bHLH	Basic helix-loop-helix factors (bHLH)	PBM	21335373		bHLH	3599	232	3831	0.939441
MA2060.1	PK05451.1	bHLH	Basic helix-loop-helix factors (bHLH)	PBM	21335373		BZR	1569	2262	3831	0.409554
MA2061.1	PK06517.1	bHLH	Basic helix-loop-helix factors (bHLH)	PBM	21335373		BES1	1363	2941	4304	0.316682
MA2061.1	PK06517.1	bHLH	Basic helix-loop-helix factors (bHLH)	PBM	21335373		bZIP	1116	3188	4304	0.259294
MA2061.1	PK06517.1	bHLH	Basic helix-loop-helix factors (bHLH)	PBM	21335373		bHLH	4296	8	4304	0.998141
MA2061.1	PK06517.1	bHLH	Basic helix-loop-helix factors (bHLH)	PBM	21335373		BZR	2780	1524	4304	0.645911
MA2064.1	PK07858.1	bHLH	Basic helix-loop-helix factors (bHLH)	PBM	21335373		bZIP	10520	10897	21417	0.491199
MA2064.1	PK07858.1	bHLH	Basic helix-loop-helix factors (bHLH)	PBM	21335373		BES1	5129	16288	21417	0.239483
MA2064.1	PK07858.1	bHLH	Basic helix-loop-helix factors (bHLH)	PBM	21335373		bHLH	20958	459	21417	0.978568
MA2064.1	PK07858.1	bHLH	Basic helix-loop-helix factors (bHLH)	PBM	21335373		BZR	12059	9358	21417	0.563057
MA2067.1	PK09702.1	bHLH	Basic helix-loop-helix factors (bHLH)	PBM	21335373		BES1	994	2071	3065	0.324307
MA2067.1	PK09702.1	bHLH	Basic helix-loop-helix factors (bHLH)	PBM	21335373		bZIP	808	2257	3065	0.263622
MA2067.1	PK09702.1	bHLH	Basic helix-loop-helix factors (bHLH)	PBM	21335373		bHLH	3058	7	3065	0.997716
MA2067.1	PK09702.1	bHLH	Basic helix-loop-helix factors (bHLH)	PBM	21335373		BZR	2039	1026	3065	0.665253
MA2071.1	PK15505.1	bHLH	Basic helix-loop-helix factors (bHLH)	PBM	21335373		bZIP	3665	3163	6828	0.53676
MA2071.1	PK15505.1	bHLH	Basic helix-loop-helix factors (bHLH)	PBM	21335373		BES1	2998	3830	6828	0.439074
MA2071.1	PK15505.1	bHLH	Basic helix-loop-helix factors (bHLH)	PBM	21335373		bHLH	6814	14	6828	0.99795
MA2071.1	PK15505.1	bHLH	Basic helix-loop-helix factors (bHLH)	PBM	21335373		BZR	5637	1191	6828	0.825571
MA2076.1	PK18401.1	bHLH	Basic helix-loop-helix factors (bHLH)	PBM	21335373		bZIP	4549	3245	7794	0.583654
MA2076.1	PK18401.1	bHLH	Basic helix-loop-helix factors (bHLH)	PBM	21335373		BES1	2113	5681	7794	0.271106
MA2076.1	PK18401.1	bHLH	Basic helix-loop-helix factors (bHLH)	PBM	21335373		bHLH	7660	134	7794	0.982807
MA2076.1	PK18401.1	bHLH	Basic helix-loop-helix factors (bHLH)	PBM	21335373		BZR	4746	3048	7794	0.60893
MA2077.1	PK18474.1	bHLH	Basic helix-loop-helix factors (bHLH)	PBM	21335373		BES1	1363	2941	4304	0.316682
MA2077.1	PK18474.1	bHLH	Basic helix-loop-helix factors (bHLH)	PBM	21335373		bZIP	1116	3188	4304	0.259294
MA2077.1	PK18474.1	bHLH	Basic helix-loop-helix factors (bHLH)	PBM	21335373		bHLH	4296	8	4304	0.998141
MA2077.1	PK18474.1	bHLH	Basic helix-loop-helix factors (bHLH)	PBM	21335373		BZR	2780	1524	4304	0.645911
MA2080.1	PK20225.1	bHLH	Basic helix-loop-helix factors (bHLH)	PBM	21335373		bZIP	12330	16758	29088	0.423886
MA2080.1	PK20225.1	bHLH	Basic helix-loop-helix factors (bHLH)	PBM	21335373		BES1	6717	22371	29088	0.23092
MA2080.1	PK20225.1	bHLH	Basic helix-loop-helix factors (bHLH)	PBM	21335373		bHLH	27919	1169	29088	0.959812
MA2080.1	PK20225.1	bHLH	Basic helix-loop-helix factors (bHLH)	PBM	21335373		BZR	15304	13784	29088	0.526128
MA2382.1	e_gw1.209.40.1	bHLH	Basic helix-loop-helix factors (bHLH)	PBM	21335373		bZIP	12330	16758	29088	0.423886
MA2382.1	e_gw1.209.40.1	bHLH	Basic helix-loop-helix factors (bHLH)	PBM	21335373		BES1	6717	22371	29088	0.23092
MA2382.1	e_gw1.209.40.1	bHLH	Basic helix-loop-helix factors (bHLH)	PBM	21335373		bHLH	27919	1169	29088	0.959812
MA2382.1	e_gw1.209.40.1	bHLH	Basic helix-loop-helix factors (bHLH)	PBM	21335373		BZR	15304	13784	29088	0.526128
MA2406.1	PK03576.1	bHLH	Basic helix-loop-helix factors (bHLH)	PBM	21335373		BES1	1363	2941	4304	0.316682
MA2406.1	PK03576.1	bHLH	Basic helix-loop-helix factors (bHLH)	PBM	21335373		bZIP	1116	3188	4304	0.259294
MA2406.1	PK03576.1	bHLH	Basic helix-loop-helix factors (bHLH)	PBM	21335373		bHLH	4296	8	4304	0.998141
MA2406.1	PK03576.1	bHLH	Basic helix-loop-helix factors (bHLH)	PBM	21335373		BZR	2780	1524	4304	0.645911
MA2055.1	PK00315.1	Group I	Basic leucine zipper factors (bZIP)	PBM	23942522		bZIP	2925	3199	6124	0.477629
MA2055.1	PK00315.1	Group I	Basic leucine zipper factors (bZIP)	PBM	23942522		bHLH	535	5589	6124	0.0873612
MA2055.1	PK00315.1	Group I	Basic leucine zipper factors (bZIP)	PBM	23942522		BZR	69	6055	6124	0.0112671
MA2055.1	PK00315.1	Group I	Basic leucine zipper factors (bZIP)	PBM	23942522		BES1	30	6094	6124	0.00489876
MA2011.2	ERF010	ERF/DREB	AP2/EREBP		15319480	Q9FH94	AP2EREBP	1635	0	1635	1
MA1219.3	ERF011	ERF/DREB	AP2/EREBP		15319480	Q9SNE1	AP2EREBP	5158	41	5199	0.992114
MA1248.2	ERF012	ERF/DREB	AP2/EREBP	DAP-seq	9952441	Q9SFE4	AP2EREBP	8130	908	9038	0.899535
MA1260.2	ERF013	ERF/DREB	AP2/EREBP	DAP-seq	15319480	Q9CAP4	AP2EREBP	2930	89	3019	0.97052
MA1222.1	ERF014	ERF/DREB	AP2/EREBP	DAP-seq	15319480	Q9LPE8	AP2EREBP	521	14	535	0.973832
MA1265.3	ERF015	ERF/DREB	AP2/EREBP	DAP-seq	15319480	Q6NLD5	AP2EREBP	1635	0	1635	1
MA1234.2	ERF017	ERF/DREB	AP2/EREBP	DAP-seq	15319480	Q84QC2	AP2EREBP	2582	226	2808	0.919516
MA1424.2	ERF019	ERF/DREB	AP2/EREBP	DAP-seq	31133749	O80542	AP2EREBP	1176	0	1176	1
MA1233.3	ERF021	ERF/DREB	AP2/EREBP	DAP-seq	15319480	Q9C9I2	AP2EREBP	2431	0	2431	1
MA1259.2	ERF023	ERF/DREB	AP2/EREBP	DAP-seq	15319480	Q1ECI2	AP2EREBP	1176	0	1176	1
MA1752.2	ERF025	ERF/DREB	AP2/EREBP	DAP-seq	15319480	Q9FJ90	AP2EREBP	6161	7	6168	0.998865
MA1227.3	ERF027	ERF/DREB	AP2/EREBP	DAP-seq	15319480	Q38Q39	AP2EREBP	10048	22	10070	0.997815
MA1229.2	ERF034	ERF/DREB	AP2/EREBP	DAP-seq	15319480	Q8LBQ7	AP2EREBP	1373	0	1373	1
MA1223.2	ERF035	ERF/DREB	AP2/EREBP	DAP-seq	15319480	Q9M210	AP2EREBP	1176	0	1176	1
MA1253.2	ERF036	ERF/DREB	AP2/EREBP	DAP-seq	15319480	Q9LU18	AP2EREBP	1635	0	1635	1
MA1230.2	ERF037	ERF/DREB	AP2/EREBP	DAP-seq	15319480	O80654	AP2EREBP	1725	0	1725	1
MA1238.3	ERF038	ERF/DREB	AP2/EREBP	DAP-seq	15319480	Q9ZQP3	AP2EREBP	1635	0	1635	1
MA0995.3	ERF039	ERF/DREB	AP2/EREBP	DAP-seq	9756931	Q9SUK8	AP2EREBP	10048	22	10070	0.997815
MA1241.2	ERF043	ERF/DREB	AP2/EREBP	DAP-seq	15319480	Q9M080	AP2EREBP	1176	0	1176	1
MA1232.2	ERF054	ERF/DREB	AP2/EREBP	DAP-seq	15319480	Q9M0J3	AP2EREBP	11143	690	11833	0.941688
MA1263.2	ERF055	ERF/DREB	AP2/EREBP	DAP-seq	15319480	Q9SKW5	AP2EREBP	4161	150	4311	0.965205
MA1753.2	ERF057	ERF/DREB	AP2/EREBP	DAP-seq	9756931	Q9FJQ2	AP2EREBP	1077	18	1095	0.983562
MA0997.2	ERF069	ERF/DREB	AP2/EREBP	PBM	9756931	Q8W4I5	AP2EREBP	107573	115525	223098	0.482178
MA1754.2	ERF073	ERF/DREB	AP2/EREBP	DAP-seq	9756931	Q8H0T5	AP2EREBP	1700	1	1701	0.999412
MA1001.4	ERF076	ERF/DREB	AP2/EREBP		9756931	Q9C5I3	AP2EREBP	1199	0	1199	1
MA1240.2	ERF077	ERF/DREB	AP2/EREBP	DAP-seq	9756931	Q9ZWA2	AP2EREBP	2714	16	2730	0.994139
MA1005.3	ERF082	ERF/DREB	AP2/EREBP	DAP-seq	9756931	O80339	AP2EREBP	4113	7	4120	0.998301
MA1252.2	ERF086	ERF/DREB	AP2/EREBP	DAP-seq	9756931	Q6J9Q2	AP2EREBP	3842	162	4004	0.95954
MA1247.2	ERF087	ERF/DREB	AP2/EREBP	DAP-seq	9756931	Q9FZ90	AP2EREBP	2389	8	2397	0.996662
MA1228.2	ERF091	ERF/DREB	AP2/EREBP	DAP-seq	9756931	Q8LBQ7	AP2EREBP	999	0	999	1
MA1049.2	ERF094	ERF/DREB	AP2/EREBP	PBM	15319480	Q9LND1	AP2EREBP	11632	159	11791	0.986515
MA1264.2	ERF095	ERF/DREB	AP2/EREBP	DAP-seq	9756931	Q9LTC6	AP2EREBP	812	0	812	1
MA0998.2	ERF096	ERF/DREB	AP2/EREBP	PBM	9756931	Q9LSX0	AP2EREBP	14201	675	14876	0.954625
MA1239.2	ERF104	ERF/DREB	AP2/EREBP	DAP-seq	9756931	Q9FKG1	AP2EREBP	437	0	437	1
MA1000.3	ERF105	ERF/DREB	AP2/EREBP	DAP-seq	9756931	Q8VY90	AP2EREBP	1892	0	1892	1
MA1053.1	ERF109	ERF/DREB	AP2/EREBP	PBM	25882345	Q9SZ06	AP2EREBP	3235	61	3296	0.981493
MA1245.3	ERF112	ERF/DREB	AP2/EREBP	DAP-seq	9756931	P93007	AP2EREBP	3644	7	3651	0.998083
MA2013.2	ERF115	ERF/DREB	AP2/EREBP		9756931	Q9LY29	AP2EREBP	932	6	938	0.993603
MA1671.2	ERF118	ERF/DREB	AP2/EREBP	DAP-seq	25220462	Q9CA27	AP2EREBP	4942	294	5236	0.94385
MA1261.2	ERF122	ERF/DREB	AP2/EREBP	DAP-seq	9756931	Q38Q40	AP2EREBP	2990	633	3623	0.825283
MA1004.2	ERF13	ERF/DREB	AP2/EREBP	PBM	9756931	Q8L9K1	AP2EREBP	11632	159	11791	0.986515
MA1231.3	ERF15	ERF/DREB	AP2/EREBP		9756931	Q8VYM0	AP2EREBP	9334	86	9420	0.99087
MA0567.1	ERF1B	ERF/DREB	AP2/EREBP	PBM	21284757	Q8LDC8	AP2EREBP	7269	45	7314	0.993847
MA1262.2	ERF2	ERF/DREB	AP2/EREBP	DAP-seq	9756931	O80338	AP2EREBP	1066	0	1066	1
MA0992.3	ERF4	ERF/DREB	AP2/EREBP	DAP-seq	9756931	O80340	AP2EREBP	1725	32	1757	0.981787
MA1225.1	ERF5	ERF/DREB	AP2/EREBP	DAP-seq	9756931	O80341	AP2EREBP	530	0	530	1
MA0993.2	ERF7	ERF/DREB	AP2/EREBP	PBM	9756931	Q9LDE4	AP2EREBP	107573	115525	223098	0.482178
MA0994.3	ERF8	ERF/DREB	AP2/EREBP		9756931	Q9MAI5	AP2EREBP	931	0	931	1
MA1257.2	ERF9	ERF/DREB	AP2/EREBP	DAP-seq	9756931	Q9FE67	AP2EREBP	145	0	145	1
MA2402.1	OsERF104	ERF/DREB	AP2/EREBP	PBM	24477691	Q0J525	AP2EREBP	66825	70184	137009	0.487742
MA2718.1	Sl-ERF_A_3	ERF/DREB	AP2/EREBP	DAP-seq	27203113	Q8LGR9	AP2EREBP	146	0	146	1
MA2732.1	Sl-ERF_C_4	ERF/DREB	AP2/EREBP	DAP-seq	27203113		AP2EREBP	396	0	396	1
MA2721.1	Sl-ERF_C_6	ERF/DREB	AP2/EREBP	DAP-seq	27203113	A0A3Q7FLE0	AP2EREBP	100	0	100	1
MA2722.1	Sl-ERF_F_2	ERF/DREB	AP2/EREBP	DAP-seq	9756931	G5EM37	AP2EREBP	137	0	137	1
MA2733.1	Sl-ERF_F_4	ERF/DREB	AP2/EREBP	DAP-seq	27203113	A0A3Q7HF92	AP2EREBP	35	0	35	1
MA2734.1	Sl-ERF_F_5	ERF/DREB	AP2/EREBP	DAP-seq	27203113	A0A3Q7ICU7	AP2EREBP	197	0	197	1
MA2737.1	SlERF36	ERF/DREB	AP2/EREBP	DAP-seq	9756931	A0A3Q7IBC2	AP2EREBP	1336	0	1336	1
MA0020.2	Dof2	DOF	Other C4 zinc finger-type factors	SELEX	10074718	Q41800	C2C2dof	51045	271704	322749	0.158157
MA0021.1	Dof3	DOF	Other C4 zinc finger-type factors	SELEX	10074718	Q41801	C2C2dof	101745	396690	498435	0.204129
MA0053.1	MNB1A	DOF	Other C4 zinc finger-type factors	SELEX	10074718	P38564	C2C2dof	51045	271704	322749	0.158157
MA0064.1	PBF	DOF	Other C4 zinc finger-type factors	SELEX	10074718	O24463	C2C2dof	155194	633558	788752	0.196759
MA0973.2	CDF2	DOF	Other C4 zinc finger-type factors	PBM	7995527	Q93ZL5	C2C2dof	63281	109644	172925	0.365945
MA0974.3	CDF3	DOF	Other C4 zinc finger-type factors	DAP-seq	10758479	Q8LFV3	C2C2dof	5270	6041	11311	0.465918
MA0977.1	DOF2.5	DOF	Other C4 zinc finger-type factors	PBM	10758479	Q9ZPY0	C2C2dof	31605	45779	77384	0.408418
MA0981.2	DOF1.8	DOF	Other C4 zinc finger-type factors	PBM	10758479	Q84JQ8	C2C2dof	327272	1501421	1828693	0.178965
MA0982.2	DOF2.4	DOF	Other C4 zinc finger-type factors	PBM	10758479	O80928	C2C2dof	327272	1501421	1828693	0.178965
MA0983.2	DOF5.6	DOF	Other C4 zinc finger-type factors	PBM	10758479	Q9FM03	C2C2dof	370135	2014394	2384529	0.155224
MA0984.2	DOF5.7	DOF	Other C4 zinc finger-type factors	PBM	10758479	Q9LSL6	C2C2dof	642590	2683969	3326559	0.19317
MA0987.2	PHYPADRAFT_140773	DOF	Other C4 zinc finger-type factors	PBM	10758479		C2C2dof	327272	1501421	1828693	0.178965
MA0989.2	PHYPADRAFT_153324	DOF	Other C4 zinc finger-type factors	PBM	10758479		C2C2dof	240047	806785	1046832	0.229308
MA1013.1	GATA10	C4-GATA-related	Other C4 zinc finger-type factors	PBM	12504119	Q8VZP4	C2C2dof	245	3174	3419	0.0716584
MA1014.1	GATA11	C4-GATA-related	Other C4 zinc finger-type factors	PBM	12504119	Q6DBP8	C2C2dof	884	11746	12630	0.0699921
MA1015.2	GATA12	C4-GATA-related	Other C4 zinc finger-type factors	PBM	12504119	P69781	C2C2dof	13341	185825	199166	0.0669843
MA1016.2	GATA15	C4-GATA-related	Other C4 zinc finger-type factors	PBM	12504119	Q8LG10	C2C2dof	57510	813152	870662	0.0660532
MA1017.2	GATA8	C4-GATA-related	Other C4 zinc finger-type factors	PBM	12504119	Q9SV30	C2C2dof	29562	421199	450761	0.0655824
MA1018.2	GATA9	C4-GATA-related	Other C4 zinc finger-type factors	PBM	12504119	O82632	C2C2dof	6613	81301	87914	0.0752212
MA1022.2	PHYPADRAFT_38837	DOF	Other C4 zinc finger-type factors	PBM	10758479		C2C2dof	327272	1501421	1828693	0.178965
MA1071.2	DOF5.3	DOF	Other C4 zinc finger-type factors	PBM	10758479	Q84TE9	C2C2dof	370135	2014394	2384529	0.155224
MA1156.2	JKD	IDD	C2H2 zinc finger factors	DAP-seq	24039602	Q700D2	C2C2dof	554	1458	2012	0.275348
MA1157.2	NUC	IDD	C2H2 zinc finger factors	DAP-seq	24039602	Q9FFH3	C2C2dof	504	1292	1796	0.280624
MA1158.2	MGP	IDD	C2H2 zinc finger factors	DAP-seq	24039602	Q9ZWA6	C2C2dof	339	707	1046	0.324092
MA1159.2	SGR5	IDD	C2H2 zinc finger factors	DAP-seq	24039602	F4IPE3	C2C2dof	529	1215	1744	0.303326
MA1160.2	IDD6	IDD	C2H2 zinc finger factors	DAP-seq	24039602	Q8RWX7	C2C2dof	47	105	152	0.309211
MA1267.2	DOF5.8	DOF	Other C4 zinc finger-type factors	DAP-seq	10758479	Q9FGD6	C2C2dof	792	509	1301	0.608762
MA1268.2	CDF5	DOF	Other C4 zinc finger-type factors	DAP-seq	10758479	Q9SEZ3	C2C2dof	404	358	762	0.530184
MA1269.2	DOF4.5	DOF	Other C4 zinc finger-type factors	DAP-seq	10758479	O49550	C2C2dof	1389	404	1793	0.774679
MA1270.2	DOF3.2	DOF	Other C4 zinc finger-type factors	DAP-seq	10758479	Q9M1E6	C2C2dof	1963	1284	3247	0.604558
MA1272.3	DOF2.2	DOF	Other C4 zinc finger-type factors		10758479	Q9ZV33	C2C2dof	79292	167338	246630	0.321502
MA1273.2	DOF4.2	DOF	Other C4 zinc finger-type factors	DAP-seq	10758479	Q9SUB1	C2C2dof	4359	4857	9216	0.472982
MA1274.1	DOF3.6	DOF	Other C4 zinc finger-type factors	DAP-seq	10758479	Q9M2U1	C2C2dof	600	654	1254	0.478469
MA1275.2	DOF1.6	DOF	Other C4 zinc finger-type factors	DAP-seq	10758479	Q9SX97	C2C2dof	23152	30735	53887	0.42964
MA1276.2	DOF3.5	DOF	Other C4 zinc finger-type factors	DAP-seq	10758479	Q9SVC5	C2C2dof	57325	100440	157765	0.363357
MA1277.2	DOF1.7	DOF	Other C4 zinc finger-type factors	DAP-seq	10758479	O82155	C2C2dof	9912	9336	19248	0.514963
MA1278.2	DOF3.4	DOF	Other C4 zinc finger-type factors	DAP-seq	10758479	Q39088	C2C2dof	1975	1659	3634	0.543478
MA1279.2	DOF1.5	DOF	Other C4 zinc finger-type factors	DAP-seq	10758479	P68350	C2C2dof	1478	1015	2493	0.59286
MA1280.2	DOF5.4	DOF	Other C4 zinc finger-type factors	DAP-seq	10758479	Q8LDR0	C2C2dof	53023	87351	140374	0.377727
MA1281.2	DOF5.1	DOF	Other C4 zinc finger-type factors	DAP-seq	10758479	Q9LZ56	C2C2dof	1092	832	1924	0.567568
MA1323.2	GATA19	C4-GATA-related	Other C4 zinc finger-type factors	DAP-seq	12504119	Q6QPM2	C2C2dof	425	6567	6992	0.0607838
MA1324.1	GATA20	C4-GATA-related	Other C4 zinc finger-type factors	DAP-seq	12504119	Q9ZPX0	C2C2dof	708	10821	11529	0.0614104
MA1325.2	GATA14	C4-GATA-related	Other C4 zinc finger-type factors	DAP-seq	12504119	Q9M1U2	C2C2dof	1249	16867	18116	0.0689446
MA1370.2	IDD5	IDD	C2H2 zinc finger factors	DAP-seq	24039602	Q9ZUL3	C2C2dof	120	242	362	0.331492
MA1371.2	IDD4	IDD	C2H2 zinc finger factors	DAP-seq	24039602	Q8GYC1	C2C2dof	157	292	449	0.349666
MA1372.2	ZAT10	C2H2	C2H2 zinc finger factors	DAP-seq	25215497	Q96289	C2C2dof	1278	12618	13896	0.0919689
MA1373.1	GAF1	IDD	C2H2 zinc finger factors	DAP-seq	24039602	Q9SCQ6	C2C2dof	121	270	391	0.309463
MA1374.2	IDD7	IDD	C2H2 zinc finger factors	DAP-seq	24039602	Q8H1F5	C2C2dof	190	349	539	0.352505
MA1381.2	AT3G46070	C2H2	C2H2 zinc finger factors	DAP-seq	24567191	Q9LX86	C2C2dof	3430	44847	48277	0.0710483
MA1396.2	GATA6	C4-GATA-related	Other C4 zinc finger-type factors	DAP-seq	25215497	Q9SD38	C2C2dof	215	3477	3692	0.058234
MA1405.2	SIZF2	C2H2	C2H2 zinc finger factors	PBM	9421523	I3NN78	C2C2dof	149	1823	1972	0.0755578
MA1416.1	RAMOSA1	C2H2	C2H2 zinc finger factors	PBM	16041362		C2C2dof	834	10920	11754	0.0709546
MA1736.2	AT5G04390	C2H2	C2H2 zinc finger factors	PBM	27203113	Q84K31	C2C2dof	47267	433520	480787	0.0983117
MA1747.2	DOF4.3	DOF	Other C4 zinc finger-type factors	DAP-seq	10758479	Q9SUB0	C2C2dof	1138	282	1420	0.801408
MA1755.2	GATA4	C4-GATA-related	Other C4 zinc finger-type factors	PBM	27203113	O49743	C2C2dof	57510	813152	870662	0.0660532
MA1801.2	TREE1	C2H2	C2H2 zinc finger factors	PBM	33139535	O81793	C2C2dof	65591	701922	767513	0.0854591
MA1823.2	Zm00001d027846	DOF	Other C4 zinc finger-type factors	ChIP-seq	10074718	B4FDH4	C2C2dof	16000	46310	62310	0.256781
MA2052.2	ZAT6	C2H2	C2H2 zinc finger factors		24834923	O22533	C2C2dof	768	7499	8267	0.0928995
MA2056.1	PK01144.1	DOF	Other C4 zinc finger-type factors	PBM	10074718		C2C2dof	326032	1502661	1828693	0.178287
MA2058.1	PK03929.1	DOF	Other C4 zinc finger-type factors	PBM	10074718		C2C2dof	235409	811423	1046832	0.224878
MA2062.1	PK07031.1	DOF	Other C4 zinc finger-type factors	PBM	10758479		C2C2dof	326032	1502661	1828693	0.178287
MA2069.1	PK10955.1	DOF	Other C4 zinc finger-type factors	PBM	10758479		C2C2dof	235409	811423	1046832	0.224878
MA2070.1	PK15337.1	DOF	Other C4 zinc finger-type factors	PBM	10758479		C2C2dof	326032	1502661	1828693	0.178287
MA2073.1	PK16340.1	DOF	Other C4 zinc finger-type factors	PBM	10758479		C2C2dof	367930	2016599	2384529	0.154299
MA2081.1	PK20317.1	DOF	Other C4 zinc finger-type factors	PBM	10758479		C2C2dof	253913	1013170	1267083	0.200392
MA2084.1	PK23009.1	DOF	Other C4 zinc finger-type factors	PBM	10758479		C2C2dof	235409	811423	1046832	0.224878
MA2085.1	PK23763.1	DOF	Other C4 zinc finger-type factors	PBM	10758479		C2C2dof	235409	811423	1046832	0.224878
MA2104.1	IDD11	IDD	C2H2 zinc finger factors	DAP-seq	24039602	Q9LRW7	C2C2dof	332	817	1149	0.288947
MA2348.1	IDD6	IDD	C2H2 zinc finger factors	DAP-seq	24039602	Q8RWX7	C2C2dof	47	105	152	0.309211
MA2356.1	PK20555.1	DOF	Other C4 zinc finger-type factors	PBM	10758479		C2C2dof	235409	811423	1046832	0.224878
MA2367.1	WIP5	C2H2	C2H2 zinc finger factors	DAP-seq	32415243	Q8W031	C2C2dof	31	381	412	0.0752427
MA2379.1	DOF3.1	DOF	Other C4 zinc finger-type factors	PBM	10758479	Q94AR6	C2C2dof	367930	2016599	2384529	0.154299
MA2380.1	DOF4.7	DOF	Other C4 zinc finger-type factors	DAP-seq	20466844	Q84K52	C2C2dof	20191	25498	45689	0.441923
MA2381.1	e_gw1.170.52.1	DOF	Other C4 zinc finger-type factors	PBM	10758479		C2C2dof	326032	1502661	1828693	0.178287
MA2383.1	e_gw1.392.16.1	DOF	Other C4 zinc finger-type factors	PBM	10758479		C2C2dof	235409	811423	1046832	0.224878
MA2388.1	GATA1	C4-GATA-related	Other C4 zinc finger-type factors	DAP-seq	12504119	Q8LAU9	C2C2dof	628	10135	10763	0.058348
MA2394.1	PpDof6	DOF	Other C4 zinc finger-type factors	PBM	10758479	H1ACT2	C2C2dof	326032	1502661	1828693	0.178287
MA2396.1	IDD1	IDD	C2H2 zinc finger factors	DAP-seq	24039602	Q9LVQ7	C2C2dof	494	1181	1675	0.294925
MA2604.1	dof22	DOF	Other C4 zinc finger-type factors	ChIP-seq	25215497	A0A1D6HFT9	C2C2dof	1805	4828	6633	0.272124
MA2708.1	SlDof4	DOF	Other C4 zinc finger-type factors	DAP-seq	27203113	A0A3Q7FPW3	C2C2dof	3621	4686	8307	0.435897
MA2713.1	SlDof14	DOF	Other C4 zinc finger-type factors	DAP-seq	10758479	A0A3Q7FVZ1	C2C2dof	16794	38052	54846	0.306203
MA2756.1	dfo23	DOF	Other C4 zinc finger-type factors	ampDAP-seq	27203113	A0A1D6JC53	C2C2dof	1185	1592	2777	0.426719
MA2757.1	pbf1	DOF	Other C4 zinc finger-type factors	ampDAP-seq	27203113	A0A096SFL6	C2C2dof	11477	22133	33610	0.341476
MA0020.2	Dof2	DOF	Other C4 zinc finger-type factors	SELEX	10074718	Q41800	C2C2gata	12141	310608	322749	0.0376175
MA0021.1	Dof3	DOF	Other C4 zinc finger-type factors	SELEX	10074718	Q41801	C2C2gata	16539	481896	498435	0.0331819
MA0053.1	MNB1A	DOF	Other C4 zinc finger-type factors	SELEX	10074718	P38564	C2C2gata	12141	310608	322749	0.0376175
MA0064.1	PBF	DOF	Other C4 zinc finger-type factors	SELEX	10074718	O24463	C2C2gata	26185	762567	788752	0.033198
MA0973.2	CDF2	DOF	Other C4 zinc finger-type factors	PBM	7995527	Q93ZL5	C2C2gata	4435	168490	172925	0.025647
MA0974.3	CDF3	DOF	Other C4 zinc finger-type factors	DAP-seq	10758479	Q8LFV3	C2C2gata	257	11054	11311	0.0227212
MA0977.1	DOF2.5	DOF	Other C4 zinc finger-type factors	PBM	10758479	Q9ZPY0	C2C2gata	1740	75644	77384	0.0224853
MA0981.2	DOF1.8	DOF	Other C4 zinc finger-type factors	PBM	10758479	Q84JQ8	C2C2gata	65349	1763344	1828693	0.0357354
MA0982.2	DOF2.4	DOF	Other C4 zinc finger-type factors	PBM	10758479	O80928	C2C2gata	65349	1763344	1828693	0.0357354
MA0983.2	DOF5.6	DOF	Other C4 zinc finger-type factors	PBM	10758479	Q9FM03	C2C2gata	94705	2289824	2384529	0.0397164
MA0984.2	DOF5.7	DOF	Other C4 zinc finger-type factors	PBM	10758479	Q9LSL6	C2C2gata	97202	3229357	3326559	0.02922
MA0987.2	PHYPADRAFT_140773	DOF	Other C4 zinc finger-type factors	PBM	10758479		C2C2gata	65349	1763344	1828693	0.0357354
MA0989.2	PHYPADRAFT_153324	DOF	Other C4 zinc finger-type factors	PBM	10758479		C2C2gata	32602	1014230	1046832	0.0311435
MA1013.1	GATA10	C4-GATA-related	Other C4 zinc finger-type factors	PBM	12504119	Q8VZP4	C2C2gata	1208	2211	3419	0.35332
MA1014.1	GATA11	C4-GATA-related	Other C4 zinc finger-type factors	PBM	12504119	Q6DBP8	C2C2gata	3161	9469	12630	0.250277
MA1015.2	GATA12	C4-GATA-related	Other C4 zinc finger-type factors	PBM	12504119	P69781	C2C2gata	34528	164638	199166	0.173363
MA1016.2	GATA15	C4-GATA-related	Other C4 zinc finger-type factors	PBM	12504119	Q8LG10	C2C2gata	144899	725763	870662	0.166424
MA1017.2	GATA8	C4-GATA-related	Other C4 zinc finger-type factors	PBM	12504119	Q9SV30	C2C2gata	75292	375469	450761	0.167033
MA1018.2	GATA9	C4-GATA-related	Other C4 zinc finger-type factors	PBM	12504119	O82632	C2C2gata	16602	71312	87914	0.188844
MA1022.2	PHYPADRAFT_38837	DOF	Other C4 zinc finger-type factors	PBM	10758479		C2C2gata	65349	1763344	1828693	0.0357354
MA1071.2	DOF5.3	DOF	Other C4 zinc finger-type factors	PBM	10758479	Q84TE9	C2C2gata	94705	2289824	2384529	0.0397164
MA1156.2	JKD	IDD	C2H2 zinc finger factors	DAP-seq	24039602	Q700D2	C2C2gata	40	1972	2012	0.0198807
MA1157.2	NUC	IDD	C2H2 zinc finger factors	DAP-seq	24039602	Q9FFH3	C2C2gata	30	1766	1796	0.0167038
MA1158.2	MGP	IDD	C2H2 zinc finger factors	DAP-seq	24039602	Q9ZWA6	C2C2gata	13	1033	1046	0.0124283
MA1159.2	SGR5	IDD	C2H2 zinc finger factors	DAP-seq	24039602	F4IPE3	C2C2gata	34	1710	1744	0.0194954
MA1160.2	IDD6	IDD	C2H2 zinc finger factors	DAP-seq	24039602	Q8RWX7	C2C2gata	2	150	152	0.0131579
MA1267.2	DOF5.8	DOF	Other C4 zinc finger-type factors	DAP-seq	10758479	Q9FGD6	C2C2gata	6	1295	1301	0.00461184
MA1268.2	CDF5	DOF	Other C4 zinc finger-type factors	DAP-seq	10758479	Q9SEZ3	C2C2gata	9	753	762	0.011811
MA1269.2	DOF4.5	DOF	Other C4 zinc finger-type factors	DAP-seq	10758479	O49550	C2C2gata	33	1760	1793	0.0184049
MA1270.2	DOF3.2	DOF	Other C4 zinc finger-type factors	DAP-seq	10758479	Q9M1E6	C2C2gata	35	3212	3247	0.0107792
MA1272.3	DOF2.2	DOF	Other C4 zinc finger-type factors		10758479	Q9ZV33	C2C2gata	6391	240239	246630	0.0259133
MA1273.2	DOF4.2	DOF	Other C4 zinc finger-type factors	DAP-seq	10758479	Q9SUB1	C2C2gata	191	9025	9216	0.0207248
MA1274.1	DOF3.6	DOF	Other C4 zinc finger-type factors	DAP-seq	10758479	Q9M2U1	C2C2gata	9	1245	1254	0.00717703
MA1275.2	DOF1.6	DOF	Other C4 zinc finger-type factors	DAP-seq	10758479	Q9SX97	C2C2gata	1152	52735	53887	0.0213781
MA1276.2	DOF3.5	DOF	Other C4 zinc finger-type factors	DAP-seq	10758479	Q9SVC5	C2C2gata	3947	153818	157765	0.0250182
MA1277.2	DOF1.7	DOF	Other C4 zinc finger-type factors	DAP-seq	10758479	O82155	C2C2gata	361	18887	19248	0.0187552
MA1278.2	DOF3.4	DOF	Other C4 zinc finger-type factors	DAP-seq	10758479	Q39088	C2C2gata	63	3571	3634	0.0173363
MA1279.2	DOF1.5	DOF	Other C4 zinc finger-type factors	DAP-seq	10758479	P68350	C2C2gata	41	2452	2493	0.016446
MA1280.2	DOF5.4	DOF	Other C4 zinc finger-type factors	DAP-seq	10758479	Q8LDR0	C2C2gata	3408	136966	140374	0.024278
MA1281.2	DOF5.1	DOF	Other C4 zinc finger-type factors	DAP-seq	10758479	Q9LZ56	C2C2gata	22	1902	1924	0.0114345
MA1323.2	GATA19	C4-GATA-related	Other C4 zinc finger-type factors	DAP-seq	12504119	Q6QPM2	C2C2gata	4863	2129	6992	0.695509
MA1324.1	GATA20	C4-GATA-related	Other C4 zinc finger-type factors	DAP-seq	12504119	Q9ZPX0	C2C2gata	6533	4996	11529	0.566658
MA1325.2	GATA14	C4-GATA-related	Other C4 zinc finger-type factors	DAP-seq	12504119	Q9M1U2	C2C2gata	5151	12965	18116	0.284334
MA1370.2	IDD5	IDD	C2H2 zinc finger factors	DAP-seq	24039602	Q9ZUL3	C2C2gata	5	357	362	0.0138122
MA1371.2	IDD4	IDD	C2H2 zinc finger factors	DAP-seq	24039602	Q8GYC1	C2C2gata	5	444	449	0.0111359
MA1372.2	ZAT10	C2H2	C2H2 zinc finger factors	DAP-seq	25215497	Q96289	C2C2gata	588	13308	13896	0.0423143
MA1373.1	GAF1	IDD	C2H2 zinc finger factors	DAP-seq	24039602	Q9SCQ6	C2C2gata	1	390	391	0.00255754
MA1374.2	IDD7	IDD	C2H2 zinc finger factors	DAP-seq	24039602	Q8H1F5	C2C2gata	2	537	539	0.00371058
MA1381.2	AT3G46070	C2H2	C2H2 zinc finger factors	DAP-seq	24567191	Q9LX86	C2C2gata	2402	45875	48277	0.0497545
MA1396.2	GATA6	C4-GATA-related	Other C4 zinc finger-type factors	DAP-seq	25215497	Q9SD38	C2C2gata	1255	2437	3692	0.339924
MA1405.2	SIZF2	C2H2	C2H2 zinc finger factors	PBM	9421523	I3NN78	C2C2gata	46	1926	1972	0.0233266
MA1416.1	RAMOSA1	C2H2	C2H2 zinc finger factors	PBM	16041362		C2C2gata	285	11469	11754	0.0242471
MA1736.2	AT5G04390	C2H2	C2H2 zinc finger factors	PBM	27203113	Q84K31	C2C2gata	19680	461107	480787	0.0409329
MA1747.2	DOF4.3	DOF	Other C4 zinc finger-type factors	DAP-seq	10758479	Q9SUB0	C2C2gata	26	1394	1420	0.0183099
MA1755.2	GATA4	C4-GATA-related	Other C4 zinc finger-type factors	PBM	27203113	O49743	C2C2gata	144899	725763	870662	0.166424
MA1801.2	TREE1	C2H2	C2H2 zinc finger factors	PBM	33139535	O81793	C2C2gata	33396	734117	767513	0.043512
MA1823.2	Zm00001d027846	DOF	Other C4 zinc finger-type factors	ChIP-seq	10074718	B4FDH4	C2C2gata	1498	60812	62310	0.0240411
MA2052.2	ZAT6	C2H2	C2H2 zinc finger factors		24834923	O22533	C2C2gata	345	7922	8267	0.0417322
MA2056.1	PK01144.1	DOF	Other C4 zinc finger-type factors	PBM	10074718		C2C2gata	66910	1761783	1828693	0.036589
MA2058.1	PK03929.1	DOF	Other C4 zinc finger-type factors	PBM	10074718		C2C2gata	33202	1013630	1046832	0.0317166
MA2062.1	PK07031.1	DOF	Other C4 zinc finger-type factors	PBM	10758479		C2C2gata	66910	1761783	1828693	0.036589
MA2069.1	PK10955.1	DOF	Other C4 zinc finger-type factors	PBM	10758479		C2C2gata	33202	1013630	1046832	0.0317166
MA2070.1	PK15337.1	DOF	Other C4 zinc finger-type factors	PBM	10758479		C2C2gata	66910	1761783	1828693	0.036589
MA2073.1	PK16340.1	DOF	Other C4 zinc finger-type factors	PBM	10758479		C2C2gata	96296	2288233	2384529	0.0403837
MA2081.1	PK20317.1	DOF	Other C4 zinc finger-type factors	PBM	10758479		C2C2gata	43978	1223105	1267083	0.0347081
MA2084.1	PK23009.1	DOF	Other C4 zinc finger-type factors	PBM	10758479		C2C2gata	33202	1013630	1046832	0.0317166
MA2085.1	PK23763.1	DOF	Other C4 zinc finger-type factors	PBM	10758479		C2C2gata	33202	1013630	1046832	0.0317166
MA2104.1	IDD11	IDD	C2H2 zinc finger factors	DAP-seq	24039602	Q9LRW7	C2C2gata	21	1128	1149	0.0182768
MA2348.1	IDD6	IDD	C2H2 zinc finger factors	DAP-seq	24039602	Q8RWX7	C2C2gata	2	150	152	0.0131579
MA2356.1	PK20555.1	DOF	Other C4 zinc finger-type factors	PBM	10758479		C2C2gata	33202	1013630	1046832	0.0317166
MA2367.1	WIP5	C2H2	C2H2 zinc finger factors	DAP-seq	32415243	Q8W031	C2C2gata	16	396	412	0.038835
MA2379.1	DOF3.1	DOF	Other C4 zinc finger-type factors	PBM	10758479	Q94AR6	C2C2gata	96296	2288233	2384529	0.0403837
MA2380.1	DOF4.7	DOF	Other C4 zinc finger-type factors	DAP-seq	20466844	Q84K52	C2C2gata	988	44701	45689	0.0216245
MA2381.1	e_gw1.170.52.1	DOF	Other C4 zinc finger-type factors	PBM	10758479		C2C2gata	66910	1761783	1828693	0.036589
MA2383.1	e_gw1.392.16.1	DOF	Other C4 zinc finger-type factors	PBM	10758479		C2C2gata	33202	1013630	1046832	0.0317166
MA2388.1	GATA1	C4-GATA-related	Other C4 zinc finger-type factors	DAP-seq	12504119	Q8LAU9	C2C2gata	3571	7192	10763	0.331785
MA2394.1	PpDof6	DOF	Other C4 zinc finger-type factors	PBM	10758479	H1ACT2	C2C2gata	66910	1761783	1828693	0.036589
MA2396.1	IDD1	IDD	C2H2 zinc finger factors	DAP-seq	24039602	Q9LVQ7	C2C2gata	28	1647	1675	0.0167164
MA2604.1	dof22	DOF	Other C4 zinc finger-type factors	ChIP-seq	25215497	A0A1D6HFT9	C2C2gata	133	6500	6633	0.0200513
MA2708.1	SlDof4	DOF	Other C4 zinc finger-type factors	DAP-seq	27203113	A0A3Q7FPW3	C2C2gata	177	8130	8307	0.0213073
MA2713.1	SlDof14	DOF	Other C4 zinc finger-type factors	DAP-seq	10758479	A0A3Q7FVZ1	C2C2gata	1694	53152	54846	0.0308865
MA2756.1	dfo23	DOF	Other C4 zinc finger-type factors	ampDAP-seq	27203113	A0A1D6JC53	C2C2gata	87	2690	2777	0.0313288
MA2757.1	pbf1	DOF	Other C4 zinc finger-type factors	ampDAP-seq	27203113	A0A096SFL6	C2C2gata	990	32620	33610	0.0294555
MA0020.2	Dof2	DOF	Other C4 zinc finger-type factors	SELEX	10074718	Q41800	C2C2YABBY	346	322403	322749	0.00107204
MA0021.1	Dof3	DOF	Other C4 zinc finger-type factors	SELEX	10074718	Q41801	C2C2YABBY	611	497824	498435	0.00122584
MA0053.1	MNB1A	DOF	Other C4 zinc finger-type factors	SELEX	10074718	P38564	C2C2YABBY	346	322403	322749	0.00107204
MA0064.1	PBF	DOF	Other C4 zinc finger-type factors	SELEX	10074718	O24463	C2C2YABBY	881	787871	788752	0.00111695
MA0973.2	CDF2	DOF	Other C4 zinc finger-type factors	PBM	7995527	Q93ZL5	C2C2YABBY	159	172766	172925	0.000919474
MA0974.3	CDF3	DOF	Other C4 zinc finger-type factors	DAP-seq	10758479	Q8LFV3	C2C2YABBY	8	11303	11311	0.000707276
MA0977.1	DOF2.5	DOF	Other C4 zinc finger-type factors	PBM	10758479	Q9ZPY0	C2C2YABBY	67	77317	77384	0.000865812
MA0981.2	DOF1.8	DOF	Other C4 zinc finger-type factors	PBM	10758479	Q84JQ8	C2C2YABBY	1997	1826696	1828693	0.00109204
MA0982.2	DOF2.4	DOF	Other C4 zinc finger-type factors	PBM	10758479	O80928	C2C2YABBY	1997	1826696	1828693	0.00109204
MA0983.2	DOF5.6	DOF	Other C4 zinc finger-type factors	PBM	10758479	Q9FM03	C2C2YABBY	2856	2381673	2384529	0.00119772
MA0984.2	DOF5.7	DOF	Other C4 zinc finger-type factors	PBM	10758479	Q9LSL6	C2C2YABBY	2848	3323711	3326559	0.00085614
MA0987.2	PHYPADRAFT_140773	DOF	Other C4 zinc finger-type factors	PBM	10758479		C2C2YABBY	1997	1826696	1828693	0.00109204
MA0989.2	PHYPADRAFT_153324	DOF	Other C4 zinc finger-type factors	PBM	10758479		C2C2YABBY	1183	1045649	1046832	0.00113008
MA1013.1	GATA10	C4-GATA-related	Other C4 zinc finger-type factors	PBM	12504119	Q8VZP4	C2C2YABBY	31	3388	3419	0.00906698
MA1014.1	GATA11	C4-GATA-related	Other C4 zinc finger-type factors	PBM	12504119	Q6DBP8	C2C2YABBY	41	12589	12630	0.00324624
MA1015.2	GATA12	C4-GATA-related	Other C4 zinc finger-type factors	PBM	12504119	P69781	C2C2YABBY	320	198846	199166	0.0016067
MA1016.2	GATA15	C4-GATA-related	Other C4 zinc finger-type factors	PBM	12504119	Q8LG10	C2C2YABBY	2315	868347	870662	0.0026589
MA1017.2	GATA8	C4-GATA-related	Other C4 zinc finger-type factors	PBM	12504119	Q9SV30	C2C2YABBY	812	449949	450761	0.0018014
MA1018.2	GATA9	C4-GATA-related	Other C4 zinc finger-type factors	PBM	12504119	O82632	C2C2YABBY	206	87708	87914	0.0023432
MA1022.2	PHYPADRAFT_38837	DOF	Other C4 zinc finger-type factors	PBM	10758479		C2C2YABBY	1997	1826696	1828693	0.00109204
MA1071.2	DOF5.3	DOF	Other C4 zinc finger-type factors	PBM	10758479	Q84TE9	C2C2YABBY	2856	2381673	2384529	0.00119772
MA1156.2	JKD	IDD	C2H2 zinc finger factors	DAP-seq	24039602	Q700D2	C2C2YABBY	1	2011	2012	0.000497018
MA1157.2	NUC	IDD	C2H2 zinc finger factors	DAP-seq	24039602	Q9FFH3	C2C2YABBY	1	1795	1796	0.000556793
MA1158.2	MGP	IDD	C2H2 zinc finger factors	DAP-seq	24039602	Q9ZWA6	C2C2YABBY	1	1045	1046	0.000956023
MA1159.2	SGR5	IDD	C2H2 zinc finger factors	DAP-seq	24039602	F4IPE3	C2C2YABBY	0	1744	1744	0
MA1160.2	IDD6	IDD	C2H2 zinc finger factors	DAP-seq	24039602	Q8RWX7	C2C2YABBY	0	152	152	0
MA1267.2	DOF5.8	DOF	Other C4 zinc finger-type factors	DAP-seq	10758479	Q9FGD6	C2C2YABBY	0	1301	1301	0
MA1268.2	CDF5	DOF	Other C4 zinc finger-type factors	DAP-seq	10758479	Q9SEZ3	C2C2YABBY	0	762	762	0
MA1269.2	DOF4.5	DOF	Other C4 zinc finger-type factors	DAP-seq	10758479	O49550	C2C2YABBY	0	1793	1793	0
MA1270.2	DOF3.2	DOF	Other C4 zinc finger-type factors	DAP-seq	10758479	Q9M1E6	C2C2YABBY	1	3246	3247	0.000307977
MA1272.3	DOF2.2	DOF	Other C4 zinc finger-type factors		10758479	Q9ZV33	C2C2YABBY	167	246463	246630	0.000677128
MA1273.2	DOF4.2	DOF	Other C4 zinc finger-type factors	DAP-seq	10758479	Q9SUB1	C2C2YABBY	10	9206	9216	0.00108507
MA1274.1	DOF3.6	DOF	Other C4 zinc finger-type factors	DAP-seq	10758479	Q9M2U1	C2C2YABBY	0	1254	1254	0
MA1275.2	DOF1.6	DOF	Other C4 zinc finger-type factors	DAP-seq	10758479	Q9SX97	C2C2YABBY	56	53831	53887	0.00103921
MA1276.2	DOF3.5	DOF	Other C4 zinc finger-type factors	DAP-seq	10758479	Q9SVC5	C2C2YABBY	155	157610	157765	0.000982474
MA1277.2	DOF1.7	DOF	Other C4 zinc finger-type factors	DAP-seq	10758479	O82155	C2C2YABBY	14	19234	19248	0.000727348
MA1278.2	DOF3.4	DOF	Other C4 zinc finger-type factors	DAP-seq	10758479	Q39088	C2C2YABBY	1	3633	3634	0.000275179
MA1279.2	DOF1.5	DOF	Other C4 zinc finger-type factors	DAP-seq	10758479	P68350	C2C2YABBY	1	2492	2493	0.000401123
MA1280.2	DOF5.4	DOF	Other C4 zinc finger-type factors	DAP-seq	10758479	Q8LDR0	C2C2YABBY	134	140240	140374	0.000954593
MA1281.2	DOF5.1	DOF	Other C4 zinc finger-type factors	DAP-seq	10758479	Q9LZ56	C2C2YABBY	0	1924	1924	0
MA1323.2	GATA19	C4-GATA-related	Other C4 zinc finger-type factors	DAP-seq	12504119	Q6QPM2	C2C2YABBY	40	6952	6992	0.00572082
MA1324.1	GATA20	C4-GATA-related	Other C4 zinc finger-type factors	DAP-seq	12504119	Q9ZPX0	C2C2YABBY	49	11480	11529	0.00425015
MA1325.2	GATA14	C4-GATA-related	Other C4 zinc finger-type factors	DAP-seq	12504119	Q9M1U2	C2C2YABBY	78	18038	18116	0.00430559
MA1370.2	IDD5	IDD	C2H2 zinc finger factors	DAP-seq	24039602	Q9ZUL3	C2C2YABBY	1	361	362	0.00276243
MA1371.2	IDD4	IDD	C2H2 zinc finger factors	DAP-seq	24039602	Q8GYC1	C2C2YABBY	0	449	449	0
MA1372.2	ZAT10	C2H2	C2H2 zinc finger factors	DAP-seq	25215497	Q96289	C2C2YABBY	19	13877	13896	0.0013673
MA1373.1	GAF1	IDD	C2H2 zinc finger factors	DAP-seq	24039602	Q9SCQ6	C2C2YABBY	1	390	391	0.00255754
MA1374.2	IDD7	IDD	C2H2 zinc finger factors	DAP-seq	24039602	Q8H1F5	C2C2YABBY	0	539	539	0
MA1381.2	AT3G46070	C2H2	C2H2 zinc finger factors	DAP-seq	24567191	Q9LX86	C2C2YABBY	66	48211	48277	0.00136711
MA1396.2	GATA6	C4-GATA-related	Other C4 zinc finger-type factors	DAP-seq	25215497	Q9SD38	C2C2YABBY	8	3684	3692	0.00216685
MA1405.2	SIZF2	C2H2	C2H2 zinc finger factors	PBM	9421523	I3NN78	C2C2YABBY	2	1970	1972	0.0010142
MA1416.1	RAMOSA1	C2H2	C2H2 zinc finger factors	PBM	16041362		C2C2YABBY	0	11754	11754	0
MA1736.2	AT5G04390	C2H2	C2H2 zinc finger factors	PBM	27203113	Q84K31	C2C2YABBY	887	479900	480787	0.00184489
MA1747.2	DOF4.3	DOF	Other C4 zinc finger-type factors	DAP-seq	10758479	Q9SUB0	C2C2YABBY	0	1420	1420	0
MA1755.2	GATA4	C4-GATA-related	Other C4 zinc finger-type factors	PBM	27203113	O49743	C2C2YABBY	2315	868347	870662	0.0026589
MA1801.2	TREE1	C2H2	C2H2 zinc finger factors	PBM	33139535	O81793	C2C2YABBY	921	766592	767513	0.00119998
MA1823.2	Zm00001d027846	DOF	Other C4 zinc finger-type factors	ChIP-seq	10074718	B4FDH4	C2C2YABBY	75	62235	62310	0.00120366
MA2052.2	ZAT6	C2H2	C2H2 zinc finger factors		24834923	O22533	C2C2YABBY	151	8116	8267	0.0182654
MA2056.1	PK01144.1	DOF	Other C4 zinc finger-type factors	PBM	10074718		C2C2YABBY	1985	1826708	1828693	0.00108547
MA2058.1	PK03929.1	DOF	Other C4 zinc finger-type factors	PBM	10074718		C2C2YABBY	1237	1045595	1046832	0.00118166
MA2062.1	PK07031.1	DOF	Other C4 zinc finger-type factors	PBM	10758479		C2C2YABBY	1985	1826708	1828693	0.00108547
MA2069.1	PK10955.1	DOF	Other C4 zinc finger-type factors	PBM	10758479		C2C2YABBY	1237	1045595	1046832	0.00118166
MA2070.1	PK15337.1	DOF	Other C4 zinc finger-type factors	PBM	10758479		C2C2YABBY	1985	1826708	1828693	0.00108547
MA2073.1	PK16340.1	DOF	Other C4 zinc finger-type factors	PBM	10758479		C2C2YABBY	2802	2381727	2384529	0.00117507
MA2081.1	PK20317.1	DOF	Other C4 zinc finger-type factors	PBM	10758479		C2C2YABBY	1538	1265545	1267083	0.00121381
MA2084.1	PK23009.1	DOF	Other C4 zinc finger-type factors	PBM	10758479		C2C2YABBY	1237	1045595	1046832	0.00118166
MA2085.1	PK23763.1	DOF	Other C4 zinc finger-type factors	PBM	10758479		C2C2YABBY	1237	1045595	1046832	0.00118166
MA2104.1	IDD11	IDD	C2H2 zinc finger factors	DAP-seq	24039602	Q9LRW7	C2C2YABBY	2	1147	1149	0.00174064
MA2348.1	IDD6	IDD	C2H2 zinc finger factors	DAP-seq	24039602	Q8RWX7	C2C2YABBY	0	152	152	0
MA2356.1	PK20555.1	DOF	Other C4 zinc finger-type factors	PBM	10758479		C2C2YABBY	1237	1045595	1046832	0.00118166
MA2367.1	WIP5	C2H2	C2H2 zinc finger factors	DAP-seq	32415243	Q8W031	C2C2YABBY	0	412	412	0
MA2379.1	DOF3.1	DOF	Other C4 zinc finger-type factors	PBM	10758479	Q94AR6	C2C2YABBY	2802	2381727	2384529	0.00117507
MA2380.1	DOF4.7	DOF	Other C4 zinc finger-type factors	DAP-seq	20466844	Q84K52	C2C2YABBY	52	45637	45689	0.00113813
MA2381.1	e_gw1.170.52.1	DOF	Other C4 zinc finger-type factors	PBM	10758479		C2C2YABBY	1985	1826708	1828693	0.00108547
MA2383.1	e_gw1.392.16.1	DOF	Other C4 zinc finger-type factors	PBM	10758479		C2C2YABBY	1237	1045595	1046832	0.00118166
MA2388.1	GATA1	C4-GATA-related	Other C4 zinc finger-type factors	DAP-seq	12504119	Q8LAU9	C2C2YABBY	41	10722	10763	0.00380935
MA2394.1	PpDof6	DOF	Other C4 zinc finger-type factors	PBM	10758479	H1ACT2	C2C2YABBY	1985	1826708	1828693	0.00108547
MA2396.1	IDD1	IDD	C2H2 zinc finger factors	DAP-seq	24039602	Q9LVQ7	C2C2YABBY	1	1674	1675	0.000597015
MA2604.1	dof22	DOF	Other C4 zinc finger-type factors	ChIP-seq	25215497	A0A1D6HFT9	C2C2YABBY	10	6623	6633	0.00150761
MA2708.1	SlDof4	DOF	Other C4 zinc finger-type factors	DAP-seq	27203113	A0A3Q7FPW3	C2C2YABBY	4	8303	8307	0.000481522
MA2713.1	SlDof14	DOF	Other C4 zinc finger-type factors	DAP-seq	10758479	A0A3Q7FVZ1	C2C2YABBY	41	54805	54846	0.000747548
MA2756.1	dfo23	DOF	Other C4 zinc finger-type factors	ampDAP-seq	27203113	A0A1D6JC53	C2C2YABBY	2	2775	2777	0.000720202
MA2757.1	pbf1	DOF	Other C4 zinc finger-type factors	ampDAP-seq	27203113	A0A096SFL6	C2C2YABBY	74	33536	33610	0.00220173
MA0020.2	Dof2	DOF	Other C4 zinc finger-type factors	SELEX	10074718	Q41800	C2H2	17561	305188	322749	0.0544107
MA0021.1	Dof3	DOF	Other C4 zinc finger-type factors	SELEX	10074718	Q41801	C2H2	29936	468499	498435	0.06006
MA0053.1	MNB1A	DOF	Other C4 zinc finger-type factors	SELEX	10074718	P38564	C2H2	17561	305188	322749	0.0544107
MA0064.1	PBF	DOF	Other C4 zinc finger-type factors	SELEX	10074718	O24463	C2H2	45166	743586	788752	0.0572626
MA0973.2	CDF2	DOF	Other C4 zinc finger-type factors	PBM	7995527	Q93ZL5	C2H2	7636	165289	172925	0.0441579
MA0974.3	CDF3	DOF	Other C4 zinc finger-type factors	DAP-seq	10758479	Q8LFV3	C2H2	642	10669	11311	0.0567589
MA0977.1	DOF2.5	DOF	Other C4 zinc finger-type factors	PBM	10758479	Q9ZPY0	C2H2	3604	73780	77384	0.0465729
MA0981.2	DOF1.8	DOF	Other C4 zinc finger-type factors	PBM	10758479	Q84JQ8	C2H2	100409	1728284	1828693	0.0549075
MA0982.2	DOF2.4	DOF	Other C4 zinc finger-type factors	PBM	10758479	O80928	C2H2	100409	1728284	1828693	0.0549075
MA0983.2	DOF5.6	DOF	Other C4 zinc finger-type factors	PBM	10758479	Q9FM03	C2H2	124401	2260128	2384529	0.0521701
MA0984.2	DOF5.7	DOF	Other C4 zinc finger-type factors	PBM	10758479	Q9LSL6	C2H2	153884	3172675	3326559	0.0462592
MA0987.2	PHYPADRAFT_140773	DOF	Other C4 zinc finger-type factors	PBM	10758479		C2H2	100409	1728284	1828693	0.0549075
MA0989.2	PHYPADRAFT_153324	DOF	Other C4 zinc finger-type factors	PBM	10758479		C2H2	55645	991187	1046832	0.0531556
MA1013.1	GATA10	C4-GATA-related	Other C4 zinc finger-type factors	PBM	12504119	Q8VZP4	C2H2	137	3282	3419	0.0400702
MA1014.1	GATA11	C4-GATA-related	Other C4 zinc finger-type factors	PBM	12504119	Q6DBP8	C2H2	526	12104	12630	0.0416469
MA1015.2	GATA12	C4-GATA-related	Other C4 zinc finger-type factors	PBM	12504119	P69781	C2H2	7665	191501	199166	0.0384855
MA1016.2	GATA15	C4-GATA-related	Other C4 zinc finger-type factors	PBM	12504119	Q8LG10	C2H2	36392	834270	870662	0.0417981
MA1017.2	GATA8	C4-GATA-related	Other C4 zinc finger-type factors	PBM	12504119	Q9SV30	C2H2	17494	433267	450761	0.0388099
MA1018.2	GATA9	C4-GATA-related	Other C4 zinc finger-type factors	PBM	12504119	O82632	C2H2	3312	84602	87914	0.0376732
MA1022.2	PHYPADRAFT_38837	DOF	Other C4 zinc finger-type factors	PBM	10758479		C2H2	100409	1728284	1828693	0.0549075
MA1071.2	DOF5.3	DOF	Other C4 zinc finger-type factors	PBM	10758479	Q84TE9	C2H2	124401	2260128	2384529	0.0521701
MA1156.2	JKD	IDD	C2H2 zinc finger factors	DAP-seq	24039602	Q700D2	C2H2	564	1448	2012	0.280318
MA1157.2	NUC	IDD	C2H2 zinc finger factors	DAP-seq	24039602	Q9FFH3	C2H2	496	1300	1796	0.276169
MA1158.2	MGP	IDD	C2H2 zinc finger factors	DAP-seq	24039602	Q9ZWA6	C2H2	401	645	1046	0.383365
MA1159.2	SGR5	IDD	C2H2 zinc finger factors	DAP-seq	24039602	F4IPE3	C2H2	871	873	1744	0.499427
MA1160.2	IDD6	IDD	C2H2 zinc finger factors	DAP-seq	24039602	Q8RWX7	C2H2	74	78	152	0.486842
MA1267.2	DOF5.8	DOF	Other C4 zinc finger-type factors	DAP-seq	10758479	Q9FGD6	C2H2	23	1278	1301	0.0176787
MA1268.2	CDF5	DOF	Other C4 zinc finger-type factors	DAP-seq	10758479	Q9SEZ3	C2H2	9	753	762	0.011811
MA1269.2	DOF4.5	DOF	Other C4 zinc finger-type factors	DAP-seq	10758479	O49550	C2H2	68	1725	1793	0.0379253
MA1270.2	DOF3.2	DOF	Other C4 zinc finger-type factors	DAP-seq	10758479	Q9M1E6	C2H2	115	3132	3247	0.0354173
MA1272.3	DOF2.2	DOF	Other C4 zinc finger-type factors		10758479	Q9ZV33	C2H2	11436	235194	246630	0.0463691
MA1273.2	DOF4.2	DOF	Other C4 zinc finger-type factors	DAP-seq	10758479	Q9SUB1	C2H2	861	8355	9216	0.0934245
MA1274.1	DOF3.6	DOF	Other C4 zinc finger-type factors	DAP-seq	10758479	Q9M2U1	C2H2	7	1247	1254	0.00558214
MA1275.2	DOF1.6	DOF	Other C4 zinc finger-type factors	DAP-seq	10758479	Q9SX97	C2H2	2898	50989	53887	0.0537792
MA1276.2	DOF3.5	DOF	Other C4 zinc finger-type factors	DAP-seq	10758479	Q9SVC5	C2H2	6927	150838	157765	0.0439071
MA1277.2	DOF1.7	DOF	Other C4 zinc finger-type factors	DAP-seq	10758479	O82155	C2H2	827	18421	19248	0.0429655
MA1278.2	DOF3.4	DOF	Other C4 zinc finger-type factors	DAP-seq	10758479	Q39088	C2H2	84	3550	3634	0.023115
MA1279.2	DOF1.5	DOF	Other C4 zinc finger-type factors	DAP-seq	10758479	P68350	C2H2	85	2408	2493	0.0340955
MA1280.2	DOF5.4	DOF	Other C4 zinc finger-type factors	DAP-seq	10758479	Q8LDR0	C2H2	6136	134238	140374	0.0437118
MA1281.2	DOF5.1	DOF	Other C4 zinc finger-type factors	DAP-seq	10758479	Q9LZ56	C2H2	69	1855	1924	0.0358628
MA1323.2	GATA19	C4-GATA-related	Other C4 zinc finger-type factors	DAP-seq	12504119	Q6QPM2	C2H2	178	6814	6992	0.0254577
MA1324.1	GATA20	C4-GATA-related	Other C4 zinc finger-type factors	DAP-seq	12504119	Q9ZPX0	C2H2	401	11128	11529	0.0347819
MA1325.2	GATA14	C4-GATA-related	Other C4 zinc finger-type factors	DAP-seq	12504119	Q9M1U2	C2H2	675	17441	18116	0.0372599
MA1370.2	IDD5	IDD	C2H2 zinc finger factors	DAP-seq	24039602	Q9ZUL3	C2H2	156	206	362	0.430939
MA1371.2	IDD4	IDD	C2H2 zinc finger factors	DAP-seq	24039602	Q8GYC1	C2H2	249	200	449	0.554566
MA1372.2	ZAT10	C2H2	C2H2 zinc finger factors	DAP-seq	25215497	Q96289	C2H2	2987	10909	13896	0.214954
MA1373.1	GAF1	IDD	C2H2 zinc finger factors	DAP-seq	24039602	Q9SCQ6	C2H2	204	187	391	0.521739
MA1374.2	IDD7	IDD	C2H2 zinc finger factors	DAP-seq	24039602	Q8H1F5	C2H2	303	236	539	0.562152
MA1381.2	AT3G46070	C2H2	C2H2 zinc finger factors	DAP-seq	24567191	Q9LX86	C2H2	6415	41862	48277	0.132879
MA1396.2	GATA6	C4-GATA-related	Other C4 zinc finger-type factors	DAP-seq	25215497	Q9SD38	C2H2	134	3558	3692	0.0362947
MA1405.2	SIZF2	C2H2	C2H2 zinc finger factors	PBM	9421523	I3NN78	C2H2	573	1399	1972	0.290568
MA1416.1	RAMOSA1	C2H2	C2H2 zinc finger factors	PBM	16041362		C2H2	310	11444	11754	0.026374
MA1736.2	AT5G04390	C2H2	C2H2 zinc finger factors	PBM	27203113	Q84K31	C2H2	57457	423330	480787	0.119506
MA1747.2	DOF4.3	DOF	Other C4 zinc finger-type factors	DAP-seq	10758479	Q9SUB0	C2H2	58	1362	1420	0.0408451
MA1755.2	GATA4	C4-GATA-related	Other C4 zinc finger-type factors	PBM	27203113	O49743	C2H2	36392	834270	870662	0.0417981
MA1801.2	TREE1	C2H2	C2H2 zinc finger factors	PBM	33139535	O81793	C2H2	48599	718914	767513	0.0633201
MA1823.2	Zm00001d027846	DOF	Other C4 zinc finger-type factors	ChIP-seq	10074718	B4FDH4	C2H2	2874	59436	62310	0.0461242
MA2052.2	ZAT6	C2H2	C2H2 zinc finger factors		24834923	O22533	C2H2	287	7980	8267	0.0347163
MA2056.1	PK01144.1	DOF	Other C4 zinc finger-type factors	PBM	10074718		C2H2	90184	1738509	1828693	0.0493161
MA2058.1	PK03929.1	DOF	Other C4 zinc finger-type factors	PBM	10074718		C2H2	50055	996777	1046832	0.0478157
MA2062.1	PK07031.1	DOF	Other C4 zinc finger-type factors	PBM	10758479		C2H2	90184	1738509	1828693	0.0493161
MA2069.1	PK10955.1	DOF	Other C4 zinc finger-type factors	PBM	10758479		C2H2	50055	996777	1046832	0.0478157
MA2070.1	PK15337.1	DOF	Other C4 zinc finger-type factors	PBM	10758479		C2H2	90184	1738509	1828693	0.0493161
MA2073.1	PK16340.1	DOF	Other C4 zinc finger-type factors	PBM	10758479		C2H2	112617	2271912	2384529	0.0472282
MA2081.1	PK20317.1	DOF	Other C4 zinc finger-type factors	PBM	10758479		C2H2	58385	1208698	1267083	0.0460783
MA2084.1	PK23009.1	DOF	Other C4 zinc finger-type factors	PBM	10758479		C2H2	50055	996777	1046832	0.0478157
MA2085.1	PK23763.1	DOF	Other C4 zinc finger-type factors	PBM	10758479		C2H2	50055	996777	1046832	0.0478157
MA2104.1	IDD11	IDD	C2H2 zinc finger factors	DAP-seq	24039602	Q9LRW7	C2H2	480	669	1149	0.417755
MA2348.1	IDD6	IDD	C2H2 zinc finger factors	DAP-seq	24039602	Q8RWX7	C2H2	74	78	152	0.486842
MA2356.1	PK20555.1	DOF	Other C4 zinc finger-type factors	PBM	10758479		C2H2	50055	996777	1046832	0.0478157
MA2367.1	WIP5	C2H2	C2H2 zinc finger factors	DAP-seq	32415243	Q8W031	C2H2	24	388	412	0.0582524
MA2379.1	DOF3.1	DOF	Other C4 zinc finger-type factors	PBM	10758479	Q94AR6	C2H2	112617	2271912	2384529	0.0472282
MA2380.1	DOF4.7	DOF	Other C4 zinc finger-type factors	DAP-seq	20466844	Q84K52	C2H2	1727	43962	45689	0.037799
MA2381.1	e_gw1.170.52.1	DOF	Other C4 zinc finger-type factors	PBM	10758479		C2H2	90184	1738509	1828693	0.0493161
MA2383.1	e_gw1.392.16.1	DOF	Other C4 zinc finger-type factors	PBM	10758479		C2H2	50055	996777	1046832	0.0478157
MA2388.1	GATA1	C4-GATA-related	Other C4 zinc finger-type factors	DAP-seq	12504119	Q8LAU9	C2H2	390	10373	10763	0.0362353
MA2394.1	PpDof6	DOF	Other C4 zinc finger-type factors	PBM	10758479	H1ACT2	C2H2	90184	1738509	1828693	0.0493161
MA2396.1	IDD1	IDD	C2H2 zinc finger factors	DAP-seq	24039602	Q9LVQ7	C2H2	484	1191	1675	0.288955
MA2604.1	dof22	DOF	Other C4 zinc finger-type factors	ChIP-seq	25215497	A0A1D6HFT9	C2H2	461	6172	6633	0.069501
MA2708.1	SlDof4	DOF	Other C4 zinc finger-type factors	DAP-seq	27203113	A0A3Q7FPW3	C2H2	393	7914	8307	0.0473095
MA2713.1	SlDof14	DOF	Other C4 zinc finger-type factors	DAP-seq	10758479	A0A3Q7FVZ1	C2H2	2161	52685	54846	0.0394012
MA2756.1	dfo23	DOF	Other C4 zinc finger-type factors	ampDAP-seq	27203113	A0A1D6JC53	C2H2	93	2684	2777	0.0334894
MA2757.1	pbf1	DOF	Other C4 zinc finger-type factors	ampDAP-seq	27203113	A0A096SFL6	C2H2	1631	31979	33610	0.0485272
MA0020.2	Dof2	DOF	Other C4 zinc finger-type factors	SELEX	10074718	Q41800	C3H	10191	312558	322749	0.0315756
MA0021.1	Dof3	DOF	Other C4 zinc finger-type factors	SELEX	10074718	Q41801	C3H	22452	475983	498435	0.045045
MA0053.1	MNB1A	DOF	Other C4 zinc finger-type factors	SELEX	10074718	P38564	C3H	10191	312558	322749	0.0315756
MA0064.1	PBF	DOF	Other C4 zinc finger-type factors	SELEX	10074718	O24463	C3H	32193	756559	788752	0.0408151
MA0973.2	CDF2	DOF	Other C4 zinc finger-type factors	PBM	7995527	Q93ZL5	C3H	13770	159155	172925	0.0796299
MA0974.3	CDF3	DOF	Other C4 zinc finger-type factors	DAP-seq	10758479	Q8LFV3	C3H	1327	9984	11311	0.117319
MA0977.1	DOF2.5	DOF	Other C4 zinc finger-type factors	PBM	10758479	Q9ZPY0	C3H	7011	70373	77384	0.0906001
MA0981.2	DOF1.8	DOF	Other C4 zinc finger-type factors	PBM	10758479	Q84JQ8	C3H	63146	1765547	1828693	0.0345307
MA0982.2	DOF2.4	DOF	Other C4 zinc finger-type factors	PBM	10758479	O80928	C3H	63146	1765547	1828693	0.0345307
MA0983.2	DOF5.6	DOF	Other C4 zinc finger-type factors	PBM	10758479	Q9FM03	C3H	71099	2313430	2384529	0.0298168
MA0984.2	DOF5.7	DOF	Other C4 zinc finger-type factors	PBM	10758479	Q9LSL6	C3H	103147	3223412	3326559	0.0310071
MA0987.2	PHYPADRAFT_140773	DOF	Other C4 zinc finger-type factors	PBM	10758479		C3H	63146	1765547	1828693	0.0345307
MA0989.2	PHYPADRAFT_153324	DOF	Other C4 zinc finger-type factors	PBM	10758479		C3H	47593	999239	1046832	0.0454638
MA1013.1	GATA10	C4-GATA-related	Other C4 zinc finger-type factors	PBM	12504119	Q8VZP4	C3H	40	3379	3419	0.0116993
MA1014.1	GATA11	C4-GATA-related	Other C4 zinc finger-type factors	PBM	12504119	Q6DBP8	C3H	156	12474	12630	0.0123515
MA1015.2	GATA12	C4-GATA-related	Other C4 zinc finger-type factors	PBM	12504119	P69781	C3H	2517	196649	199166	0.0126377
MA1016.2	GATA15	C4-GATA-related	Other C4 zinc finger-type factors	PBM	12504119	Q8LG10	C3H	10578	860084	870662	0.0121494
MA1017.2	GATA8	C4-GATA-related	Other C4 zinc finger-type factors	PBM	12504119	Q9SV30	C3H	5603	445158	450761	0.0124301
MA1018.2	GATA9	C4-GATA-related	Other C4 zinc finger-type factors	PBM	12504119	O82632	C3H	1145	86769	87914	0.0130241
MA1022.2	PHYPADRAFT_38837	DOF	Other C4 zinc finger-type factors	PBM	10758479		C3H	63146	1765547	1828693	0.0345307
MA1071.2	DOF5.3	DOF	Other C4 zinc finger-type factors	PBM	10758479	Q84TE9	C3H	71099	2313430	2384529	0.0298168
MA1156.2	JKD	IDD	C2H2 zinc finger factors	DAP-seq	24039602	Q700D2	C3H	110	1902	2012	0.054672
MA1157.2	NUC	IDD	C2H2 zinc finger factors	DAP-seq	24039602	Q9FFH3	C3H	101	1695	1796	0.0562361
MA1158.2	MGP	IDD	C2H2 zinc finger factors	DAP-seq	24039602	Q9ZWA6	C3H	88	958	1046	0.08413
MA1159.2	SGR5	IDD	C2H2 zinc finger factors	DAP-seq	24039602	F4IPE3	C3H	115	1629	1744	0.0659404
MA1160.2	IDD6	IDD	C2H2 zinc finger factors	DAP-seq	24039602	Q8RWX7	C3H	12	140	152	0.0789474
MA1267.2	DOF5.8	DOF	Other C4 zinc finger-type factors	DAP-seq	10758479	Q9FGD6	C3H	108	1193	1301	0.0830131
MA1268.2	CDF5	DOF	Other C4 zinc finger-type factors	DAP-seq	10758479	Q9SEZ3	C3H	33	729	762	0.0433071
MA1269.2	DOF4.5	DOF	Other C4 zinc finger-type factors	DAP-seq	10758479	O49550	C3H	533	1260	1793	0.297267
MA1270.2	DOF3.2	DOF	Other C4 zinc finger-type factors	DAP-seq	10758479	Q9M1E6	C3H	381	2866	3247	0.117339
MA1272.3	DOF2.2	DOF	Other C4 zinc finger-type factors		10758479	Q9ZV33	C3H	15707	230923	246630	0.0636865
MA1273.2	DOF4.2	DOF	Other C4 zinc finger-type factors	DAP-seq	10758479	Q9SUB1	C3H	1073	8143	9216	0.116428
MA1274.1	DOF3.6	DOF	Other C4 zinc finger-type factors	DAP-seq	10758479	Q9M2U1	C3H	40	1214	1254	0.0318979
MA1275.2	DOF1.6	DOF	Other C4 zinc finger-type factors	DAP-seq	10758479	Q9SX97	C3H	5497	48390	53887	0.10201
MA1276.2	DOF3.5	DOF	Other C4 zinc finger-type factors	DAP-seq	10758479	Q9SVC5	C3H	12504	145261	157765	0.0792571
MA1277.2	DOF1.7	DOF	Other C4 zinc finger-type factors	DAP-seq	10758479	O82155	C3H	2220	17028	19248	0.115337
MA1278.2	DOF3.4	DOF	Other C4 zinc finger-type factors	DAP-seq	10758479	Q39088	C3H	264	3370	3634	0.0726472
MA1279.2	DOF1.5	DOF	Other C4 zinc finger-type factors	DAP-seq	10758479	P68350	C3H	292	2201	2493	0.117128
MA1280.2	DOF5.4	DOF	Other C4 zinc finger-type factors	DAP-seq	10758479	Q8LDR0	C3H	11565	128809	140374	0.0823871
MA1281.2	DOF5.1	DOF	Other C4 zinc finger-type factors	DAP-seq	10758479	Q9LZ56	C3H	168	1756	1924	0.0873181
MA1323.2	GATA19	C4-GATA-related	Other C4 zinc finger-type factors	DAP-seq	12504119	Q6QPM2	C3H	89	6903	6992	0.0127288
MA1324.1	GATA20	C4-GATA-related	Other C4 zinc finger-type factors	DAP-seq	12504119	Q9ZPX0	C3H	150	11379	11529	0.0130107
MA1325.2	GATA14	C4-GATA-related	Other C4 zinc finger-type factors	DAP-seq	12504119	Q9M1U2	C3H	226	17890	18116	0.0124752
MA1370.2	IDD5	IDD	C2H2 zinc finger factors	DAP-seq	24039602	Q9ZUL3	C3H	28	334	362	0.0773481
MA1371.2	IDD4	IDD	C2H2 zinc finger factors	DAP-seq	24039602	Q8GYC1	C3H	44	405	449	0.0979955
MA1372.2	ZAT10	C2H2	C2H2 zinc finger factors	DAP-seq	25215497	Q96289	C3H	267	13629	13896	0.0192142
MA1373.1	GAF1	IDD	C2H2 zinc finger factors	DAP-seq	24039602	Q9SCQ6	C3H	28	363	391	0.0716113
MA1374.2	IDD7	IDD	C2H2 zinc finger factors	DAP-seq	24039602	Q8H1F5	C3H	50	489	539	0.0927644
MA1381.2	AT3G46070	C2H2	C2H2 zinc finger factors	DAP-seq	24567191	Q9LX86	C3H	595	47682	48277	0.0123247
MA1396.2	GATA6	C4-GATA-related	Other C4 zinc finger-type factors	DAP-seq	25215497	Q9SD38	C3H	29	3663	3692	0.00785482
MA1405.2	SIZF2	C2H2	C2H2 zinc finger factors	PBM	9421523	I3NN78	C3H	26	1946	1972	0.0131846
MA1416.1	RAMOSA1	C2H2	C2H2 zinc finger factors	PBM	16041362		C3H	118	11636	11754	0.0100391
MA1736.2	AT5G04390	C2H2	C2H2 zinc finger factors	PBM	27203113	Q84K31	C3H	8816	471971	480787	0.0183366
MA1747.2	DOF4.3	DOF	Other C4 zinc finger-type factors	DAP-seq	10758479	Q9SUB0	C3H	486	934	1420	0.342254
MA1755.2	GATA4	C4-GATA-related	Other C4 zinc finger-type factors	PBM	27203113	O49743	C3H	10578	860084	870662	0.0121494
MA1801.2	TREE1	C2H2	C2H2 zinc finger factors	PBM	33139535	O81793	C3H	11463	756050	767513	0.0149353
MA1823.2	Zm00001d027846	DOF	Other C4 zinc finger-type factors	ChIP-seq	10074718	B4FDH4	C3H	2766	59544	62310	0.0443909
MA2052.2	ZAT6	C2H2	C2H2 zinc finger factors		24834923	O22533	C3H	128	8139	8267	0.0154832
MA2056.1	PK01144.1	DOF	Other C4 zinc finger-type factors	PBM	10074718		C3H	58489	1770204	1828693	0.031984
MA2058.1	PK03929.1	DOF	Other C4 zinc finger-type factors	PBM	10074718		C3H	43249	1003583	1046832	0.0413142
MA2062.1	PK07031.1	DOF	Other C4 zinc finger-type factors	PBM	10758479		C3H	58489	1770204	1828693	0.031984
MA2069.1	PK10955.1	DOF	Other C4 zinc finger-type factors	PBM	10758479		C3H	43249	1003583	1046832	0.0413142
MA2070.1	PK15337.1	DOF	Other C4 zinc finger-type factors	PBM	10758479		C3H	58489	1770204	1828693	0.031984
MA2073.1	PK16340.1	DOF	Other C4 zinc finger-type factors	PBM	10758479		C3H	65915	2318614	2384529	0.0276428
MA2081.1	PK20317.1	DOF	Other C4 zinc finger-type factors	PBM	10758479		C3H	46390	1220693	1267083	0.0366117
MA2084.1	PK23009.1	DOF	Other C4 zinc finger-type factors	PBM	10758479		C3H	43249	1003583	1046832	0.0413142
MA2085.1	PK23763.1	DOF	Other C4 zinc finger-type factors	PBM	10758479		C3H	43249	1003583	1046832	0.0413142
MA2104.1	IDD11	IDD	C2H2 zinc finger factors	DAP-seq	24039602	Q9LRW7	C3H	83	1066	1149	0.0722367
MA2348.1	IDD6	IDD	C2H2 zinc finger factors	DAP-seq	24039602	Q8RWX7	C3H	12	140	152	0.0789474
MA2356.1	PK20555.1	DOF	Other C4 zinc finger-type factors	PBM	10758479		C3H	43249	1003583	1046832	0.0413142
MA2367.1	WIP5	C2H2	C2H2 zinc finger factors	DAP-seq	32415243	Q8W031	C3H	2	410	412	0.00485437
MA2379.1	DOF3.1	DOF	Other C4 zinc finger-type factors	PBM	10758479	Q94AR6	C3H	65915	2318614	2384529	0.0276428
MA2380.1	DOF4.7	DOF	Other C4 zinc finger-type factors	DAP-seq	20466844	Q84K52	C3H	4383	41306	45689	0.0959312
MA2381.1	e_gw1.170.52.1	DOF	Other C4 zinc finger-type factors	PBM	10758479		C3H	58489	1770204	1828693	0.031984
MA2383.1	e_gw1.392.16.1	DOF	Other C4 zinc finger-type factors	PBM	10758479		C3H	43249	1003583	1046832	0.0413142
MA2388.1	GATA1	C4-GATA-related	Other C4 zinc finger-type factors	DAP-seq	12504119	Q8LAU9	C3H	113	10650	10763	0.0104989
MA2394.1	PpDof6	DOF	Other C4 zinc finger-type factors	PBM	10758479	H1ACT2	C3H	58489	1770204	1828693	0.031984
MA2396.1	IDD1	IDD	C2H2 zinc finger factors	DAP-seq	24039602	Q9LVQ7	C3H	100	1575	1675	0.0597015
MA2604.1	dof22	DOF	Other C4 zinc finger-type factors	ChIP-seq	25215497	A0A1D6HFT9	C3H	444	6189	6633	0.066938
MA2708.1	SlDof4	DOF	Other C4 zinc finger-type factors	DAP-seq	27203113	A0A3Q7FPW3	C3H	745	7562	8307	0.0896834
MA2713.1	SlDof14	DOF	Other C4 zinc finger-type factors	DAP-seq	10758479	A0A3Q7FVZ1	C3H	3485	51361	54846	0.0635416
MA2756.1	dfo23	DOF	Other C4 zinc finger-type factors	ampDAP-seq	27203113	A0A1D6JC53	C3H	295	2482	2777	0.10623
MA2757.1	pbf1	DOF	Other C4 zinc finger-type factors	ampDAP-seq	27203113	A0A096SFL6	C3H	2699	30911	33610	0.0803035
MA0121.2	ARR10	GARP_ARR-B	Tryptophan cluster factors	SELEX	12215502	O49397	G2like	46890	277176	324066	0.144693
MA0945.2	ARR1	GARP_ARR-B	Tryptophan cluster factors	PBM	11135105	Q940D0	G2like	75661	449050	524711	0.144196
MA0946.1	ARR11	GARP_ARR-B	Tryptophan cluster factors	PBM	12610214	Q9FXD6	G2like	2885	5877	8762	0.329263
MA0947.1	ARR14	GARP_ARR-B	Tryptophan cluster factors	PBM	25215497	Q8L9Y3	G2like	2368	7983	10351	0.22877
MA0948.2	ARR18	GARP_ARR-B	Tryptophan cluster factors	PBM	25215497	Q9FGT7	G2like	8359	38878	47237	0.176959
MA0949.2	ARR2	GARP_ARR-B	Tryptophan cluster factors	PBM	25215497	Q9ZWJ9	G2like	12620	36698	49318	0.25589
MA1027.2	KAN1	GARP_G2-like	Tryptophan cluster factors	PBM	24464295	Q93WJ9	G2like	48314	168028	216342	0.223322
MA1028.1	KAN4	GARP_G2-like	Tryptophan cluster factors	PBM	20444210	Q9FJV5	G2like	5385	997	6382	0.843779
MA1163.3	PHL11	GARP_G2-like	Tryptophan cluster factors		25215497	C0SVS4	G2like	2427	7	2434	0.997124
MA1164.2	HHO5	GARP_G2-like	Tryptophan cluster factors	DAP-seq	25215497	F4JRB0	G2like	12256	15145	27401	0.447283
MA1165.3	HHO6	GARP_G2-like	Tryptophan cluster factors		25215497	Q9FX84	G2like	24136	32807	56943	0.423862
MA1166.2	PHL12	GARP_G2-like	Tryptophan cluster factors	DAP-seq	25215497	Q8VYI2	G2like	1297	315	1612	0.804591
MA1167.2	EFM	GARP_G2-like	Tryptophan cluster factors	DAP-seq	25215497	Q9ZQ85	G2like	5731	2301	8032	0.713521
MA1168.2	MYR2	GARP_G2-like	Tryptophan cluster factors	DAP-seq	25215497	Q9SQQ9	G2like	22511	22537	45048	0.499711
MA1383.2	KAN2	GARP_G2-like	Tryptophan cluster factors	DAP-seq	25215497	Q9C616	G2like	4472	6191	10663	0.419394
MA1384.1	PHL7	GARP_G2-like	Tryptophan cluster factors	DAP-seq	25215497	Q9SJW0	G2like	684	9	693	0.987013
MA1385.2	AT2G40260	GARP_G2-like	Tryptophan cluster factors	DAP-seq	25215497		G2like	7457	15283	22740	0.327924
MA1386.3	HHO3	GARP_G2-like	Tryptophan cluster factors		25215497	Q9FPE8	G2like	12490	14124	26614	0.469302
MA1387.2	HRS1	GARP_G2-like	Tryptophan cluster factors	DAP-seq	25215497	Q9FX67	G2like	1031	705	1736	0.593894
MA1388.2	PHL2	GARP_G2-like	Tryptophan cluster factors	DAP-seq	25215497	Q94A57	G2like	54367	87548	141915	0.383096
MA1389.2	PHL1	GARP_G2-like	Tryptophan cluster factors	DAP-seq	25215497	Q8GUN5	G2like	804	0	804	1
MA1390.3	HHO2	GARP_G2-like	Tryptophan cluster factors		25215497	Q8VZS3	G2like	11291	10940	22231	0.507894
MA1409.2	OsRR22	GARP_ARR-B	Tryptophan cluster factors	PBM	12610214	Q5SML5	G2like	688	2812	3500	0.196571
MA1706.2	AT1G14600	GARP_G2-like	Tryptophan cluster factors	PBM	24464295	Q700D9	G2like	13743	37571	51314	0.267822
MA1735.2	AT2G38300	GARP_G2-like	Tryptophan cluster factors	DAP-seq	25215497	Q8GYE4	G2like	6086	14379	20465	0.297386
MA1737.2	AT5G05090	GARP_G2-like	Tryptophan cluster factors	PBM	24477691	Q9FF65	G2like	22802	45698	68500	0.332876
MA1830.2	Zm00001d015407	GARP_G2-like	Tryptophan cluster factors	ChIP-seq	24477691	A0A060D7H5	G2like	40	1	41	0.97561
MA2023.2	PHL4	GARP_G2-like	Tryptophan cluster factors		30327661	Q8GXC2	G2like	2534	7	2541	0.997245
MA2090.1	PK26523.1	GARP_G2-like	Tryptophan cluster factors	PBM	25215497		G2like	130640	531583	662223	0.197275
MA2608.1	glk53	GARP_G2-like	Tryptophan cluster factors	ChIP-seq	27203113	A0A060D7H5	G2like	88	7	95	0.926316
MA2620.1	g2	GARP_G2-like	Tryptophan cluster factors	ChIP-seq	33037196	Q9FUL9	G2like	241	2372	2613	0.0922312
MA2621.1	glk25	GARP_G2-like	Tryptophan cluster factors	ChIP-seq	27203113	A0A1D6FSJ7	G2like	1858	5371	7229	0.25702
MA1664.3	HSFA6B	HSF	Heat shock factors		27493213	Q9LUH8	HSF	6160	8529	14689	0.419361
MA1665.3	HSFB2A	HSF	Heat shock factors		24477691	Q9SCW4	HSF	3696	3807	7503	0.492603
MA1666.3	HSFB2B	HSF	Heat shock factors		8689565	Q9T0D3	HSF	1298	644	1942	0.668383
MA1667.3	HSFC1	HSF	Heat shock factors		8689565	Q9LV52	HSF	6211	8478	14689	0.422833
MA1758.2	HSFA1E	HSF	Heat shock factors		8689565	Q9SCW5	HSF	173	0	173	1
MA1759.2	HSFA4A	HSF	Heat shock factors		8689565	O49403	HSF	197	4	201	0.9801
MA1760.1	HSFA6A	HSF	Heat shock factors		8689565	Q1PDN3	HSF	292	4	296	0.986486
MA1761.2	HSFB3	HSF	Heat shock factors		8689565	O22230	HSF	510	162	672	0.758929
MA2019.2	HSFA1B	HSF	Heat shock factors		27493213	O81821	HSF	6920	18138	25058	0.276159
MA2020.2	HSFB4	HSF	Heat shock factors		8689565	Q9C635	HSF	1497	3323	4820	0.310581
MA2672.1	GLYMA-01G233000	HSF	Heat shock factors	DAP-seq	27493213	I1JAM5	HSF	3268	3573	6841	0.477708
MA2673.1	GLYMA-15G086400	HSF	Heat shock factors	DAP-seq	8689565	I1MEV9	HSF	3	0	3	1
MA2709.1	SolycHsfA2	HSF	Heat shock factors	DAP-seq	8689565	A0A3Q7IJA6	HSF	74	0	74	1
MA2710.1	SolycHsfB1	HSF	Heat shock factors	DAP-seq	27493213	A0A3Q7FBZ5	HSF	3871	4033	7904	0.489752
MA2711.1	SolycHsfB2b	HSF	Heat shock factors	DAP-seq	8689565	A0A3Q7HTF6	HSF	3871	4033	7904	0.489752
MA2727.1	SolycHsfA7	HSF	Heat shock factors	DAP-seq	8689565	A0A3Q7I404	HSF	6211	8478	14689	0.422833
MA2728.1	SolycHsfC1	HSF	Heat shock factors	DAP-seq	8689565	A0A3Q7J2P4	HSF	166	149	315	0.526984
MA2755.1	hsftf24	HSF	Heat shock factors	DAP-seq	8689565	B4FWC8	HSF	5	0	5	1
MA2652.1	GLYMA-01G053800	WRKY	GCM domain factors	DAP-seq	24477691	K7KMJ2	WRKY	7049	5745	12794	0.550961
MA2653.1	GLYMA-03G042700	WRKY	GCM domain factors	DAP-seq	27203113	K7KCS7	WRKY	5254	439	5693	0.922888
MA2654.1	GLYMA-05G127600	WRKY	GCM domain factors	DAP-seq	27203113	I1K304	WRKY	7221	1845	9066	0.796492
MA2655.1	GLYMA-08G218600	WRKY	GCM domain factors	DAP-seq	27203113	I1KVM3	WRKY	6807	780	7587	0.897193
MA2656.1	GLYMA-14G006800	WRKY	GCM domain factors	DAP-seq	27203113	I1M690	WRKY	1779	585	2364	0.752538
MA2657.1	GLYMA-14G028900	WRKY	GCM domain factors	DAP-seq	27203113	I1M6Y0	WRKY	5065	426	5491	0.922419
MA2658.1	GLYMA-19G094100	WRKY	GCM domain factors	DAP-seq	27203113	A0A0R4J614	WRKY	6587	1401	7988	0.824612
MA2059.1	PK05432.1	WRKY	GCM domain factors	PBM	11449049		WRKY	66319	69768	136087	0.487328
MA2089.1	PK25870.1	WRKY	GCM domain factors	PBM	11449049		WRKY	48225	39945	88170	0.546955
MA2742.1	SlWRKY11	WRKY	GCM domain factors	DAP-seq	27203113	A0A3Q7HJN8	WRKY	2349	2	2351	0.999149
MA2743.1	SlWRKY23	WRKY	GCM domain factors	DAP-seq	11449049	A0A3Q7EHD6	WRKY	9768	958	10726	0.910684
MA2744.1	SlWRKY40	WRKY	GCM domain factors	DAP-seq	28011690	A0A3Q7H007	WRKY	11563	1161	12724	0.908755
MA2726.1	SlWRKY41	WRKY	GCM domain factors	DAP-seq	27203113	D3YEX5	WRKY	5842	164	6006	0.972694
MA2725.1	SlWRKY6	WRKY	GCM domain factors	DAP-seq	27203113	A0A3Q7F586	WRKY	9621	597	10218	0.941574
MA2741.1	SlWRKY7	WRKY	GCM domain factors	DAP-seq	27203113	A0A3Q7GA72	WRKY	704	0	704	1
MA2745.1	SlWRKY81	WRKY	GCM domain factors	DAP-seq	27203113	I3NN77	WRKY	8759	885	9644	0.908233
MA0589.2	WRKY1	WRKY	GCM domain factors	SELEX	8972846	Q9SI37	WRKY	205	275	480	0.427083
MA1306.2	WRKY11	WRKY	GCM domain factors	DAP-seq	11449049	Q9SV15	WRKY	1539	1	1540	0.999351
MA1075.1	WRKY12	WRKY	GCM domain factors	PBM	11449049	Q93WY4	WRKY	3528	640	4168	0.846449
MA1314.2	WRKY14	WRKY	GCM domain factors	DAP-seq	11449049	Q9SA80	WRKY	1605	0	1605	1
MA1076.3	WRKY15	WRKY	GCM domain factors	DAP-seq	25215497	O22176	WRKY	4350	61	4411	0.986171
MA1299.2	WRKY17	WRKY	GCM domain factors	DAP-seq	11449049	Q9SJA8	WRKY	2634	9	2643	0.996595
MA1077.2	WRKY18	WRKY	GCM domain factors	PBM	11449049	Q9C5T4	WRKY	66319	69768	136087	0.487328
MA1078.2	WRKY2	WRKY	GCM domain factors	PBM	11449049	Q9FG77	WRKY	27927	15669	43596	0.640586
MA1295.2	WRKY20	WRKY	GCM domain factors	DAP-seq	11449049	Q93WV0	WRKY	9496	5578	15074	0.629959
MA1079.3	WRKY21	WRKY	GCM domain factors		11449049	O04336	WRKY	1428	1	1429	0.9993
MA1303.2	WRKY22	WRKY	GCM domain factors	DAP-seq	11449049	O04609	WRKY	2350	1	2351	0.999575
MA1080.1	WRKY23	WRKY	GCM domain factors	PBM	11449049	O22900	WRKY	4350	61	4411	0.986171
MA1315.2	WRKY24	WRKY	GCM domain factors	DAP-seq	11449049	Q9FFS3	WRKY	975	0	975	1
MA1081.3	WRKY25	WRKY	GCM domain factors		11449049	O22921	WRKY	4350	61	4411	0.986171
MA1297.2	WRKY26	WRKY	GCM domain factors	DAP-seq	11449049	Q9C5T3	WRKY	1281	1	1282	0.99922
MA1318.2	WRKY27	WRKY	GCM domain factors	DAP-seq	11449049	Q9FLX8	WRKY	840	0	840	1
MA1311.3	WRKY28	WRKY	GCM domain factors	DAP-seq	11449049	Q8VWJ2	WRKY	19999	4047	24046	0.831698
MA1298.2	WRKY29	WRKY	GCM domain factors	DAP-seq	11449049	Q9SUS1	WRKY	9204	687	9891	0.930543
MA1309.1	WRKY3	WRKY	GCM domain factors	DAP-seq	11449049	Q9ZQ70	WRKY	2127	4	2131	0.998123
MA1083.3	WRKY30	WRKY	GCM domain factors		11449049	Q9FL62	WRKY	3771	33	3804	0.991325
MA1307.3	WRKY31	WRKY	GCM domain factors		11449049	Q93WT0	WRKY	4350	61	4411	0.986171
MA1301.2	WRKY33	WRKY	GCM domain factors	DAP-seq	11449049	Q8S8P5	WRKY	4404	186	4590	0.959477
MA1084.1	WRKY38	WRKY	GCM domain factors	PBM	11449049	Q8GWF1	WRKY	4308	103	4411	0.976649
MA2754.1	wrky38	WRKY	GCM domain factors	ampDAP-seq	11449049	A0A1D6EP52	WRKY	2127	2875	5002	0.42523
MA1085.3	WRKY40	WRKY	GCM domain factors	ChIP-seq	27203113	Q9SAH7	WRKY	43110	40513	83623	0.515528
MA1310.2	WRKY42	WRKY	GCM domain factors	DAP-seq	11449049	Q9XEC3	WRKY	11691	2676	14367	0.81374
MA1086.2	WRKY43	WRKY	GCM domain factors	PBM	11449049	Q8GY11	WRKY	66319	69768	136087	0.487328
MA1087.3	WRKY45	WRKY	GCM domain factors		11449049	Q9S763	WRKY	5564	282	5846	0.951762
MA1296.2	WRKY46	WRKY	GCM domain factors	DAP-seq	11449049	Q9SKD9	WRKY	2265	194	2459	0.921106
MA1312.2	WRKY47	WRKY	GCM domain factors	DAP-seq	11449049	Q9ZSI7	WRKY	6483	1414	7897	0.820945
MA1088.2	WRKY48	WRKY	GCM domain factors	PBM	11449049	Q9FGZ4	WRKY	83405	178440	261845	0.318528
MA1317.2	WRKY50	WRKY	GCM domain factors	DAP-seq	11449049	Q8VWQ5	WRKY	4695	383	5078	0.924577
MA2368.1	WRKY51	WRKY	GCM domain factors	PBM	11449049	Q93WU9	WRKY	66319	69768	136087	0.487328
MA1805.2	WRKY53	WRKY	GCM domain factors	PBM	11449049	Q9SUP6	WRKY	19999	4047	24046	0.831698
MA1305.2	WRKY55	WRKY	GCM domain factors	DAP-seq	11449049	Q9SHB5	WRKY	2658	28	2686	0.989576
MA1089.2	WRKY57	WRKY	GCM domain factors	PBM	11449049	Q9C983	WRKY	66319	69768	136087	0.487328
MA1304.2	WRKY59	WRKY	GCM domain factors	DAP-seq	11449049	Q9SJ09	WRKY	8129	1975	10104	0.804533
MA1300.2	WRKY6	WRKY	GCM domain factors	DAP-seq	11449049	Q9C519	WRKY	4308	103	4411	0.976649
MA1090.2	WRKY60	WRKY	GCM domain factors	PBM	11449049	Q9SK33	WRKY	15149	13467	28616	0.529389
MA1091.1	WRKY62	WRKY	GCM domain factors	PBM	11449049	Q9LZV6	WRKY	10316	5500	15816	0.652251
MA1092.2	WRKY63	WRKY	GCM domain factors	PBM	11449049	Q9C6H5	WRKY	23209	29255	52464	0.44238
MA1302.2	WRKY65	WRKY	GCM domain factors	DAP-seq	11449049	Q9LP56	WRKY	1845	0	1845	1
MA1313.2	WRKY7	WRKY	GCM domain factors	DAP-seq	11449049	Q9STX0	WRKY	840	0	840	1
MA1308.2	WRKY70	WRKY	GCM domain factors	DAP-seq	11449049	Q9LY00	WRKY	1460	0	1460	1
MA1316.2	WRKY71	WRKY	GCM domain factors	DAP-seq	11449049	Q93WV4	WRKY	4506	211	4717	0.955268
MA1093.2	WRKY75	WRKY	GCM domain factors	PBM	11449049	Q9FYA2	WRKY	44598	31812	76410	0.583667
MA1094.3	WRKY8	WRKY	GCM domain factors		11449049	Q9FL26	WRKY	1180	0	1180	1
MA2738.1	Cnr	SBP	C3H(C),C2HC zinc-fingers like factors	DAP-seq	27203113	A0A3Q7F4A8	SBP	705	2	707	0.997171
MA2646.1	GLYMA-11G083900	SBP	C3H(C),C2HC zinc-fingers like factors	DAP-seq	16554053	K7LNN2	SBP	4318	168	4486	0.96255
MA2647.1	GLYMA-12G226000	SBP	C3H(C),C2HC zinc-fingers like factors	DAP-seq	16554053	I1LV25	SBP	3140	4631	7771	0.404066
MA2648.1	GLYMA-19G146000	SBP	C3H(C),C2HC zinc-fingers like factors	DAP-seq	16095614	I1N969	SBP	1059	5067	6126	0.17287
MA2355.1	PK06791.1	SBP	C3H(C),C2HC zinc-fingers like factors	PBM	16554053		SBP	11434	1580	13014	0.878592
MA2358.1	PK22320.1	SBP	C3H(C),C2HC zinc-fingers like factors	PBM	16554053		SBP	11434	1580	13014	0.878592
MA0955.2	POPTR_0002s00440g	SBP	C3H(C),C2HC zinc-fingers like factors	PBM	16554053		SBP	11434	1580	13014	0.878592
MA2361.1	PRUPE_ppa000682mg	SBP	C3H(C),C2HC zinc-fingers like factors	PBM	18302343		SBP	18293	15300	33593	0.544548
MA2420.1	SBP6	SBP	C3H(C),C2HC zinc-fingers like factors	DAP-seq	16554053	Q9SM14	SBP	3140	4631	7771	0.404066
MA2421.1	SBP8	SBP	C3H(C),C2HC zinc-fingers like factors	DAP-seq	16095614	A0A060CV13	SBP	6692	16687	23379	0.28624
MA1055.3	SPL1	SBP	C3H(C),C2HC zinc-fingers like factors	SELEX	16554053	Q9SMX9	SBP	1596	10	1606	0.993773
MA1799.2	SPL10	SBP	C3H(C),C2HC zinc-fingers like factors	PBM	16554053	Q8S9L0	SBP	18293	15300	33593	0.544548
MA1056.2	SPL11	SBP	C3H(C),C2HC zinc-fingers like factors	PBM	16554053	Q9FZK0	SBP	5315	892	6207	0.856291
MA2425.1	SPL11A	SBP	C3H(C),C2HC zinc-fingers like factors	DAP-seq	16554053		SBP	1	18	19	0.0526316
MA1057.2	SPL12	SBP	C3H(C),C2HC zinc-fingers like factors	PBM	16554053	Q9S7P5	SBP	18293	15300	33593	0.544548
MA2427.1	SPL12B	SBP	C3H(C),C2HC zinc-fingers like factors	DAP-seq	16554053		SBP	0	1	1	0
MA1321.2	SPL13A	SBP	C3H(C),C2HC zinc-fingers like factors	DAP-seq	16554053	B9DI20	SBP	3838	171	4009	0.957346
MA0586.3	SPL14	SBP	C3H(C),C2HC zinc-fingers like factors	DAP-seq	18302343	Q8RY95	SBP	8115	1095	9210	0.881107
MA2430.1	SPL14B	SBP	C3H(C),C2HC zinc-fingers like factors	DAP-seq	16554053		SBP	0	1	1	0
MA1320.2	SPL15	SBP	C3H(C),C2HC zinc-fingers like factors	DAP-seq	16554053	Q9M2Q6	SBP	2457	12	2469	0.99514
MA2433.1	SPL15D	SBP	C3H(C),C2HC zinc-fingers like factors	DAP-seq	16554053		SBP	17	148	165	0.10303
MA2434.1	SPL16A	SBP	C3H(C),C2HC zinc-fingers like factors	DAP-seq	16554053		SBP	3	24	27	0.111111
MA2435.1	SPL16D	SBP	C3H(C),C2HC zinc-fingers like factors	DAP-seq	16554053		SBP	0	2	2	0
MA2437.1	SPL19B	SBP	C3H(C),C2HC zinc-fingers like factors	DAP-seq	16554053		SBP	0	1	1	0
MA2438.1	SPL1D	SBP	C3H(C),C2HC zinc-fingers like factors	DAP-seq	16554053		SBP	0	3	3	0
MA2439.1	SPL2A	SBP	C3H(C),C2HC zinc-fingers like factors	DAP-seq	16554053		SBP	0	1	1	0
MA2440.1	SPL2B	SBP	C3H(C),C2HC zinc-fingers like factors	DAP-seq	16554053		SBP	0	1	1	0
MA0577.4	SPL3	SBP	C3H(C),C2HC zinc-fingers like factors	SELEX	10524240	P93015	SBP	2457	12	2469	0.99514
MA2441.1	SPL3A	SBP	C3H(C),C2HC zinc-fingers like factors	DAP-seq	16554053		SBP	4	50	54	0.0740741
MA2442.1	SPL3B	SBP	C3H(C),C2HC zinc-fingers like factors	DAP-seq	16554053		SBP	0	1	1	0
MA2443.1	SPL3D	SBP	C3H(C),C2HC zinc-fingers like factors	DAP-seq	16554053		SBP	0	1	1	0
MA1058.2	SPL4	SBP	C3H(C),C2HC zinc-fingers like factors	PBM	16554053	Q9S7A9	SBP	27694	38506	66200	0.418338
MA2444.1	SPL4A	SBP	C3H(C),C2HC zinc-fingers like factors	DAP-seq	16554053		SBP	0	1	1	0
MA2445.1	SPL4D	SBP	C3H(C),C2HC zinc-fingers like factors	DAP-seq	16554053		SBP	2	31	33	0.0606061
MA1059.3	SPL5	SBP	C3H(C),C2HC zinc-fingers like factors	DAP-seq	16554053	Q9S758	SBP	1943	21	1964	0.989308
MA2446.1	SPL5A	SBP	C3H(C),C2HC zinc-fingers like factors	DAP-seq	16554053		SBP	0	1	1	0
MA2448.1	SPL5D	SBP	C3H(C),C2HC zinc-fingers like factors	DAP-seq	16554053		SBP	0	1	1	0
MA2449.1	SPL6A	SBP	C3H(C),C2HC zinc-fingers like factors	DAP-seq	16554053		SBP	5	32	37	0.135135
MA1060.2	SPL7	SBP	C3H(C),C2HC zinc-fingers like factors	PBM	16554053	Q8S9G8	SBP	6977	5673	12650	0.551542
MA2450.1	SPL7A	SBP	C3H(C),C2HC zinc-fingers like factors	DAP-seq	16554053		SBP	8	31	39	0.205128
MA0578.1	SPL8	SBP	C3H(C),C2HC zinc-fingers like factors	SELEX	16095614	Q8GXL3	SBP	728	2343	3071	0.237056
MA2452.1	SPL8A	SBP	C3H(C),C2HC zinc-fingers like factors	DAP-seq	16554053		SBP	260	1812	2072	0.125483
MA2453.1	SPL8B	SBP	C3H(C),C2HC zinc-fingers like factors	DAP-seq	16554053		SBP	260	1812	2072	0.125483
MA2454.1	SPL8D1	SBP	C3H(C),C2HC zinc-fingers like factors	DAP-seq	16554053		SBP	112	585	697	0.160689
MA1322.3	SPL9	SBP	C3H(C),C2HC zinc-fingers like factors	SELEX	16554053	Q700W2	SBP	4261	225	4486	0.949844
MA2750.1	TraesCS7B02G142200	SBP	C3H(C),C2HC zinc-fingers like factors	DAP-seq	18302343	A0A3B6SBV4	SBP	2775	111	2886	0.961538
MA2419.1	UB3	SBP	C3H(C),C2HC zinc-fingers like factors	DAP-seq	16095614		SBP	681	1228	1909	0.356731
MA0034.2	Gam1	MYB	Tryptophan cluster factors	SELEX	10069063	Q96464	MYB	9175	9623	18798	0.488084
MA0054.1	myb.Ph3	MYB	Tryptophan cluster factors	SELEX	7737128	Q02994	MYB	10075	8613	18688	0.539116
MA0574.1	MYB15	MYB	Tryptophan cluster factors	SELEX	9628022	Q9LTC4	MYB	11	0	11	1
MA0575.2	MYB77	MYB	Tryptophan cluster factors	SELEX	9628022	Q9SN12	MYB	1837	2002	3839	0.47851
MA0576.2	RAX3	MYB	Tryptophan cluster factors	SELEX	9628022	Q9M2Y9	MYB	37	0	37	1
MA0579.2	CDC5	MYB-related	Tryptophan cluster factors	SELEX	8917598	P92948	MYB	115	606	721	0.159501
MA0972.1	CCA1	MYB-related	Tryptophan cluster factors	PBM	19218364	P92973	MYB	1839	13736	15575	0.118074
MA1030.2	P0510F09.23	MYB	Tryptophan cluster factors	PBM	22197883	Q5N9C9	MYB	20200	86850	107050	0.188697
MA1036.1	MYB111	MYB	Tryptophan cluster factors	PBM	22197883	Q9FJ07	MYB	7758	1269	9027	0.859422
MA1037.2	MYB24	MYB	Tryptophan cluster factors	PBM	22197883	Q9SPG9	MYB	42904	40202	83106	0.516256
MA1038.2	MYB3	MYB	Tryptophan cluster factors	PBM	22197883	Q9S9K9	MYB	4654	255	4909	0.948055
MA1039.1	MYB4	MYB	Tryptophan cluster factors	PBM	22197883	Q9SZP1	MYB	10788	2484	13272	0.812839
MA1040.1	MYB46	MYB	Tryptophan cluster factors	PBM	22197883	Q9LXV2	MYB	6698	389	7087	0.945111
MA1041.1	MYB55	MYB	Tryptophan cluster factors	PBM	22197883	Q9M118	MYB	2541	1198	3739	0.679593
MA1042.1	MYB59	MYB	Tryptophan cluster factors	PBM	22197883	Q4JL84	MYB	10914	5380	16294	0.669817
MA1169.1	MYB105	MYB	Tryptophan cluster factors	DAP-seq	25215497	Q9SEZ4	MYB	1152	204	1356	0.849558
MA1170.2	MYB118	MYB	Tryptophan cluster factors	DAP-seq	25215497	Q9LVW4	MYB	719	242	961	0.748179
MA1171.2	MYB52	MYB	Tryptophan cluster factors	DAP-seq	25215497	Q6R0C4	MYB	5297	2163	7460	0.710054
MA1172.2	MYB3R5	MYB	Tryptophan cluster factors	DAP-seq	25215497	Q6R032	MYB	551	72	623	0.88443
MA1173.2	MYB101	MYB	Tryptophan cluster factors	DAP-seq	25215497	O80883	MYB	4977	6303	11280	0.441223
MA1174.2	MYB56	MYB	Tryptophan cluster factors	DAP-seq	25215497	Q6R053	MYB	3309	2398	5707	0.579814
MA1175.2	MYB81	MYB	Tryptophan cluster factors	DAP-seq	25215497	Q9SLH1	MYB	11779	13702	25481	0.462266
MA1176.2	MYB119	MYB	Tryptophan cluster factors	DAP-seq	25215497	Q9FIM4	MYB	2094	984	3078	0.680312
MA1177.2	MYB65	MYB	Tryptophan cluster factors	DAP-seq	25215497	Q9FR97	MYB	10131	6784	16915	0.598936
MA1178.3	MYB3R1	MYB	Tryptophan cluster factors		25215497	Q9S7G7	MYB	6179	1264	7443	0.830176
MA1179.2	MYB1	MYB	Tryptophan cluster factors	DAP-seq	25215497	Q42575	MYB	18004	14553	32557	0.552999
MA1180.2	MYB3R4	MYB	Tryptophan cluster factors	DAP-seq	25215497	Q94FL9	MYB	1520	331	1851	0.821178
MA1181.2	MYB113	MYB	Tryptophan cluster factors	DAP-seq	25215497	Q9FNV9	MYB	3872	6532	10404	0.372165
MA1182.2	RVE8	MYB-related	Tryptophan cluster factors	DAP-seq	25215497	Q8RWU3	MYB	1145	8599	9744	0.117508
MA1183.2	RVE6	MYB-related	Tryptophan cluster factors	DAP-seq	25215497	Q8H0W3	MYB	1145	8599	9744	0.117508
MA1184.2	RVE1	MYB-related	Tryptophan cluster factors	DAP-seq	25215497	F4KGY6	MYB	1944	14945	16889	0.115105
MA1185.2	LHY	MYB-related	Tryptophan cluster factors	DAP-seq	25215497	F4HQG9	MYB	1145	8599	9744	0.117508
MA1186.2	YAB4	MYB-related	Tryptophan cluster factors	DAP-seq	25215497	Q9M9A3	MYB	781	6321	7102	0.109969
MA1187.2	RVE4	MYB-related	Tryptophan cluster factors	DAP-seq	25215497	Q6R0G4	MYB	1145	8599	9744	0.117508
MA1188.1	At3g11280	MYB-related	Tryptophan cluster factors	DAP-seq	25215497	Q9C773	MYB	213	1690	1903	0.111929
MA1189.2	AT5G61620	MYB-related	Tryptophan cluster factors	DAP-seq	25215497	Q9FKF9	MYB	141	1204	1345	0.104833
MA1190.2	RVE5	MYB-related	Tryptophan cluster factors	DAP-seq	25215497	C0SVG5	MYB	1145	8599	9744	0.117508
MA1191.2	RVE7L	MYB-related	Tryptophan cluster factors	DAP-seq	25215497	F4J2J6	MYB	2341	17238	19579	0.119567
MA1192.2	DIV1	MYB-related	Tryptophan cluster factors	DAP-seq	25215497		MYB	622	4652	5274	0.117937
MA1193.2	AT2G38090	MYB-related	Tryptophan cluster factors	DAP-seq	25215497		MYB	193	1806	1999	0.0965483
MA1194.2	AT3G10580	MYB-related	Tryptophan cluster factors	DAP-seq	25215497		MYB	205	1558	1763	0.116279
MA1195.2	AT5G56840	MYB-related	Tryptophan cluster factors	DAP-seq	25215497		MYB	71	697	768	0.0924479
MA1196.2	AT5G05790	MYB-related	Tryptophan cluster factors	DAP-seq	25215497		MYB	183	1241	1424	0.128511
MA1292.2	MYB27	MYB	Tryptophan cluster factors	DAP-seq	22197883	Q9SCP1	MYB	489	34	523	0.93499
MA1293.2	MYB57	MYB	Tryptophan cluster factors	DAP-seq	22197883	Q9SSA1	MYB	1402	49	1451	0.96623
MA1294.2	MYB62	MYB	Tryptophan cluster factors	DAP-seq	22197883	Q9C9G7	MYB	7344	2534	9878	0.74347
MA1352.1	TRP1	MYB-related	Tryptophan cluster factors	DAP-seq	26597966	Q8L7L8	MYB	2	1196	1198	0.00166945
MA1353.2	AT1G72740	MYB-related	Tryptophan cluster factors	DAP-seq	26597966	F4IEY4	MYB	1357	10737	12094	0.112204
MA1354.1	AT4G12670	MYB-related	Tryptophan cluster factors	DAP-seq	26597966	Q700D7	MYB	0	678	678	0
MA1355.2	TRB2	MYB-related	Tryptophan cluster factors	DAP-seq	26597966	Q9JFW5	MYB	1208	11459	12667	0.0953659
MA1356.1	TRP2	MYB-related	Tryptophan cluster factors	DAP-seq	26597966	Q9SNB9	MYB	2	1366	1368	0.00146199
MA1391.3	MYB33	MYB	Tryptophan cluster factors	DAP-seq	25215497	Q8W1W6	MYB	2247	1154	3401	0.660688
MA1392.3	MYB98	MYB	Tryptophan cluster factors		25215497	Q9S7L2	MYB	5806	4745	10551	0.55028
MA1393.3	MYB70	MYB	Tryptophan cluster factors	DAP-seq	25215497	O22179	MYB	7458	4921	12379	0.602472
MA1394.3	MYB73	MYB	Tryptophan cluster factors	DAP-seq	25215497	O23160	MYB	5853	2495	8348	0.701126
MA1397.2	AT1G74840	MYB-related	Tryptophan cluster factors	DAP-seq	25215497		MYB	1611	11389	13000	0.123923
MA1398.3	KUA1	MYB-related	Tryptophan cluster factors	DAP-seq	25215497	Q9LVS0	MYB	1382	9415	10797	0.127999
MA1400.2	AT1G19000	MYB-related	Tryptophan cluster factors	DAP-seq	25215497		MYB	116	964	1080	0.107407
MA1401.2	RVE7	MYB-related	Tryptophan cluster factors	DAP-seq	25215497	B3H5A8	MYB	1137	8607	9744	0.116687
MA1408.2	FaEOBII	MYB-related	Tryptophan cluster factors	PBM	22197883		MYB	6707	1500	8207	0.817229
MA1738.1	ATMYB31	MYB	Tryptophan cluster factors	DAP-seq	26484765	Q9CA52	MYB	142	3	145	0.97931
MA1762.2	MYB10	MYB	Tryptophan cluster factors	DAP-seq	26484765	Q9LTV4	MYB	4391	831	5222	0.840866
MA1764.2	MYB116	MYB	Tryptophan cluster factors	DAP-seq	22197883	Q94FU0	MYB	819	113	932	0.878755
MA1765.2	MYB121	MYB	Tryptophan cluster factors	DAP-seq	22197883	Q9LRU5	MYB	4802	661	5463	0.879004
MA1766.2	MYB17	MYB	Tryptophan cluster factors	DAP-seq	26484765	Q9M2D9	MYB	1466	92	1558	0.94095
MA1767.2	MYB23	MYB	Tryptophan cluster factors	DAP-seq	26484765	Q96276	MYB	56492	186307	242799	0.23267
MA1768.2	MYB30	MYB	Tryptophan cluster factors	DAP-seq	26484765	Q9SCU7	MYB	878	142	1020	0.860784
MA1769.2	MYB39	MYB	Tryptophan cluster factors	DAP-seq	26484765	Q8GWP0	MYB	1659	277	1936	0.856921
MA1770.2	MYB40	MYB	Tryptophan cluster factors	DAP-seq	26484765	F4K6R6	MYB	9781	5006	14787	0.661459
MA1771.2	MYB41	MYB	Tryptophan cluster factors	DAP-seq	26484765	Q9M0J5	MYB	3379	605	3984	0.848143
MA1772.2	MYB43	MYB	Tryptophan cluster factors	DAP-seq	26484765	Q9SPG7	MYB	1652	301	1953	0.845878
MA1773.2	MYB51	MYB	Tryptophan cluster factors	DAP-seq	26484765	O49782	MYB	4510	710	5220	0.863985
MA1774.2	MYB60	MYB	Tryptophan cluster factors	DAP-seq	26484765	Q8GYP5	MYB	3056	1629	4685	0.652295
MA1775.2	MYB61	MYB	Tryptophan cluster factors	DAP-seq	26484765	Q8VZQ2	MYB	18110	9767	27877	0.649639
MA1776.3	MYB67	MYB	Tryptophan cluster factors	DAP-seq	26484765	Q9LTW2	MYB	3181	175	3356	0.947855
MA1777.2	MYB74	MYB	Tryptophan cluster factors	DAP-seq	26484765	Q9M0Y5	MYB	2416	221	2637	0.916193
MA1778.2	MYB80	MYB	Tryptophan cluster factors	DAP-seq	26484765	Q9XHV0	MYB	1963	781	2744	0.715379
MA1779.2	MYB83	MYB	Tryptophan cluster factors	DAP-seq	25220462	Q9C6U1	MYB	11907	10147	22054	0.539902
MA1780.2	MYB92	MYB	Tryptophan cluster factors	DAP-seq	9628022	Q9SBF3	MYB	19832	14071	33903	0.584963
MA1781.2	MYB94	MYB	Tryptophan cluster factors	DAP-seq	26484765	Q9SN78	MYB	3001	1503	4504	0.666297
MA1793.2	NID1	MYB-related	Tryptophan cluster factors	PBM	27203113	Q84TG2	MYB	24268	157328	181596	0.133637
MA1802.2	TRP5	MYB-related	Tryptophan cluster factors	PBM	15364931	Q6R0E3	MYB	15468	100179	115647	0.133752
MA1812.2	ASR1	MYB-related	Tryptophan cluster factors	ChIP-seq	15101820	A0A3Q7EM19	MYB	683	3458	4141	0.164936
MA1825.2	Zm00001d044409	MYB-related	Tryptophan cluster factors	ChIP-seq	10652136	A0A1D6NLI6	MYB	8742	58486	67228	0.130035
MA1829.2	Zm00001d035604	MYB	Tryptophan cluster factors	ChIP-seq	31009122	A0A1D6LHJ4	MYB	8762	2913	11675	0.750493
MA2007.2	MYB107	MYB	Tryptophan cluster factors	DAP-seq	9628022	Q9LDI5	MYB	6638	4253	10891	0.609494
MA2008.2	MYB99	MYB	Tryptophan cluster factors	DAP-seq	26484765	Q9SNW9	MYB	6969	6274	13243	0.52624
MA2024.2	MYB63	MYB	Tryptophan cluster factors		19122102	Q6R0A6	MYB	733	38	771	0.950713
MA2025.2	MYB93	MYB	Tryptophan cluster factors		32246506	Q9S9Z2	MYB	14135	18491	32626	0.433243
MA2026.2	MYB108	MYB	Tryptophan cluster factors		26484765	Q9LDE1	MYB	2177	448	2625	0.829333
MA2027.2	MYB44	MYB	Tryptophan cluster factors		25220462	Q9FDW1	MYB	4192	976	5168	0.811146
MA2028.2	MYB49	MYB	Tryptophan cluster factors		26484765	Q9SPG6	MYB	964	32	996	0.967871
MA2029.2	MYB88	MYB	Tryptophan cluster factors		26484765	F4IRB4	MYB	291	283	574	0.506969
MA2030.2	MYB96	MYB	Tryptophan cluster factors		26484765	Q24JK1	MYB	395	36	431	0.916473
MA2031.2	AT5G04760	MYB-related	Tryptophan cluster factors		25215497	Q9LZ21	MYB	7834	51840	59674	0.13128
MA2032.2	TRB1	MYB-related	Tryptophan cluster factors		26597966	Q8VWK4	MYB	2513	18637	21150	0.118818
MA2041.2	MYB13	MYB	Tryptophan cluster factors		19122102	Q9LNC9	MYB	1608	264	1872	0.858974
MA2042.2	MYB58	MYB	Tryptophan cluster factors		26484765	Q9SA47	MYB	2964	391	3355	0.883458
MA2083.1	PK21166.1	MYB	Tryptophan cluster factors	PBM	26484765		MYB	11771	5295	17066	0.689734
MA2103.1	AT4G09450	MYB-related	Tryptophan cluster factors	PBM	25215497	Q9M0P7	MYB	24268	157328	181596	0.133637
MA2106.1	Zm00001d024644	MYB-related	Tryptophan cluster factors	ChIP-seq	25215497	B4FLJ6	MYB	864	6595	7459	0.115833
MA2343.1	MYB3R3	MYB	Tryptophan cluster factors	ChIP-seq	17287251	Q8H1P9	MYB	1547	1168	2715	0.569797
MA2349.1	OsCCA1	MYB-related	Tryptophan cluster factors	PBM	19218364	A0A0P0XBU0	MYB	10177	66147	76324	0.133339
MA2353.1	PK02532.1	MYB-related	Tryptophan cluster factors	PBM	27203113		MYB	3131	22073	25204	0.124226
MA2354.1	PK06182.1	MYB	Tryptophan cluster factors	PBM	9628022		MYB	974	217	1191	0.8178
MA2357.1	PK21687.1	MYB-related	Tryptophan cluster factors	PBM	15364931		MYB	10118	67395	77513	0.130533
MA2359.1	PK23829.1	MYB-related	Tryptophan cluster factors	PBM	25215497		MYB	6702	42381	49083	0.136544
MA2360.1	PK28565.1	MYB	Tryptophan cluster factors	PBM	27203113		MYB	8245	4646	12891	0.639594
MA2371.1	MYB31	MYB	Tryptophan cluster factors	DAP-seq	26484765	Q9CA52	MYB	142	3	145	0.97931
MA2404.1	OsTRBF3	MYB-related	Tryptophan cluster factors	PBM	18477473	Q0JJZ1	MYB	20200	86850	107050	0.188697
MA2481.1	PK12011.1	MYB	Tryptophan cluster factors	PBM	25215497		MYB	39023	68605	107628	0.362573
MA2605.1	mybr26	MYB-related	Tryptophan cluster factors	ChIP-seq	27203113	B4FLJ6	MYB	317	2296	2613	0.121316
MA2606.1	mybr43	MYB-related	Tryptophan cluster factors	ChIP-seq	27203113	C0PDV3	MYB	317	2296	2613	0.121316
MA2624.1	myb37	MYB	Tryptophan cluster factors	ChIP-seq	27203113	A0A060D7S3	MYB	2131	1913	4044	0.526954
MA2625.1	mybr17	MYB-related	Tryptophan cluster factors	ChIP-seq	25215497	A0A1D6NLI6	MYB	4391	31312	35703	0.122987
MA2640.1	GLYMA-19G062000	MYB	Tryptophan cluster factors	DAP-seq	25215497	A0A0R0ESD1	MYB	236	121	357	0.661064
MA2641.1	GLYMA-01G038600	MYB-related	Tryptophan cluster factors	DAP-seq	25215497	I1J5G9	MYB	381	3161	3542	0.107566
MA2642.1	GLYMA-10G230700	MYB-related	Tryptophan cluster factors	DAP-seq	25215497	K7LKZ8	MYB	191	1623	1814	0.105292
MA2760.1	p2	MYB	Tryptophan cluster factors	ampDAP-seq	27203113	Q9FR09	MYB	4398	305	4703	0.935148
MA2761.1	myb100	MYB	Tryptophan cluster factors	ampDAP-seq	26484765	C0PN75	MYB	1493	144	1637	0.912034
MA2762.1	myb53	MYB	Tryptophan cluster factors	ampDAP-seq	27203113	A0A060D8J7	MYB	569	106	675	0.842963
MA2474.1	HMGB10	ARID	Homeo domain factors	DAP-seq	17114349	Q9LTT3	ARID	16591	354720	371311	0.0446822
MA1402.1	BPC6		BBR/BPC	DAP-seq	15722463	Q8L999	BBRBPC	5991	1	5992	0.999833
MA1403.1	BPC5		BBR/BPC	DAP-seq	15722463	F4JUI3	BBRBPC	3828	0	3828	1
MA1404.1	BPC1		BBR/BPC	DAP-seq	15722463	Q9SKD0	BBRBPC	5045	0	5045	1
MA1161.1	TSO1		CPP	DAP-seq	25215497	Q9LUI3	CPP	1515	636	2151	0.704324
MA1162.1	TCX2		CPP	DAP-seq	25215497	F4JIF5	CPP	1875	363	2238	0.837802
MA1379.1	SOL1		CPP	DAP-seq	25215497	Q9M9H7	CPP	1775	565	2340	0.758547
MA1380.1	TCX6		CPP	DAP-seq	25215497	Q9SL70	CPP	2013	1036	3049	0.660216
MA1682.2	TCX3		CPP	DAP-seq	25215497	Q8L548	CPP	2381	1644	4025	0.591553
MA2479.1	TCX5		CPP	PBM	25215497	Q9SZD1	CPP	16065	42881	58946	0.272538
MA2753.1	cpp8		CPP	ampDAP-seq	27203113	B6T6S8	CPP	2305	4836	7141	0.322784
