# Supplementary material for: Genome-wide modelling of plant transcription factor binding captures regulatory variants associated with phenotypic traits
Source: Nat Commun. 2026 Jun 3;17:4913. doi: 10.1038/s41467-026-73634-8 (PMC13234004; doi:10.1038/s41467-026-73634-8)
Supplement: Supplementary file 9 — Supplementary Data 6 [file 41467_2026_73634_MOESM9_ESM.xlsx]

## Sheet: Suppl. Data 6 - TF_family_IPM_c
TF_family	Average TF Cooccurrence	Bin 1 (N=115965)	Bin 2 (N=110540)	Bin 3 (N=60096)	Bin 4 (N=29384)	Bin 5 (N=13225)	Bin 6 (N=5278)	Bin 7 (N=1790)	Bin 8 (N=604)	Bin 9 (N=159)	Bin 10 (N=34)	Bin 11 (N=6)
ABI3VP1_tnt	3.181	0	0.011	0.021	0.026	0.024	0.023	0.018	0.013	0.006	0	0	0.296
AP2EREBP_tnt	2.92838	0.059	0.12	0.185	0.221	0.266	0.329	0.394	0.51	0.522	0.559	0.667	0.75
ARF_ecoli	2.8842	0.014	0.024	0.036	0.047	0.056	0.07	0.074	0.075	0.113	0.206	0.333	0.437
ARF_tnt	5.65789	na	na	na	na	0.001	0.002	0.002	0.008	na	na	na	0.043
ARID_tnt	4.36433	0	0.002	0.01	0.017	0.042	0.086	0.097	0.046	0.05	0	0.167	0.408
BBRBPC_tnt	2.4296	0.019	0.036	0.039	0.033	0.031	0.029	0.025	0.022	0.019	0	0	0.701
BES1_tnt	5.07426	0	0	0.002	0.011	0.024	0.037	0.057	0.104	0.119	0.147	0.333	0.503
bHLH_tnt	3.24703	0.029	0.068	0.121	0.173	0.229	0.298	0.403	0.576	0.591	0.735	0.833	0.644
bZIP_tnt	2.94966	0.053	0.095	0.127	0.169	0.222	0.308	0.397	0.573	0.604	0.735	0.5	0.63
BZR_tnt	4.43943	0	0.003	0.013	0.036	0.063	0.089	0.137	0.189	0.201	0.294	0.333	0.656
C2C2dof_tnt	2.92004	0.062	0.129	0.198	0.262	0.302	0.32	0.349	0.325	0.396	0.441	0.333	0.69
C2C2gata_tnt	2.55395	0.023	0.042	0.049	0.046	0.046	0.057	0.072	0.084	0.094	0.176	0	0.631
C2C2YABBY_tnt	5.44723	0	0	0.001	0.003	0.012	0.028	0.045	0.06	0.019	0.059	0	0.175
C2H2_tnt	2.40645	0.047	0.07	0.072	0.069	0.068	0.076	0.091	0.101	0.145	0.235	0.167	0.351
C3H_tnt	4.18397	0	0.009	0.042	0.112	0.161	0.194	0.236	0.268	0.358	0.382	0.167	0.473
CAMTA_tnt	6.0597	0	0	0	0	0.002	0.005	0.007	0.045	0.057	0.088	0	0.168
CPP_tnt	2.67056	0.035	0.063	0.086	0.088	0.097	0.114	0.121	0.068	0.075	0.029	0.167	0.683
E2FDP_tnt	2.4942	0.006	0.009	0.009	0.01	0.008	0.012	0.011	0.04	0.063	0.029	0	0.608
EIL_tnt	na	na	na	na	na	na	na	na	na	na	na	na	0
FAR1_tnt	5.79496	0	0	0	0.002	0.004	0.01	0.019	0.075	0.082	0.088	0	0.407
G2like_tnt	2.47897	0.09	0.149	0.166	0.16	0.178	0.16	0.16	0.166	0.189	0.235	0.333	0.65
GeBP_tnt	3.21564	0	0.011	0.022	0.022	0.022	0.028	0.034	0.026	0.044	0.088	0	0.467
GRF_tnt	na	na	na	na	na	na	na	na	na	na	na	na	0.105
HB_tnt	3.42962	0.026	0.088	0.207	0.351	0.448	0.499	0.491	0.417	0.434	0.559	0.333	0.672
Homeobox_ecoli	5.00991	0	0	0.005	0.038	0.098	0.153	0.167	0.144	0.119	0.088	0.167	0.449
Homeobox_tnt	4.01721	0	0.027	0.119	0.265	0.377	0.446	0.447	0.394	0.409	0.529	0.333	0.547
HSF_tnt	2.47584	0.031	0.057	0.066	0.06	0.055	0.051	0.052	0.061	0.063	0.059	0.167	0.609
LOBAS2_tnt	2.9787	0.032	0.059	0.083	0.114	0.142	0.189	0.252	0.361	0.421	0.294	0.5	0.574
MADS_tnt	na	na	na	na	na	na	na	na	na	na	na	na	0
mTERF_tnt	4.6665	0	0.002	0.006	0.016	0.031	0.059	0.106	0.147	0.164	0	0.167	0.492
MYB_tnt	2.72052	0.109	0.202	0.26	0.284	0.325	0.394	0.454	0.594	0.579	0.735	0.833	0.56
MYBrelated_tnt	2.63193	0.118	0.227	0.284	0.291	0.309	0.339	0.372	0.323	0.396	0.412	0.5	0.635
NAC_tnt	2.79644	0.079	0.121	0.144	0.182	0.244	0.342	0.437	0.623	0.679	0.735	0.667	0.513
ND_tnt	3.34024	0	0.006	0.008	0.01	0.01	0.015	0.038	0.03	0.063	0	0.167	0.367
Orphan_tnt	4.40864	0	0.003	0.028	0.099	0.148	0.168	0.209	0.224	0.264	0.265	0.333	0.512
RAV_tnt	na	na	na	na	na	na	na	na	na	na	na	na	0
REM_tnt	2.86976	0.02	0.056	0.086	0.1	0.102	0.102	0.101	0.073	0.113	0.088	0.333	0.624
RWPRK_tnt	na	na	na	na	na	na	na	na	na	na	na	na	0
S1Falike_tnt	3.37029	0	0.008	0.018	0.023	0.024	0.025	0.027	0.038	0.038	0.029	0.167	0.495
SBP_tnt	2.92369	0.026	0.056	0.083	0.097	0.112	0.146	0.18	0.235	0.314	0.471	0.833	0.705
SRS_tnt	2.32242	0.013	0.02	0.023	0.018	0.015	0.01	0.007	0.008	0.019	0.029	0	0.429
TCP_tnt	na	na	na	na	na	na	na	na	na	na	na	na	0
Trihelix_tnt	3.29424	0.019	0.045	0.087	0.123	0.174	0.207	0.308	0.387	0.453	0.441	0.667	0.471
WRKY_tnt	2.58251	0.064	0.11	0.131	0.137	0.144	0.156	0.174	0.189	0.289	0.235	0.167	0.692
zfGRF_tnt	3.77153	0	0.002	0.004	0.006	0.007	0.011	0.016	0.033	0.082	0.059	0	0.478
ZFHD_tnt	3.41622	0.026	0.071	0.158	0.279	0.374	0.414	0.412	0.346	0.352	0.441	0.333	0.64
