# Supplementary material for: Genome-wide modelling of plant transcription factor binding captures regulatory variants associated with phenotypic traits
Source: Nat Commun. 2026 Jun 3;17:4913. doi: 10.1038/s41467-026-73634-8 (PMC13234004; doi:10.1038/s41467-026-73634-8)
Supplement: Supplementary file 10 — Supplementary Data 7 [file 41467_2026_73634_MOESM10_ESM.xlsx]

## Sheet: Suppl. Data 7 - TF_familiy_IPM_
column_name	IPM sum importance (max)	IPM sum impotrance (min)	aver_TF_PI	total_IPM_occurences	total_count_of_predicted_binding_in_windows	predicted_binding_count_for_IPM	IPMciv	IPM predictability	motif_redundancy_value	true_binding_count	IPM_TPR
ABI3VP1_tnt	4.06723	1.72827	0.176	51499	144107	10814	0.790015	0.265798	2.79825	1862	0.012921
AP2EREBP_tnt	5.75126	2.8523	0.323	53669	62554	33552	0.374835	1.66784	1.16555	24386	0.389839
ARF_ecoli	4.42829	4.22382	0.13	60942	76553	13	0.999787	0.000213363	1.25616	1137	0.0148525
ARF_tnt	na	na	0.122	na	na	na	na	na	na	24	na
ARID_tnt	1.7289	1.51162	0.187	19315	26791	1169	0.939477	0.0644219	1.38706	218	0.00813706
BBRBPC_tnt	7.97986	7.97986	0.241	61508	61508	32337	0.474264	1.10853	1	4145	0.0673896
BES1_tnt	9.21537	9.21537	0.141	13735	13913	578	0.957918	0.043931	1.01296	594	0.0426939
bHLH_tnt	6.1569	5.92181	0.219	37775	38193	9898	0.737975	0.35506	1.01107	8843	0.231535
bZIP_tnt	6.71082	3.10208	0.229	75503	93628	18818	0.750765	0.331975	1.24006	13658	0.145875
BZR_tnt	12.4325	2.46019	0.197	31743	34897	1892	0.940396	0.0633815	1.09936	1684	0.0482563
C2C2dof_tnt	8.0977	4.33165	0.221	8268	9770	1902	0.769956	0.298775	1.18166	5190	0.531218
C2C2gata_tnt	7.75454	4.74605	0.225	46159	55433	7849	0.829957	0.204881	1.20091	2928	0.0528205
C2C2YABBY_tnt	2.71665	2.40416	0.111	24776	25141	1393	0.943776	0.0595732	1.01473	267	0.0106201
C2H2_tnt	2.78154	1.70719	0.131	93840	130731	6727	0.928314	0.0772215	1.39313	2049	0.0156734
C3H_tnt	7.35262	3.31452	0.151	21180	23898	588	0.972238	0.0285548	1.12833	1231	0.0515106
CAMTA_tnt	3.47125	3.47125	0.116	9861	10795	157	0.984079	0.0161789	1.09472	149	0.0138027
CPP_tnt	5.265	3.95626	0.201	29137	35802	4912	0.831417	0.202766	1.22875	1542	0.0430702
E2FDP_tnt	12.7735	4.83848	0.145	21479	22861	1289	0.939988	0.0638435	1.06434	587	0.0256769
EIL_tnt	na	na	na	na	na	na	na	na	na	na	na
FAR1_tnt	6.93436	6.93436	0.141	17533	18264	352	0.979924	0.0204877	1.04169	352	0.0192729
G2like_tnt	5.67722	3.88651	0.204	5718	6474	1081	0.810948	0.233125	1.13221	3317	0.512357
GeBP_tnt	7.79069	7.79069	0.132	10263	10263	185	0.981974	0.0183568	1	258	0.0251388
GRF_tnt	na	na	na	na	na	na	na	na	na	na	na
HB_tnt	4.56786	4.56786	0.254	158699	201958	14483	0.908739	0.100426	1.27259	3246	0.0160726
Homeobox_ecoli	3.8599	3.8599	0.229	na	na	na	na	na	na	568	na
Homeobox_tnt	3.31373	3.31373	0.184	603	603	118	0.804312	0.243299	1	2050	3.39967
HSF_tnt	8.69109	8.69109	0.198	4354	4354	944	0.783188	0.276833	1	2031	0.466468
LOBAS2_tnt	3.04249	1.69201	0.225	97802	121023	36085	0.63104	0.584685	1.23743	14725	0.121671
MADS_tnt	na	na	na	na	na	na	na	na	na	na	na
mTERF_tnt	5.36599	3.00614	0.156	65636	84882	10349	0.842327	0.187187	1.29322	6481	0.0763531
MYB_tnt	5.02685	2.25836	0.205	86083	122566	18745	0.782245	0.278372	1.42381	10981	0.0895925
MYBrelated_tnt	4.46947	2.34328	0.234	46932	68511	16273	0.653264	0.530774	1.45979	5886	0.0859132
NAC_tnt	4.3987	4.16787	0.243	21398	22144	4173	0.804982	0.242264	1.03486	11438	0.516528
ND_tnt	7.03624	6.72202	0.174	98628	138751	13450	0.863629	0.157905	1.40681	1296	0.00934047
Orphan_tnt	5.32376	3.43447	0.182	55036	76186	2700	0.950941	0.0515897	1.38429	1273	0.0167091
RAV_tnt	na	na	na	na	na	na	na	na	na	na	na
REM_tnt	3.33943	3.33943	0.202	91544	133390	25249	0.724187	0.380858	1.45711	4982	0.0373491
RWPRK_tnt	na	na	na	na	na	na	na	na	na	na	na
S1Falike_tnt	9.61269	9.61269	0.197	6293	6293	178	0.971715	0.0291087	1	496	0.0788177
SBP_tnt	8.03887	3.46697	0.202	9811	9893	993	0.898787	0.112611	1.00836	2186	0.220964
SRS_tnt	6.16952	3.84804	0.141	27095	32439	5428	0.799668	0.250519	1.19723	686	0.0211474
TCP_tnt	na	na	na	na	na	na	na	na	na	na	na
Trihelix_tnt	2.77469	1.85436	0.173	76492	128379	19243	0.748431	0.336128	1.67833	9505	0.0740386
WRKY_tnt	7.06909	7.06909	0.219	9517	9517	2454	0.742146	0.347444	1	5138	0.539876
zfGRF_tnt	10.1019	10.1019	0.163	13300	13300	171	0.987143	0.0130246	1	294	0.0221053
ZFHD_tnt	3.22163	2.65288	0.228	2545	2560	762	0.700589	0.42737	1.00589	1829	0.714453
