# Supplementary material for: Genome-wide modelling of plant transcription factor binding captures regulatory variants associated with phenotypic traits
Source: Nat Commun. 2026 Jun 3;17:4913. doi: 10.1038/s41467-026-73634-8 (PMC13234004; doi:10.1038/s41467-026-73634-8)
Supplement: Supplementary file 11 — Supplementary Data 8 [file 41467_2026_73634_MOESM11_ESM.xlsx]

## Sheet: Suppl. Data 8 - TF_family_IPM+M
TF_Family	Total_IPM_Unique_Events	Total_unique_IPM_Predicted_Bound	IPMciv(overlap)	IPM+true_positive	IPM_baseline_prevalence(total_true/total)	IPM+total_predicted_positives	IPM+Model_precision(total_postives/total_predicted_positives)	Enrichment
ABI3VP1_tnt	14091	1584	0.888	3320	0.236	1218	0.367	1.557
AP2EREBP_tnt	16991	7920	0.534	8273	0.487	6466	0.782	1.605
ARF_ecoli	0	0	0	0	0	0	0	0
ARF_tnt	15669	9	0.999	2959	0.189	9	0.003	0.016
ARID_tnt	13191	773	0.941	1295	0.098	450	0.347	3.54
BBRBPC_tnt	13889	4381	0.685	3245	0.234	2770	0.854	3.654
BES1_tnt	7712	273	0.965	339	0.044	161	0.475	10.804
bHLH_tnt	16860	4403	0.739	5564	0.33	3356	0.603	1.828
bZIP_tnt	28721	6998	0.756	8355	0.291	4877	0.584	2.007
BZR_tnt	16191	833	0.949	965	0.06	553	0.573	9.615
C2C2dof_tnt	7090	1644	0.768	2361	0.333	1360	0.576	1.73
C2C2gata_tnt	23862	3981	0.833	3405	0.143	2379	0.699	4.896
C2C2YABBY_tnt	10956	164	0.985	608	0.055	95	0.156	2.816
C2H2_tnt	33977	3852	0.887	10527	0.31	2489	0.236	0.763
C3H_tnt	15493	490	0.968	1825	0.118	338	0.185	1.572
CAMTA_tnt	6196	72	0.988	268	0.043	47	0.175	4.055
CPP_tnt	17603	2729	0.845	3519	0.2	2101	0.597	2.987
E2FDP_tnt	10577	663	0.937	770	0.073	387	0.503	6.904
EIL_tnt	0	0	0	0	0	0	0	0
FAR1_tnt	9982	144	0.986	188	0.019	88	0.468	24.853
G2like_tnt	4634	936	0.798	1463	0.316	711	0.486	1.539
GeBP_tnt	7456	135	0.982	497	0.067	92	0.185	2.777
GRF_tnt	8587	0	1	418	0.049	0	0	0
HB_tnt	1454	356	0.755	424	0.292	246	0.58	1.99
Homeobox_ecoli	0	0	0	0	0	0	0	0
Homeobox_tnt	563	111	0.803	163	0.29	80	0.491	1.695
HSF_tnt	3649	770	0.789	965	0.264	517	0.536	2.026
LOBAS2_tnt	22630	5995	0.735	5385	0.238	3728	0.692	2.909
MADS_tnt	0	0	0	0	0	0	0	0
mTERF_tnt	16351	1276	0.922	1214	0.074	807	0.665	8.953
MYB_tnt	34254	9448	0.724	22397	0.654	7830	0.35	0.535
MYBrelated_tnt	23157	6944	0.7	9540	0.412	5116	0.536	1.302
NAC_tnt	14489	2909	0.799	6158	0.425	2276	0.37	0.87
ND_tnt	18128	1092	0.94	925	0.051	554	0.599	11.738
Orphan_tnt	22770	1216	0.947	2706	0.119	1004	0.371	3.122
RAV_tnt	0	0	0	0	0	0	0	0
REM_tnt	9671	5042	0.479	4527	0.468	3687	0.814	1.74
RWPRK_tnt	0	0	0	0	0	0	0	0
S1Falike_tnt	5468	161	0.971	318	0.058	97	0.305	5.245
SBP_tnt	7367	811	0.89	1448	0.197	633	0.437	2.224
SRS_tnt	15347	1503	0.902	995	0.065	497	0.499	7.704
TCP_tnt	0	0	0	0	0	0	0	0
Trihelix_tnt	18048	2949	0.837	4865	0.27	2393	0.492	1.825
WRKY_tnt	7911	2080	0.737	2588	0.327	1619	0.626	1.912
zfGRF_tnt	8587	115	0.987	178	0.021	65	0.365	17.616
ZFHD_tnt	2117	611	0.711	896	0.423	517	0.577	1.363
AVERAGE			0.718717		0.18137		0.394761	3.57146
					0.81863		0.605239	2.17656
