# Supplementary material for: Genome-wide modelling of plant transcription factor binding captures regulatory variants associated with phenotypic traits
Source: Nat Commun. 2026 Jun 3;17:4913. doi: 10.1038/s41467-026-73634-8 (PMC13234004; doi:10.1038/s41467-026-73634-8)
Supplement: Supplementary file 13 — Supplementary Data 10 [file 41467_2026_73634_MOESM13_ESM.xlsx]

## Sheet: Suppl. Data 10 - prediction_per
Zea mays DAPseq (no# of members, no# of datasets)	tf	accuracy	mcc	f1 micro	f1 weighted	f1 macro	recall	assay
ABI8, ABI19, ABI34 (3: 15)	ABI	0.498926	-0.0294977	0.498926	0.333083	0.333083	0.000256554	DAP
ARF7,ARF13,ARF25,ARF35,ARF39 (5: 70)	ARF	0.514215	0.112339	0.514215	0.364159	0.364159	0.0288379	DAP
ARF4,ARF7,ARF10,ARF13,ARF14,ARF16,ARF18,ARF25,ARF27,ARF29,ARF34,ARF35,ARF36,ARF39 (14: 70)	ARF_ecoli	0.63649	0.372229	0.636489	0.580172	0.580173	0.289875	DAP
BHLH17,BHLH57,BHLH85,BHLH99,BHLH106,BHLH125 (6: 26)	bHLH	0.499232	-0.0233595	0.499232	0.333308	0.333308	0.000356555	DAP
BZIP13,BZIP21,BZIP23,BZIP25,BZIP27,BZIP54,BZIP57,BZIP72,BZIP96,BZIP105,BZIP106,BZIP111,BZIP112,BZIP115,BZIP124,BZIP128,BZIP160 (16: 90)	bZIP	0.803645	0.622662	0.803645	0.801559	0.801559	0.894888	DAP
DOF1,DOF24 (2: 10)	C2C2dof	0.957809	0.916388	0.957809	0.957791	0.957791	0.975833	DAP
EREB2,EREB4,EREB24,EREB29,EREB46,EREB49,EREB53,EREB71,EREB126,EREB127,EREB138,EREB149,EREB183 (13: 65)	AP2EREBP	0.741307	0.498304	0.741307	0.729033	0.729033	0.795512	DAP
HB102,HB122,HB125,HB15,HB22,HB54 (6: 30)	HB	0.776181	0.589367	0.776181	0.752637	0.752637	0.603344	DAP
HSF7,HSF10,HSF24,HSF25 (4: 20)	HSF	0.900715	0.809815	0.900715	0.900032	0.900032	0.834473	DAP
MADS68,MADS72,MADS73 (3: 15)	MADS	0.5	0	0.5	0.333333	0.333333	0	DAP
MYB40,MYB50,MYB83,MYB131,MYB138 (5: 25)	MYB	0.854334	0.717647	0.854334	0.853491	0.853491	0.924424	DAP
MYBR17,MYBR52,MYBR58,MYBR101,MYBR111 (5: 25)	MYB_related	0.901479	0.804765	0.901479	0.90136	0.90136	0.908216	DAP
NAC3,NAC12,NAC20,NAC25,NAC27,NAC28,NAC33,NAC42,NAC49,NAC74,NAC115,NAC116 (12: 60)	NAC	0.694404	0.38897	0.694404	0.668031	0.668031	0.557154	DAP
SBP1,SBP2,SBP8,SBP15,SBP30,SBP32 (6: 45)	SBP	0.911893	0.827435	0.911893	0.911582	0.911582	0.885138	DAP
TCP2,TCP4,TCP5,TCP8,TCP11,TCP15,TCP30 (7: 35)	TCP	0.5	0	0.5	0.333333	0.333333	0	DAP
WRKY11,WRKY53,WRKY57,WRKY64,WRKY82,WRKY125 (6: 30)	WRKY	0.866352	0.742846	0.866352	0.864966	0.864966	0.797372	DAP
Zea mays ChiPseq (no# of members, no# of datasets)	tf	accuracy	mcc	f1 micro	f1 weighted	f1 macro	recall	assay
bHLH43,bHLH47,bHLH91,bHLH108,bHLH118,bHLH129,bHLH136,bHLH145,bHLH162,bHLH172 (10: 55)	bHLH	0.755404	0.467391	0.759724	0.768206	0.721439	0.727614	ChiP
bZIP9,bZIP38,bZIP40,bZIP104,bZIP113,LG2 (6: 30)	bZIP	0.735309	0.462722	0.731174	0.733509	0.726641	0.759376	ChiP
DOF17,DOF21,DOF22,DOF30 (5:20)	C2C2dof	0.622124	0.311693	0.753141	0.719176	0.62038	0.305657	ChiP
EREB17,EREB18,EREB34,EREB54,EREB71,EREB97,EREB98,EREB102,EREB109,EREB147,EREB172,EREB209,EREB198,EREB211 (14: 70)	AP2EREBP	0.784066	0.539661	0.757856	0.764813	0.747951	0.87708	ChiP
KNOX6,HB34,HB66,HB33,HB38,HB84,HB70(7: 35)	HB	0.503232	-0.0105118	0.635553	0.537768	0.430417	0.05823	ChiP
MYB4,MYB6,MYB31,MYB37,MYB38,MYB56,MYB62,MYB81,MYB88 (9: 45)	MYB	0.560938	0.117132	0.623331	0.580576	0.526271	0.279516	ChiP
NAC49,NAC109,NAC23 (3 :15)	NAC	0.566149	0.154997	0.61924	0.587287	0.551438	0.299995	ChiP
TCP10,TCP23 (2:10)	TCP	0.5	0	0.531257	0.369151	0.346681	0	ChiP
WRKY53,WRKY82,WRKY94,WRKY25,WRKY95 (5: 25)	WRKY	0.538817	0.127163	0.613504	0.534834	0.485447	0.143354	ChiP
	SHARED INDIVIDUALS
Zea mays DAPseq/ChiPseq shared:	tf	accuracy	mcc	f1 micro	f1 weighted	f1 macro	recall	assay
	EREB71	0.839142	0.714067	0.839142	0.835093	0.835093	0.995338	DAP
	MYBR17	0.931045	0.864365	0.931045	0.930955	0.930955	0.966279	DAP
	NAC49	0.491322	-0.0235056	0.491322	0.42381	0.42381	0.152335	DAP
	WRKY53	0.834027	0.682401	0.834027	0.832233	0.832233	0.733673	DAP
	WRKY82	0.871764	0.749566	0.871764	0.871238	0.871238	0.810392	DAP
	EREB71	0.788365	0.564414	0.767399	0.769858	0.76602	0.884647	ChiP
	MYBR17	0.570549	0.185955	0.592018	0.542409	0.531146	0.248741	ChiP
	NAC49	0.547655	0.112818	0.631137	0.598155	0.537261	0.263756	ChiP
	WRKY53	0.554488	0.173194	0.620633	0.548	0.507213	0.171334	ChiP
	WRKY82	0.51948	0.0690995	0.566151	0.472076	0.442315	0.107529	ChiP
	Accuracies
	TFFs	Arab_DAPseq	Zea_DAPseq		Correlate Performances (Pearson Corr. Coeff.)
	ABI	0.565	0.498926		0.797	AtDAPseq-ZmDAPseq
	ARF	0.502	0.514215		0.423	AtDAPseq-ZmCHiPseq
	ARF_ecoli	0.658	0.63649
	bHLH	0.793	0.499232
	bZIP	0.799	0.803645
	C2C2dof	0.843	0.957809
	AP2EREBP	0.849	0.741307
	HB	0.844	0.776181
	HSF	0.764	0.900715
	MADS	0.5	0.5
	MYB	0.761	0.854334
	MYB_related	0.81	0.901479
	NAC	0.705	0.694404
	SBP	0.82	0.911893
	TCP	0.5	0.5
	WRKY	0.834	0.866352
		Arab_DAPseq	Zea_ChiPseq
	bHLH	0.793	0.755404
	bZIP	0.799	0.735309
	C2C2dof	0.843	0.622124
	AP2EREBP	0.849	0.784066
	HB	0.844	0.503232
	MYB	0.761	0.560938
	NAC	0.705	0.566149
	TCP	0.5	0.5
	WRKY	0.834	0.538817
