# Supplementary material for: Genome-wide modelling of plant transcription factor binding captures regulatory variants associated with phenotypic traits
Source: Nat Commun. 2026 Jun 3;17:4913. doi: 10.1038/s41467-026-73634-8 (PMC13234004; doi:10.1038/s41467-026-73634-8)
Supplement: Supplementary file 15 — Source Data [file 41467_2026_73634_MOESM15_ESM.zip]

Archive with 13 entries (13 files):
- Fig 2d,e.xlsx
- Fig 4a-e.xlsx
- Fig 6f,e, Supplementary Fig 14.xlsx
- Supplementary Fig 3.xlsx
- Supplementary Fig 7c,d.xlsx
- Supplementary Fig 9a.xlsx
- Supplementary Fig 9b.xlsx
- Supplementary Fig 10.xlsx
- Supplementary Fig 11a,b.xlsx
- Supplementary Fig 15.xlsx
- Supplemetnary Fig 6a.xlsx
- Fig 1b.xlsx
- Fig 2a-c, Supplementary Fig 4.xlsx
