# Supplementary material for: Genome-wide modelling of plant transcription factor binding captures regulatory variants associated with phenotypic traits
Source: Nat Commun. 2026 Jun 3;17:4913. doi: 10.1038/s41467-026-73634-8 (PMC13234004; doi:10.1038/s41467-026-73634-8)
Supplement: Supplementary file 15 — Source Data [file 41467_2026_73634_MOESM15_ESM.zip › Fig 2d,e.xlsx]

## Sheet: Figure 2d
MCC	tf family	model
0.758719	AP2EREBP_tnt	full
0.517722	NAC_tnt	full
0.554218	MYB_tnt	full
0.623944	bZIP_tnt	full
0.686515	WRKY_tnt	full
0.638965	MYBrelated_tnt	full
0.691112	C2C2dof_tnt	full
0.642394	G2like_tnt	full
0.337275	C2H2_tnt	full
0.445787	Trihelix_tnt	full
0.735275	AP2EREBP_tnt	full weighted
0.106298	NAC_tnt	full weighted
0.426499	MYB_tnt	full weighted
0.568934	bZIP_tnt	full weighted
0.681194	WRKY_tnt	full weighted
0.57456	MYBrelated_tnt	full weighted
0.690863	C2C2dof_tnt	full weighted
0.634749	G2like_tnt	full weighted
0.211929	C2H2_tnt	full weighted
0.436296	Trihelix_tnt	full weighted
0.763226	AP2EREBP_tnt	full weighted offset 75
0.563151	NAC_tnt	full weighted offset 75
0.588647	MYB_tnt	full weighted offset 75
0.653961	bZIP_tnt	full weighted offset 75
0.709793	WRKY_tnt	full weighted offset 75
0.665364	MYBrelated_tnt	full weighted offset 75
0.696538	C2C2dof_tnt	full weighted offset 75
0.671424	G2like_tnt	full weighted offset 75
0.365038	C2H2_tnt	full weighted offset 75
0.463491	Trihelix_tnt	full weighted offset 75
0.758282	AP2EREBP_tnt	top_k
0.575292	NAC_tnt	top_k
0.570802	MYB_tnt	top_k
0.633633	bZIP_tnt	top_k
0.636811	WRKY_tnt	top_k
0.642296	MYBrelated_tnt	top_k
0.69241	C2C2dof_tnt	top_k
0.664262	G2like_tnt	top_k
0.423079	C2H2_tnt	top_k
0.50755	Trihelix_tnt	top_k
0.753351	AP2EREBP_tnt	full
0.54791	NAC_tnt	full
0.561594	MYB_tnt	full
0.635549	bZIP_tnt	full
0.706936	WRKY_tnt	full
0.636255	MYBrelated_tnt	full
0.688478	C2C2dof_tnt	full
0.666317	G2like_tnt	full
0.419165	C2H2_tnt	full
0.489465	Trihelix_tnt	full
0.739309	AP2EREBP_tnt	full weighted
0.178409	NAC_tnt	full weighted
0.512819	MYB_tnt	full weighted
0.624779	bZIP_tnt	full weighted
0.669375	WRKY_tnt	full weighted
0.618826	MYBrelated_tnt	full weighted
0.686173	C2C2dof_tnt	full weighted
0.645476	G2like_tnt	full weighted
0.26736	C2H2_tnt	full weighted
0.458052	Trihelix_tnt	full weighted
0.75924	AP2EREBP_tnt	full weighted offset 75
0.559091	NAC_tnt	full weighted offset 75
0.595077	MYB_tnt	full weighted offset 75
0.670903	bZIP_tnt	full weighted offset 75
0.711531	WRKY_tnt	full weighted offset 75
0.66471	MYBrelated_tnt	full weighted offset 75
0.717118	C2C2dof_tnt	full weighted offset 75
0.691397	G2like_tnt	full weighted offset 75
0.4569	C2H2_tnt	full weighted offset 75
0.546265	Trihelix_tnt	full weighted offset 75
0.756165	AP2EREBP_tnt	top_k
0.57632	NAC_tnt	top_k
0.57012	MYB_tnt	top_k
0.651766	bZIP_tnt	top_k
0.700334	WRKY_tnt	top_k
0.631081	MYBrelated_tnt	top_k
0.695683	C2C2dof_tnt	top_k
0.659187	G2like_tnt	top_k
0.423673	C2H2_tnt	top_k
0.528499	Trihelix_tnt	top_k
0.74337	AP2EREBP_tnt	full
0.497129	NAC_tnt	full
0.568932	MYB_tnt	full
0.628057	bZIP_tnt	full
0.686291	WRKY_tnt	full
0.634563	MYBrelated_tnt	full
0.696824	C2C2dof_tnt	full
0.669996	G2like_tnt	full
0.284401	C2H2_tnt	full
0.4584	Trihelix_tnt	full
0.739293	AP2EREBP_tnt	full weighted
0.105614	NAC_tnt	full weighted
0.508643	MYB_tnt	full weighted
0.603901	bZIP_tnt	full weighted
0.679656	WRKY_tnt	full weighted
0.543202	MYBrelated_tnt	full weighted
0.687752	C2C2dof_tnt	full weighted
0.6533	G2like_tnt	full weighted
0.198587	C2H2_tnt	full weighted
0.460645	Trihelix_tnt	full weighted
0.766306	AP2EREBP_tnt	full weighted offset 75
0.556402	NAC_tnt	full weighted offset 75
0.594815	MYB_tnt	full weighted offset 75
0.66071	bZIP_tnt	full weighted offset 75
0.714313	WRKY_tnt	full weighted offset 75
0.676421	MYBrelated_tnt	full weighted offset 75
0.722443	C2C2dof_tnt	full weighted offset 75
0.677397	G2like_tnt	full weighted offset 75
0.422086	C2H2_tnt	full weighted offset 75
0.501861	Trihelix_tnt	full weighted offset 75
0.754558	AP2EREBP_tnt	top_k
0.580485	NAC_tnt	top_k
0.576052	MYB_tnt	top_k
0.651045	bZIP_tnt	top_k
0.683333	WRKY_tnt	top_k
0.641779	MYBrelated_tnt	top_k
0.692541	C2C2dof_tnt	top_k
0.65323	G2like_tnt	top_k
0.419981	C2H2_tnt	top_k
0.53212	Trihelix_tnt	top_k
0.756851	AP2EREBP_tnt	full
0.528179	NAC_tnt	full
0.558984	MYB_tnt	full
0.641737	bZIP_tnt	full
0.694089	WRKY_tnt	full
0.641702	MYBrelated_tnt	full
0.696186	C2C2dof_tnt	full
0.663801	G2like_tnt	full
0.347341	C2H2_tnt	full
0.514563	Trihelix_tnt	full
0.74438	AP2EREBP_tnt	full weighted
0.122875	NAC_tnt	full weighted
0.52058	MYB_tnt	full weighted
0.614871	bZIP_tnt	full weighted
0.687143	WRKY_tnt	full weighted
0.598366	MYBrelated_tnt	full weighted
0.689366	C2C2dof_tnt	full weighted
0.64753	G2like_tnt	full weighted
0.246274	C2H2_tnt	full weighted
0.468391	Trihelix_tnt	full weighted
0.770207	AP2EREBP_tnt	full weighted offset 75
0.5439	NAC_tnt	full weighted offset 75
0.591011	MYB_tnt	full weighted offset 75
0.654781	bZIP_tnt	full weighted offset 75
0.714833	WRKY_tnt	full weighted offset 75
0.686114	MYBrelated_tnt	full weighted offset 75
0.706606	C2C2dof_tnt	full weighted offset 75
0.6842	G2like_tnt	full weighted offset 75
0.341187	C2H2_tnt	full weighted offset 75
0.516018	Trihelix_tnt	full weighted offset 75
0.75438	AP2EREBP_tnt	top_k
0.577747	NAC_tnt	top_k
0.574573	MYB_tnt	top_k
0.6481	bZIP_tnt	top_k
0.693301	WRKY_tnt	top_k
0.64656	MYBrelated_tnt	top_k
0.695992	C2C2dof_tnt	top_k
0.666771	G2like_tnt	top_k
0.442953	C2H2_tnt	top_k
0.535335	Trihelix_tnt	top_k
0.739683	AP2EREBP_tnt	full
0.498537	NAC_tnt	full
0.560578	MYB_tnt	full
0.630773	bZIP_tnt	full
0.694677	WRKY_tnt	full
0.62672	MYBrelated_tnt	full
0.696185	C2C2dof_tnt	full
0.641705	G2like_tnt	full
0.373806	C2H2_tnt	full
0.470797	Trihelix_tnt	full
0.735723	AP2EREBP_tnt	full weighted
0.488812	NAC_tnt	full weighted
0.52038	MYB_tnt	full weighted
0.606429	bZIP_tnt	full weighted
0.675718	WRKY_tnt	full weighted
0.603822	MYBrelated_tnt	full weighted
0.671825	C2C2dof_tnt	full weighted
0.6358	G2like_tnt	full weighted
0.265919	C2H2_tnt	full weighted
0.405996	Trihelix_tnt	full weighted
0.764774	AP2EREBP_tnt	full weighted offset 75
0.534078	NAC_tnt	full weighted offset 75
0.599085	MYB_tnt	full weighted offset 75
0.660702	bZIP_tnt	full weighted offset 75
0.706192	WRKY_tnt	full weighted offset 75
0.675973	MYBrelated_tnt	full weighted offset 75
0.724015	C2C2dof_tnt	full weighted offset 75
0.673299	G2like_tnt	full weighted offset 75
0.390147	C2H2_tnt	full weighted offset 75
0.52978	Trihelix_tnt	full weighted offset 75
0.749844	AP2EREBP_tnt	top_k
0.568657	NAC_tnt	top_k
0.585702	MYB_tnt	top_k
0.6436	bZIP_tnt	top_k
0.693277	WRKY_tnt	top_k
0.632082	MYBrelated_tnt	top_k
0.691346	C2C2dof_tnt	top_k
0.661991	G2like_tnt	top_k
0.450135	C2H2_tnt	top_k
0.525574	Trihelix_tnt	top_k

## Sheet: Figure 2e
MCC	tf family	model
0	EIL_tnt	full
0	MADS_tnt	full
0	RWPRK_tnt	full
0	TCP_tnt	full
0	RAV_tnt	full
0.0344383	ARF_tnt	full
0	GRF_tnt	full
0.20058	C2C2YABBY_tnt	full
0.200021	CAMTA_tnt	full
0.285154	ABI3VP1_tnt	full
0	EIL_tnt	full weighted
-0.000758176	MADS_tnt	full weighted
0	RWPRK_tnt	full weighted
0	TCP_tnt	full weighted
0	RAV_tnt	full weighted
0.0331485	ARF_tnt	full weighted
0.308241	GRF_tnt	full weighted
0.268757	C2C2YABBY_tnt	full weighted
0.246991	CAMTA_tnt	full weighted
0.365724	ABI3VP1_tnt	full weighted
0	EIL_tnt	full weighted offset 75
0.522891	MADS_tnt	full weighted offset 75
0	RWPRK_tnt	full weighted offset 75
0.716679	TCP_tnt	full weighted offset 75
0.264757	RAV_tnt	full weighted offset 75
0.0821623	ARF_tnt	full weighted offset 75
0.558561	GRF_tnt	full weighted offset 75
0.354433	C2C2YABBY_tnt	full weighted offset 75
0.514653	CAMTA_tnt	full weighted offset 75
0.395421	ABI3VP1_tnt	full weighted offset 75
0.475578	ABI3VP1_tnt	bottom_k
0.494834	ABI3VP1_tnt	bottom_k
0.489376	ABI3VP1_tnt	bottom_k
0.471239	ABI3VP1_tnt	bottom_k
0.443452	ABI3VP1_tnt	bottom_k
0.00834715	ARF_tnt	bottom_k
0.107222	ARF_tnt	bottom_k
0.0408825	ARF_tnt	bottom_k
0.151257	ARF_tnt	bottom_k
0.0880675	ARF_tnt	bottom_k
0	EIL_tnt	full
0	MADS_tnt	full
0	RWPRK_tnt	full
0	TCP_tnt	full
0	RAV_tnt	full
0.0387828	ARF_tnt	full
0	GRF_tnt	full
0.226	C2C2YABBY_tnt	full
0.0824496	CAMTA_tnt	full
0.333771	ABI3VP1_tnt	full
0	EIL_tnt	full weighted
0	MADS_tnt	full weighted
0	RWPRK_tnt	full weighted
0	TCP_tnt	full weighted
0	RAV_tnt	full weighted
0.0387828	ARF_tnt	full weighted
0.433978	GRF_tnt	full weighted
0.359051	C2C2YABBY_tnt	full weighted
0.194619	CAMTA_tnt	full weighted
0.377415	ABI3VP1_tnt	full weighted
0	EIL_tnt	full weighted offset 75
0.54779	MADS_tnt	full weighted offset 75
0	RWPRK_tnt	full weighted offset 75
0.726009	TCP_tnt	full weighted offset 75
0.387627	RAV_tnt	full weighted offset 75
0.0974595	ARF_tnt	full weighted offset 75
0.575329	GRF_tnt	full weighted offset 75
0.392676	C2C2YABBY_tnt	full weighted offset 75
0.566924	CAMTA_tnt	full weighted offset 75
0.384099	ABI3VP1_tnt	full weighted offset 75
0.330059	C2C2YABBY_tnt	bottom_k
0.355394	C2C2YABBY_tnt	bottom_k
0.407138	C2C2YABBY_tnt	bottom_k
0.415786	C2C2YABBY_tnt	bottom_k
0.386763	C2C2YABBY_tnt	bottom_k
0.471616	CAMTA_tnt	bottom_k
0.442968	CAMTA_tnt	bottom_k
0.435689	CAMTA_tnt	bottom_k
0.417713	CAMTA_tnt	bottom_k
0.427609	CAMTA_tnt	bottom_k
0	EIL_tnt	full
0	MADS_tnt	full
0	RWPRK_tnt	full
0	TCP_tnt	full
0	RAV_tnt	full
0.0376425	ARF_tnt	full
0.191096	GRF_tnt	full
0.174179	C2C2YABBY_tnt	full
0.187978	CAMTA_tnt	full
0.310798	ABI3VP1_tnt	full
0	EIL_tnt	full weighted
0	MADS_tnt	full weighted
0	RWPRK_tnt	full weighted
0	TCP_tnt	full weighted
0	RAV_tnt	full weighted
0.0253092	ARF_tnt	full weighted
0.260405	GRF_tnt	full weighted
0.303743	C2C2YABBY_tnt	full weighted
0.294669	CAMTA_tnt	full weighted
0.331857	ABI3VP1_tnt	full weighted
0.108983	EIL_tnt	full weighted offset 75
0.554405	MADS_tnt	full weighted offset 75
0	RWPRK_tnt	full weighted offset 75
0.742846	TCP_tnt	full weighted offset 75
0.407038	RAV_tnt	full weighted offset 75
0.0864979	ARF_tnt	full weighted offset 75
0.583517	GRF_tnt	full weighted offset 75
0.382123	C2C2YABBY_tnt	full weighted offset 75
0.542244	CAMTA_tnt	full weighted offset 75
0.405146	ABI3VP1_tnt	full weighted offset 75
0	EIL_tnt	bottom_k
0	EIL_tnt	bottom_k
0	EIL_tnt	bottom_k
0	EIL_tnt	bottom_k
0	EIL_tnt	bottom_k
0.499239	GRF_tnt	bottom_k
0.398837	GRF_tnt	bottom_k
0.494978	GRF_tnt	bottom_k
0.50922	GRF_tnt	bottom_k
0.507144	GRF_tnt	bottom_k
0	EIL_tnt	full
0	MADS_tnt	full
0	RWPRK_tnt	full
0	TCP_tnt	full
0	RAV_tnt	full
0.0655624	ARF_tnt	full
0.157972	GRF_tnt	full
0.149634	C2C2YABBY_tnt	full
0.202116	CAMTA_tnt	full
0.286937	ABI3VP1_tnt	full
0	EIL_tnt	full weighted
0	MADS_tnt	full weighted
0	RWPRK_tnt	full weighted
0	TCP_tnt	full weighted
0	RAV_tnt	full weighted
0.0603782	ARF_tnt	full weighted
0.427716	GRF_tnt	full weighted
0.329599	C2C2YABBY_tnt	full weighted
0.319018	CAMTA_tnt	full weighted
0.356296	ABI3VP1_tnt	full weighted
0.0900695	EIL_tnt	full weighted offset 75
0.529403	MADS_tnt	full weighted offset 75
0	RWPRK_tnt	full weighted offset 75
0.701216	TCP_tnt	full weighted offset 75
0.446416	RAV_tnt	full weighted offset 75
0.103013	ARF_tnt	full weighted offset 75
0.543318	GRF_tnt	full weighted offset 75
0.358682	C2C2YABBY_tnt	full weighted offset 75
0.496804	CAMTA_tnt	full weighted offset 75
0.425403	ABI3VP1_tnt	full weighted offset 75
0.577824	MADS_tnt	bottom_k
0.559825	MADS_tnt	bottom_k
0.571028	MADS_tnt	bottom_k
0.560233	MADS_tnt	bottom_k
0.526335	MADS_tnt	bottom_k
0.353906	RAV_tnt	bottom_k
0.30436	RAV_tnt	bottom_k
0.326698	RAV_tnt	bottom_k
0.359426	RAV_tnt	bottom_k
0.333269	RAV_tnt	bottom_k
0	EIL_tnt	full
0	MADS_tnt	full
0	RWPRK_tnt	full
0	TCP_tnt	full
0	RAV_tnt	full
0.0417067	ARF_tnt	full
0	GRF_tnt	full
0.113897	C2C2YABBY_tnt	full
0.123931	CAMTA_tnt	full
0.277823	ABI3VP1_tnt	full
0	EIL_tnt	full weighted
0.099272	MADS_tnt	full weighted
0	RWPRK_tnt	full weighted
0	TCP_tnt	full weighted
0	RAV_tnt	full weighted
-0.000510615	ARF_tnt	full weighted
0.453198	GRF_tnt	full weighted
0.354232	C2C2YABBY_tnt	full weighted
0.260853	CAMTA_tnt	full weighted
0.399141	ABI3VP1_tnt	full weighted
0.0747152	EIL_tnt	full weighted offset 75
0	MADS_tnt	full weighted offset 75
0	RWPRK_tnt	full weighted offset 75
0.714603	TCP_tnt	full weighted offset 75
0.343394	RAV_tnt	full weighted offset 75
0.0807868	ARF_tnt	full weighted offset 75
0.525913	GRF_tnt	full weighted offset 75
0.289279	C2C2YABBY_tnt	full weighted offset 75
0.508683	CAMTA_tnt	full weighted offset 75
0.39227	ABI3VP1_tnt	full weighted offset 75
0.498505	RWPRK_tnt	bottom_k
0.516611	RWPRK_tnt	bottom_k
0.494461	RWPRK_tnt	bottom_k
0.490545	RWPRK_tnt	bottom_k
0.499143	RWPRK_tnt	bottom_k
0.593354	TCP_tnt	bottom_k
0.638514	TCP_tnt	bottom_k
0.667847	TCP_tnt	bottom_k
0.637416	TCP_tnt	bottom_k
0.629798	TCP_tnt	bottom_k
