# Supplementary material for: Genome-wide modelling of plant transcription factor binding captures regulatory variants associated with phenotypic traits
Source: Nat Commun. 2026 Jun 3;17:4913. doi: 10.1038/s41467-026-73634-8 (PMC13234004; doi:10.1038/s41467-026-73634-8)
Supplement: Supplementary file 15 — Source Data [file 41467_2026_73634_MOESM15_ESM.zip › Fig 4a-e.xlsx]

## Sheet: Figure 4a,b 
Bin (Predicted Sites)	Num Samples	Actual Counts	SENSITIVITY	F1_MICRO	F1_MACRO	MCC	AUPRC_MICRO	AUPRC_MACRO
1	115965	226702	0.376 ± 0.001	0.497 ± 0.001	0.270 ± 0.001	0.511 ± 0.001	0.302 ± 0.001	0.187 ± 0.001
2	110540	289735	0.530 ± 0.001	0.602 ± 0.001	0.393 ± 0.001	0.587 ± 0.001	0.395 ± 0.001	0.268 ± 0.001
3	60096	207654	0.613 ± 0.001	0.656 ± 0.001	0.469 ± 0.002	0.632 ± 0.001	0.462 ± 0.001	0.331 ± 0.001
4	29384	127869	0.667 ± 0.001	0.695 ± 0.001	0.517 ± 0.002	0.665 ± 0.001	0.515 ± 0.001	0.382 ± 0.002
5	13225	68832	0.706 ± 0.002	0.720 ± 0.001	0.536 ± 0.002	0.685 ± 0.002	0.552 ± 0.002	0.405 ± 0.002
6	5278	31719	0.745 ± 0.002	0.745 ± 0.002	0.565 ± 0.004	0.707 ± 0.002	0.589 ± 0.003	0.439 ± 0.004
7	1790	12120	0.771 ± 0.003	0.758 ± 0.003	0.577 ± 0.006	0.716 ± 0.003	0.609 ± 0.004	0.457 ± 0.007
8	604	4502	0.790 ± 0.005	0.762 ± 0.005	0.578 ± 0.009	0.715 ± 0.006	0.615 ± 0.007	0.459 ± 0.010
9	159	1293	0.802 ± 0.011	0.760 ± 0.010	0.606 ± 0.014	0.707 ± 0.012	0.614 ± 0.014	0.529 ± 0.015
10	34	273	0.828 ± 0.021	0.737 ± 0.026	0.501 ± 0.030	0.681 ± 0.028	0.582 ± 0.036	0.570 ± 0.034
11	6	55	0.823 ± 0.058	0.746 ± 0.042	0.371 ± 0.051	0.682 ± 0.052	0.601 ± 0.056	0.759 ± 0.046

## Sheet: Figure 4c, d, e - summary
TF	sensitivity	balanced accuracy	MCC	f1 macro	f1 micro	f1 weighted	aver_TF_PI	motif_binding_context_value	aver_TF_IPM_pred	w_aver_TF_CoOcc	IPMciv	IPM predictability
ABI3VP1_tnt	0.1674	0.565	0.296	0.6	0.949	0.932	0.176	0.79	0.266	3.18099	0.790015	0.265798
AP2EREBP_tnt	0.888	0.849	0.75	0.873	0.942	0.94	0.323	0.375	1.668	2.92838	0.374835	1.66784
ARF_ecoli	0.3702	0.658	0.437	0.705	0.958	0.951	0.13	1	0	2.88421	0.999787	0.000213363
ARF_tnt	0.0032	0.502	0.043	0.498	0.979	0.968	0.122	NA	NA	5.65789	NA	NA
ARID_tnt	0.3216	0.627	0.408	0.681	0.984	0.98	0.187	0.939	0.064	4.36433	0.939477	0.0644219
BBRBPC_tnt	0.7362	0.836	0.701	0.85	0.983	0.983	0.241	0.474	1.109	2.4296	0.474264	1.10853
BES1_tnt	0.5176	0.692	0.503	0.743	0.995	0.995	0.141	0.958	0.044	5.07426	0.957918	0.043931
bHLH_tnt	0.6895	0.793	0.644	0.82	0.942	0.939	0.219	0.738	0.355	3.24703	0.737975	0.35506
bZIP_tnt	0.796	0.799	0.63	0.815	0.932	0.931	0.229	0.751	0.332	2.94966	0.750765	0.331975
BZR_tnt	0.7181	0.804	0.656	0.827	0.992	0.992	0.197	0.94	0.063	4.43943	0.940396	0.0633815
C2C2dof_tnt	0.9148	0.843	0.69	0.845	0.929	0.929	0.221	0.77	0.299	2.92003	0.769956	0.298775
C2C2gata_tnt	0.7107	0.806	0.631	0.816	0.974	0.974	0.225	0.83	0.205	2.55395	0.829957	0.204881
C2C2YABBY_tnt	0.065	0.526	0.175	0.545	0.983	0.976	0.111	0.944	0.06	5.44723	0.943776	0.0595732
C2H2_tnt	0.3786	0.616	0.351	0.648	0.872	0.847	0.131	0.928	0.077	2.40645	0.928314	0.0772215
C3H_tnt	0.4972	0.683	0.473	0.727	0.959	0.954	0.151	0.972	0.029	4.18397	0.972238	0.0285548
CAMTA_tnt	0.0654	0.522	0.168	0.54	0.995	0.992	0.116	0.984	0.016	6.0597	0.984079	0.0161789
CPP_tnt	0.8584	0.853	0.683	0.841	0.967	0.967	0.201	0.831	0.203	2.67056	0.831417	0.202766
E2FDP_tnt	0.5703	0.743	0.608	0.796	0.992	0.992	0.145	0.94	0.064	2.4942	0.939988	0.0638435
EIL_tnt	0	0.5	0	0.499	0.998	0.997	0	NA	NA	0	NA	NA
FAR1_tnt	0.3605	0.639	0.407	0.69	0.999	0.998	0.141	0.98	0.02	5.79496	0.979924	0.0204877
G2like_tnt	0.8629	0.827	0.65	0.825	0.925	0.925	0.204	0.811	0.233	2.47897	0.810948	0.233125
GeBP_tnt	0.3864	0.662	0.467	0.717	0.982	0.979	0.132	0.982	0.018	3.21564	0.981974	0.0183568
GRF_tnt	0.0253	0.508	0.105	0.513	0.987	0.98	0	1	0	1.80645	NA	NA
HB_tnt	0.8837	0.844	0.672	0.836	0.93	0.931	0.254	0.909	0.1	3.42962	0.908739	0.100426
Homeobox_ecoli	0.4183	0.668	0.449	0.715	0.983	0.981	0.229	NA	NA	5.00991	NA	NA
Homeobox_tnt	0.6853	0.751	0.547	0.772	0.933	0.93	0.184	0.804	0.243	4.01721	0.804312	0.243299
HSF_tnt	0.7224	0.764	0.609	0.8	0.959	0.956	0.198	0.783	0.277	2.47584	0.783188	0.276833
LOBAS2_tnt	0.7235	0.765	0.574	0.786	0.947	0.945	0.225	0.631	0.585	2.9787	0.63104	0.584685
MADS_tnt	0	0.5	0	0.487	0.949	0.924	0	NA	NA	0	NA	NA
mTERF_tnt	0.4603	0.686	0.492	0.736	0.992	0.991	0.156	0.842	0.187	4.6665	0.842327	0.187187
MYB_tnt	0.7871	0.761	0.56	0.778	0.857	0.852	0.205	0.782	0.278	2.72052	0.782245	0.278372
MYBrelated_tnt	0.8323	0.81	0.635	0.817	0.883	0.881	0.234	0.653	0.531	2.63193	0.653264	0.530774
NAC_tnt	0.7396	0.705	0.513	0.74	0.86	0.845	0.243	0.805	0.242	2.79644	0.804982	0.242264
ND_tnt	0.2812	0.608	0.367	0.659	0.987	0.984	0.174	0.864	0.158	3.34024	0.863629	0.157905
Orphan_tnt	0.4846	0.708	0.512	0.749	0.972	0.969	0.182	0.951	0.052	4.40864	0.950941	0.0515897
RAV_tnt	0	0.5	0	0.494	0.978	0.967	0	NA	NA	0	NA	NA
REM_tnt	0.7138	0.806	0.624	0.812	0.963	0.962	0.202	0.724	0.381	2.86976	0.724187	0.380858
RWPRK_tnt	0	0.5	0	0.495	0.981	0.972	0	NA	NA	0	NA	NA
S1Falike_tnt	0.407	0.694	0.495	0.74	0.988	0.987	0.197	0.972	0.029	3.37029	0.971715	0.0291087
SBP_tnt	0.7738	0.82	0.705	0.85	0.966	0.964	0.202	0.899	0.113	2.92369	0.898787	0.112611
SRS_tnt	0.4342	0.689	0.429	0.713	0.979	0.978	0.141	0.8	0.251	2.32242	0.799668	0.250519
TCP_tnt	0	0.5	0	0.497	0.988	0.982	0.173	NA	NA	0	NA	NA
Trihelix_tnt	0.5346	0.678	0.471	0.721	0.919	0.908	0	0.748	0.336	3.29424	0.748431	0.336128
WRKY_tnt	0.8633	0.834	0.692	0.845	0.945	0.944	0.219	0.742	0.347	2.58251	0.742146	0.347444
zfGRF_tnt	0.4344	0.676	0.478	0.728	0.996	0.996	0.163	0.987	0.013	3.77153	0.987143	0.0130246
ZFHD_tnt	0.8282	0.802	0.64	0.819	0.931	0.929	0.228	0.701	0.427	3.41622	0.700589	0.42737
