# Supplementary material for: Genome-wide modelling of plant transcription factor binding captures regulatory variants associated with phenotypic traits
Source: Nat Commun. 2026 Jun 3;17:4913. doi: 10.1038/s41467-026-73634-8 (PMC13234004; doi:10.1038/s41467-026-73634-8)
Supplement: Supplementary file 15 — Source Data [file 41467_2026_73634_MOESM15_ESM.zip › Fig 6f,e, Supplementary Fig 14.xlsx]

## Sheet: Figure 6f, e and Suppl. Fig 14
Chrom	SNP_position	snp.ref	snp.alt	maf	snp.annotations.0.effect	study.phenotype.name	gene_id	SequenceHeader	genomic_region	ctrl_1(WT)	ctrl_2(WT)	ctrl_median(WT)	var_1(mutA)	var_2(mutA)	var_median(WT)	rel_strength(var_median-ctrl_median)	Distance_From_Start
3	2334631	G	A	0.356	INTERGENIC	avrB	AT3G07320	3:2334478-2334727_iur(-)_araGWAS_MYB_WT/mutA	3:2334478-2334727	0.455573	0.124515	0.290044	0.0454749	-0.253984	-0.104255	0.394299	153
3	2334631	G	A	0.356	INTERGENIC	avrB	AT3G07320	3:2334564-2334813_iur(-)_araGWAS_MYB_WT/mutA	3:2334564-2334813	-0.467883	-0.993547	-0.730715	-0.588689	-0.0891397	-0.338914	-0.391801	67
1	4143588	A	T	0.389	NON_SYNONYMOUS_CODING	avrPphB	AT1G12210	1:4143461-4143710_iur(+)_araGWAS_MYB_WT/mutA	1:4143461-4143710	0.984878	0.934423	0.95965	0.458576	0.122636	0.290606	0.669045	127
1	4143588	A	T	0.389	NON_SYNONYMOUS_CODING	avrPphB	AT1G12210	1:4143411-4143660_iur(+)_araGWAS_MYB_WT/mutA	1:4143411-4143660	1.13703	1.39049	1.26376	0.370197	0.947092	0.658645	0.605115	177
1	4140516	G	A	0.478	INTERGENIC	avrPphB	AT1G12200	1:4140359-4140608_igr(+)_araGWAS_MYB_WT/mutA	1:4140359-4140608	-0.65711	-0.902006	-0.779558	-0.923974	-0.678844	-0.801409	0.0218511	157
1	4140516	G	A	0.478	INTERGENIC	avrPphB	AT1G12200	1:4140404-4140653_igr(+)_araGWAS_MYB_WT/mutA	1:4140404-4140653	-0.297489	-1.15992	-0.728703	-0.63615	-0.712381	-0.674266	-0.0544378	112
3	2225604	A	G	0.226	INTERGENIC	avrRpm1	AT3G07030	3:2225466-2225715_iur(-)_araGWAS_BZR_WT/mutA	3:2225466-2225715	0.627295	1.32216	0.974726	1.08144	0.64108	0.861261	0.113465	138
3	2225604	A	G	0.226	INTERGENIC	avrRpm1	AT3G07030	3:2225391-2225640_igr(-)_araGWAS_BZR_WT/mutA	3:2225391-2225640	0.248418	0.206296	0.227357	1.06335	0.991516	1.02743	-0.800077	213
4	14700036	C	T	0.414	SYNONYMOUS_CODING	Cd111	AT4G30074	4:14699894-14700143_igr(-)_araGWAS_bHLH_WT/mutA	4:14699894-14700143	-0.532027	-0.804144	-0.668086	-1.09911	-1.01992	-1.05951	0.391427	142
4	14700036	C	T	0.414	SYNONYMOUS_CODING	Cd111	AT4G30074	4:14699849-14700098_igr(-)_araGWAS_BZR_WT/mutA	4:14699849-14700098	-0.630351	-0.586818	-0.608584	-0.623312	-0.688164	-0.655738	0.0471536	187
4	14700036	C	T	0.414	SYNONYMOUS_CODING	Cd111	AT4G30074	4:14699848-14700097_igr(-)_araGWAS_bZIP_WT/mutA	4:14699848-14700097	-0.689693	-0.678512	-0.684103	-0.794179	-0.504198	-0.649188	-0.0349142	188
4	14700036	C	T	0.414	SYNONYMOUS_CODING	Cd111	AT4G30074	4:14699910-14700159_igr(-)_araGWAS_bZIP_WT/mutA	4:14699910-14700159	-0.164727	-0.523782	-0.344255	-0.043641	-0.107618	-0.0756297	-0.268625	126
4	14700036	C	T	0.414	SYNONYMOUS_CODING	Cd111	AT4G30074	4:14699937-14700186_igr(-)_araGWAS_bHLH_WT/mutA	4:14699937-14700186	0.114328	0.0785081	0.096418	0.634431	0.510897	0.572664	-0.476246	99
4	14700036	C	T	0.414	SYNONYMOUS_CODING	Cd111	AT4G30074	4:14699978-14700227_igr(-)_araGWAS_bHLH_WT/mutA	4:14699978-14700227	-0.383062	-0.351272	-0.367167	0.281271	0.0983832	0.189827	-0.556994	58
4	14700036	C	T	0.414	SYNONYMOUS_CODING	Cd111	AT4G30074	4:14699951-14700200_igr(-)_araGWAS_bZIP_WT/mutA	4:14699951-14700200	0.696833	0.688742	0.692788	1.10481	1.53873	1.32177	-0.62898	85
4	6583263	C	G	0.014	SYNONYMOUS_CODING	clim-aet1	AT4G10660	4:6583137-6583386_iur(+)_araGWAS_bZIP_WT/mutA	4:6583137-6583386	-1.15635	-0.869837	-1.01309	-0.876525	-0.860668	-0.868597	-0.144498	126
2	16245411	G	C	0.012	NON_SYNONYMOUS_CODING	clim-aet11	AT2G38905	2:16245335-16245584_iur(-)_araGWAS_MYB_WT/mutA	2:16245335-16245584	0.486733	0.533012	0.509873	-0.091522	0.105917	0.00719728	0.502675	76
1	29463621	G	A	0.014	INTERGENIC	clim-aet11	AT1G78310	1:29463499-29463748_igr(-)_araGWAS_MYB_WT/mutA	1:29463499-29463748	0.437362	0.742232	0.589797	0.547524	0.341052	0.444288	0.145509	122
2	16245411	G	C	0.012	NON_SYNONYMOUS_CODING	clim-aet11	AT2G38905	2:16245221-16245470_iur(-)_araGWAS_MYB_WT/mutA	2:16245221-16245470	0.394884	0.201959	0.298421	0.243501	0.126278	0.18489	0.113532	190
2	16245411	G	C	0.012	NON_SYNONYMOUS_CODING	clim-aet11	AT2G38905	2:16245263-16245512_iur(-)_araGWAS_MYB_WT/mutA	2:16245263-16245512	-1.25131	-1.83724	-1.54427	-1.05091	-1.50985	-1.28038	-0.263897	148
5	14302077	G	A	0.018	INTERGENIC	clim-aet4	AT5G36290	5:14301885-14302134_iur(+)_araGWAS_MYB_WT/mutA	5:14301885-14302134	0.193477	1.13699	0.665233	-0.345931	0.640661	0.147365	0.517868	192
5	17549867	A	G	0.042	INTERGENIC	clim-aet4	AT5G43700	5:17549758-17550007_iur(+)_araGWAS_bZIP_WT/mutA	5:17549758-17550007	2.73006	3.18578	2.95792	2.32217	2.6089	2.46553	0.492391	109
5	14302077	G	A	0.018	INTERGENIC	clim-aet4	AT5G36290	5:14301932-14302181_iur(+)_araGWAS_MYB_WT/mutA	5:14301932-14302181	1.29697	1.33109	1.31403	0.450332	1.35718	0.903755	0.410273	145
5	17144605	T	A	0.012	INTERGENIC	clim-aet4	AT5G42750	5:17144500-17144749_igr(-)_araGWAS_MYB_WT/mutA	5:17144500-17144749	-0.741751	-1.11649	-0.92912	-1.28971	-0.71457	-1.00214	0.0730209	105
5	17144984	T	G	0.012	INTERGENIC	clim-aet4	AT5G42750	5:17144862-17145111_iur(-)_araGWAS_bHLH_WT/mutA	5:17144862-17145111	-1.76178	-1.98307	-1.87242	-1.64185	-0.856605	-1.24923	-0.623195	122
1	3230847	A	C	0.034	INTRON	clim-aet5	AT1G09932	1:3230742-3230991_iur(-)_araGWAS_MYB_WT/mutA	1:3230742-3230991	0.953629	0.822731	0.88818	0.901331	0.513958	0.707644	0.180536	105
1	3230847	A	C	0.034	INTRON	clim-aet5	AT1G09932	1:3230797-3231046_iur(-)_araGWAS_MYB_WT/mutA	1:3230797-3231046	0.792693	0.65366	0.723176	0.732134	0.617243	0.674688	0.0484883	50
1	24118698	C	G	0.012	NON_SYNONYMOUS_CODING	clim-aet7	AT1G64920	1:24118553-24118802_iur(-)_araGWAS_MYB_WT/mutA	1:24118553-24118802	1.12162	0.775426	0.948523	0.0913407	0.278838	0.185089	0.763433	145
5	18022324	C	T	0.014	INTERGENIC	clim-bio1	AT5G44670	5:18022171-18022420_iur(-)_araGWAS_BZR_WT/mutA	5:18022171-18022420	0.853058	1.03042	0.94174	0.433938	0.224679	0.329308	0.612432	153
5	18022324	C	T	0.014	INTERGENIC	clim-bio1	AT5G44670	5:18022218-18022467_iur(-)_araGWAS_BZR_WT/mutA	5:18022218-18022467	0.669035	0.509531	0.589283	-0.236246	0.269107	0.0164306	0.572852	106
5	17940801	C	A	0.012	NON_SYNONYMOUS_CODING	clim-bio1	AT5G44530	5:17940596-17940845_igr(+)_araGWAS_MYB_WT/mutA	5:17940596-17940845	0.0171199	0.0779417	0.0475308	-0.475342	-0.386722	-0.431032	0.478563	205
5	16617116	A	G	0.014	INTERGENIC	clim-bio1	AT5G41550	5:16616980-16617229_iur(-)_araGWAS_MYB_WT/mutA	5:16616980-16617229	-0.15296	0.0644227	-0.0442687	-0.23482	-0.565043	-0.399932	0.355663	136
2	10444580	A	G	0.018	INTERGENIC	clim-bio1	AT2G24580	2:10444391-10444640_igr(-)_araGWAS_MYB_WT/mutA	2:10444391-10444640	2.38996	1.98099	2.18548	2.00218	1.92794	1.96506	0.22042	189
5	17826582	C	T	0.014	INTERGENIC	clim-bio1	AT5G44250	5:17826437-17826686_iur(-)_araGWAS_MYB_WT/mutA	5:17826437-17826686	1.37295	0.871429	1.12219	1.2316	0.734462	0.983032	0.139159	145
5	18138366	G	A	0.024	INTERGENIC	clim-bio1	AT5G44910	5:18138235-18138484_iur(+)_araGWAS_bZIP_WT/mutA	5:18138235-18138484	1.54513	1.6461	1.59561	1.79438	1.19837	1.49638	0.0992351	131
5	17826582	C	T	0.014	INTERGENIC	clim-bio1	AT5G44250	5:17826488-17826737_iur(-)_araGWAS_MYB_WT/mutA	5:17826488-17826737	1.23739	1.23411	1.23575	0.979097	1.40935	1.19423	0.0415283	94
5	17940801	C	A	0.012	NON_SYNONYMOUS_CODING	clim-bio1	AT5G44530	5:17940691-17940940_igr(+)_araGWAS_MYB_WT/mutA	5:17940691-17940940	1.19016	0.577785	0.883973	0.997055	0.853342	0.925198	-0.0412254	110
4	6015186	G	A	0.034	INTERGENIC	clim-bio1	AT4G09490	4:6015024-6015273_(?)_araGWAS_WRKY_WT/mutA	4:6015024-6015273	0.591362	0.776084	0.683723	0.797488	0.732971	0.76523	-0.0815064	162
4	7861208	A	C	0.016	INTERGENIC	clim-bio1	AT4G13510	4:7861092-7861341_(?)_araGWAS_WRKY_WT/mutA	4:7861092-7861341	0.743546	0.512247	0.627897	0.99355	0.428243	0.710896	-0.0829996	116
2	10444580	A	G	0.018	INTERGENIC	clim-bio1	AT2G24580	2:10444518-10444767_igr(-)_araGWAS_MYB_WT/mutA	2:10444518-10444767	-1.18846	-0.529562	-0.85901	-0.598758	-0.684512	-0.641635	-0.217375	62
5	18022324	C	T	0.014	INTERGENIC	clim-bio1	AT5G44670	5:18022181-18022430_iur(-)_araGWAS_bHLH_WT/mutA	5:18022181-18022430	0.736878	0.374577	0.555728	0.994798	1.08781	1.04131	-0.485579	143
5	18138366	G	A	0.024	INTERGENIC	clim-bio1	AT5G44910	5:18138288-18138537_iur(+)_araGWAS_bZIP_WT/mutA	5:18138288-18138537	0.6502	0.678801	0.664501	1.29995	1.4235	1.36173	-0.697226	78
5	16617116	A	G	0.014	INTERGENIC	clim-bio1	AT5G41550	5:16616915-16617164_iur(-)_araGWAS_MYB_WT/mutA	5:16616915-16617164	0.122908	0.746199	0.434554	1.29099	1.04044	1.16571	-0.731158	201
5	18022324	C	T	0.014	INTERGENIC	clim-bio1	AT5G44670	5:18022132-18022381_iur(-)_araGWAS_bHLH_WT/mutA	5:18022132-18022381	-1.78584	0.412855	-0.686494	0.259438	0.702657	0.481047	-1.16754	192
5	26930077	G	T	0.046	SYNONYMOUS_CODING	clim-bio4	AT5G67470	5:26930012-26930261_igr(+)_araGWAS_MYB_WT/mutA	5:26930012-26930261	-0.581703	0.0420178	-0.269842	-2.31722	-2.06108	-2.18915	1.91931	65
3	4230351	A	G	0.034	SYNONYMOUS_CODING	clim-bio4	AT3G13150	3:4230230-4230479_iur(-)_araGWAS_MYB_WT/mutA	3:4230230-4230479	-1.22435	-0.654971	-0.939659	-1.38161	-1.52409	-1.45285	0.51319	121
5	26387341	G	C	0.06	UTR_3_PRIME	clim-bio4	AT5G65970	5:26387296-26387545_igr(+)_araGWAS_bZIP_WT/mutA	5:26387296-26387545	-0.301636	-0.409502	-0.355569	-0.758187	-0.695857	-0.727022	0.371453	45
5	463257	A	T	0.028	NON_SYNONYMOUS_CODING	clim-bio4	AT5G02260	5:463183-463432_igr(+)_araGWAS_MYB_WT/mutA	5:463183-463432	-1.64255	-1.49874	-1.57065	-1.75557	-1.7395	-1.74753	0.176889	74
5	26387341	G	C	0.06	UTR_3_PRIME	clim-bio4	AT5G65970	5:26387220-26387469_igr(+)_araGWAS_bZIP_WT/mutA	5:26387220-26387469	1.39551	1.07565	1.23558	0.951225	1.21561	1.08342	0.15216	121
5	26930077	G	T	0.046	SYNONYMOUS_CODING	clim-bio4	AT5G67470	5:26929886-26930135_igr(+)_araGWAS_MYB_WT/mutA	5:26929886-26930135	-1.31035	-0.406087	-0.858219	-0.843375	-1.01028	-0.92683	0.0686111	191
3	4230351	A	G	0.034	SYNONYMOUS_CODING	clim-bio4	AT3G13150	3:4230290-4230539_iur(-)_araGWAS_MYB_WT/mutA	3:4230290-4230539	-1.10409	-1.4678	-1.28594	-1.06441	-1.45243	-1.25842	-0.0275203	61
2	9080559	A	G	0.072	INTERGENIC	clim-bio4	AT2G21190	2:9080510-9080759_iur(+)_araGWAS_MYB_WT/mutA	2:9080510-9080759	1.21821	1.3562	1.28721	1.45072	1.66102	1.55587	-0.26866	49
3	4230351	A	G	0.034	SYNONYMOUS_CODING	clim-bio4	AT3G13150	3:4230160-4230409_iur(-)_araGWAS_MYB_WT/mutA	3:4230160-4230409	-0.953525	-0.701036	-0.82728	-0.284305	-0.72987	-0.507087	-0.320193	191
5	26916734	C	T	0.044	INTERGENIC	clim-bio4	AT5G67440	5:26916629-26916878_iur(-)_araGWAS_MYB_WT/mutA	5:26916629-26916878	-0.21236	0.205748	-0.00330623	0.319043	0.674302	0.496673	-0.499979	105
3	4361761	C	A	0.036	INTERGENIC	clim-bio4	AT3G13410	3:4361608-4361857_igr(-)_araGWAS_bHLH_WT/mutA	3:4361608-4361857	0.106113	0.23698	0.171546	0.9604	0.529424	0.744912	-0.573366	153
5	463257	A	T	0.028	NON_SYNONYMOUS_CODING	clim-bio4	AT5G02260	5:463127-463376_igr(+)_araGWAS_MYB_WT/mutA	5:463127-463376	-2.30154	-2.29931	-2.30042	-1.92977	-0.909073	-1.41942	-0.881002	130
1	24512654	C	G	0.012	NON_SYNONYMOUS_CODING	clim-bio9	AT1G65890	1:24512509-24512758_iur(-)_araGWAS_WRKY_WT/mutA	1:24512509-24512758	-0.774902	-0.283238	-0.52907	-1.53	-1.72536	-1.62768	1.09861	145
3	3056247	T	G	0.04	INTERGENIC	clim-bio9	AT3G09940	3:3056060-3056309_(?)_araGWAS_WRKY_WT/mutA	3:3056060-3056309	0.5824	0.00814968	0.295275	-1.07215	-0.355137	-0.713642	1.00892	187
5	13235550	T	C	0.018	UTR_3_PRIME	clim-bio9	AT5G34930	5:13235373-13235622_igr(+)_araGWAS_WRKY_WT/mutA	5:13235373-13235622	-0.676614	-0.206054	-0.441334	-2.31422	-0.582262	-1.44824	1.00691	177
5	9720947	C	T	0.012	INTRON	clim-bio9	AT5G27530	5:9720900-9721149_iur(+)_araGWAS_MYB_WT/mutA	5:9720900-9721149	2.97089	2.19784	2.58436	2.49939	1.07278	1.78608	0.798281	47
1	24773751	G	T	0.046	INTERGENIC	clim-bio9	AT1G66410	1:24773645-24773894_(?)_araGWAS_WRKY_WT/mutA	1:24773645-24773894	1.08487	1.0991	1.09199	0.550123	0.247432	0.398777	0.69321	106
3	16703516	T	A	0.018	INTERGENIC	clim-bio9	AT3G45530	3:16703413-16703662_iur(-)_araGWAS_MYB_WT/mutA	3:16703413-16703662	2.13402	1.97999	2.05701	1.7379	1.10931	1.4236	0.633402	103
1	924935	T	C	0.048	INTERGENIC	clim-bio9	AT1G03720	1:924800-925049_igr(-)_araGWAS_MYB_WT/mutA	1:924800-925049	-0.584761	-0.61489	-0.599825	-0.907021	-1.38621	-1.14661	0.546788	135
5	11552214	G	T	0.014	.	clim-bio9	AT5G30360	5:11552072-11552321_(?)_araGWAS_MYB_WT/mutA	5:11552072-11552321	-0.96946	-1.15609	-1.06277	-1.53314	-1.57487	-1.55401	0.491234	142
5	11552277	T	G	0.014	.	clim-bio9	AT5G30360	5:11552072-11552321_(?)_araGWAS_MYB_WT/mutA	5:11552072-11552321	-0.96946	-1.15609	-1.06277	-1.53314	-1.57487	-1.55401	0.491234	205
5	11117698	T	G	0.012	.	clim-bio9	AT5G29054	5:11117572-11117821_iur(-)_araGWAS_bHLH_WT/mutA	5:11117572-11117821	-1.54759	-1.50839	-1.52799	-1.96575	-1.86327	-1.91451	0.386519	126
5	12263287	T	C	0.014	SYNONYMOUS_CODING	clim-bio9	AT5G32613	5:12263162-12263411_igr(+)_araGWAS_bZIP_WT/mutA	5:12263162-12263411	-0.742122	-1.142	-0.942059	-1.42313	-1.22786	-1.32549	0.383435	125
2	19197816	C	G	0.048	UTR_5_PRIME	clim-bio9	AT2G46720	2:19197616-19197865_igr(+)_araGWAS_MYB_WT/mutA	2:19197616-19197865	-0.653205	-0.79071	-0.721958	-1.00959	-1.07488	-1.04224	0.320278	200
3	3056247	T	G	0.04	INTERGENIC	clim-bio9	AT3G09940	3:3056119-3056368_(?)_araGWAS_WRKY_WT/mutA	3:3056119-3056368	0.0605864	-0.191065	-0.0652394	-0.558293	-0.199523	-0.378908	0.313668	128
5	9770815	C	G	0.014	INTERGENIC	clim-bio9	AT5G27620	5:9770635-9770884_iur(+)_araGWAS_MYB_WT/mutA	5:9770635-9770884	-0.74355	-0.442077	-0.592813	-0.855792	-0.936346	-0.896069	0.303256	180
5	12982725	C	A	0.012	NON_SYNONYMOUS_CODING	clim-bio9	AT5G34829	5:12982567-12982816_igr(-)_araGWAS_bHLH_WT/mutA	5:12982567-12982816	-0.308758	-0.100169	-0.204464	-0.222266	-0.733445	-0.477855	0.273392	158
5	19327766	G	A	0.014	INTERGENIC	clim-bio9	AT5G47700	5:19327615-19327864_iur(+)_araGWAS_MYB_WT/mutA	5:19327615-19327864	-1.15446	-1.07134	-1.1129	-1.46446	-1.2924	-1.37843	0.265529	151
5	13195518	A	T	0.012	INTERGENIC	clim-bio9	AT5G34882	5:13195402-13195651_iur(+)_araGWAS_MYB_WT/mutA	5:13195402-13195651	1.05898	0.776091	0.917533	0.309124	1.04421	0.676667	0.240866	116
1	8200698	T	C	0.014	INTRON	clim-bio9	AT1G23130	1:8200572-8200821_igr(+)_araGWAS_WRKY_WT/mutA	1:8200572-8200821	1.02893	0.931697	0.980313	0.987386	0.598928	0.793157	0.187156	126
5	17800612	C	T	0.02	NON_SYNONYMOUS_CODING	clim-bio9	AT5G44190	5:17800462-17800711_igr(+)_araGWAS_MYB_WT/mutA	5:17800462-17800711	-0.0646348	-0.190891	-0.127763	-0.332558	-0.291622	-0.31209	0.184328	150
1	924935	T	C	0.048	INTERGENIC	clim-bio9	AT1G03720	1:924853-925102_igr(-)_araGWAS_MYB_WT/mutA	1:924853-925102	-0.295003	-0.0695373	-0.18227	-0.372599	-0.355207	-0.363903	0.181633	82
5	9747627	C	T	0.022	INTERGENIC	clim-bio9	AT5G27600	5:9747495-9747744_(?)_araGWAS_bZIP_WT/mutA	5:9747495-9747744	1.17974	1.05764	1.11869	0.899388	0.987632	0.94351	0.175181	132
5	13710431	T	A	0.018	NON_SYNONYMOUS_CODING	clim-bio9	AT5G35530	5:13710238-13710487_igr(-)_araGWAS_bZIP_WT/mutA	5:13710238-13710487	-0.810385	-0.573171	-0.691778	-0.883821	-0.845808	-0.864814	0.173036	193
2	19191342	T	C	0.05	INTERGENIC	clim-bio9	AT2G46710	2:19191232-19191481_igr(+)_araGWAS_bZIP_WT/mutA	2:19191232-19191481	1.56893	0.806089	1.18751	0.770158	1.29231	1.03123	0.156278	110
5	14027203	A	C	0.014	INTERGENIC	clim-bio9	AT5G35890	5:14027080-14027329_iur(-)_araGWAS_MYB_WT/mutA	5:14027080-14027329	0.592668	0.320409	0.456539	0.471406	0.18231	0.326858	0.129681	123
5	13879005	C	T	0.022	INTERGENIC	clim-bio9	AT5G05265	5:13878835-13879084_(?)_araGWAS_MYB_WT/mutA	5:13878835-13879084	0.530674	1.03489	0.782783	0.871269	0.440262	0.655765	0.127018	170
2	9100735	G	A	0.012	SYNONYMOUS_CODING	clim-bio9	AT2G21240	2:9100587-9100836_iur(-)_araGWAS_MYB_WT/mutA	2:9100587-9100836	-1.00228	-1.84196	-1.42212	-1.76227	-1.26495	-1.51361	0.0914931	148
2	4727197	G	C	0.012	INTERGENIC	clim-bio9	AT2G11778	2:4727062-4727311_iur(+)_araGWAS_MYB_WT/mutA	2:4727062-4727311	0.759912	0.90752	0.833716	0.687277	0.809618	0.748447	0.0852687	135
5	11281940	A	C	0.012	INTERGENIC	clim-bio9	AT5G29613	5:11281812-11282061_(?)_araGWAS_MYB_WT/mutA	5:11281812-11282061	0.973149	0.275896	0.624522	0.370363	0.729053	0.549708	0.0748143	128
2	19191342	T	C	0.05	INTERGENIC	clim-bio9	AT2G46710	2:19191280-19191529_igr(+)_araGWAS_bZIP_WT/mutA	2:19191280-19191529	2.19601	2.359	2.2775	2.19051	2.25139	2.22095	0.0565562	62
5	9806102	C	G	0.03	INTERGENIC	clim-bio9	AT5G27690	5:9805997-9806246_(?)_araGWAS_bZIP_WT/mutA	5:9805997-9806246	-0.491747	-0.214941	-0.353344	-0.516325	-0.250412	-0.383368	0.0300246	105
5	11552277	T	G	0.014	.	clim-bio9	AT5G30360	5:11552228-11552477_(?)_araGWAS_MYB_WT/mutA	5:11552228-11552477	-1.25179	-1.15508	-1.20344	-1.06836	-1.38744	-1.2279	0.0244623	49
2	19191342	T	C	0.05	INTERGENIC	clim-bio9	AT2G46710	2:19191186-19191435_igr(+)_araGWAS_bZIP_WT/mutA	2:19191186-19191435	0.513717	1.28288	0.898298	1.01698	0.853888	0.935436	-0.0371381	156
2	10733301	A	G	0.036	INTERGENIC	clim-bio9	AT2G25190	2:10733137-10733386_iur(+)_araGWAS_bZIP_WT/mutA	2:10733137-10733386	-0.772852	-0.656417	-0.714635	-0.659869	-0.678875	-0.669372	-0.0452629	164
5	13926064	C	A	0.018	INTERGENIC	clim-bio9	AT5G35753	5:13925951-13926200_iur(-)_araGWAS_bZIP_WT/mutA	5:13925951-13926200	0.0475493	0.0582901	0.0529197	0.150831	0.0507992	0.100815	-0.0478953	113
2	10733301	A	G	0.036	INTERGENIC	clim-bio9	AT2G25190	2:10733222-10733471_iur(+)_araGWAS_bZIP_WT/mutA	2:10733222-10733471	0.227067	0.0431395	0.135103	0.198979	0.174297	0.186638	-0.0515352	79
5	12739017	C	T	0.012	NON_SYNONYMOUS_CODING	clim-bio9	AT5G33439	5:12738843-12739092_(?)_araGWAS_BZR_WT/mutA	5:12738843-12739092	-1.37696	-0.181032	-0.778995	-0.836557	-0.616551	-0.726554	-0.0524408	174
1	967311	T	C	0.012	INTERGENIC	clim-bio9	AT1G03830	1:967250-967499_iur(-)_araGWAS_WRKY_WT/mutA	1:967250-967499	0.512125	0.897474	0.704799	0.658865	0.878707	0.768786	-0.0639865	61
5	9770815	C	G	0.014	INTERGENIC	clim-bio9	AT5G27620	5:9770695-9770944_iur(+)_araGWAS_MYB_WT/mutA	5:9770695-9770944	-0.571718	-0.778676	-0.675197	-0.383406	-0.798649	-0.591027	-0.08417	120
5	13195518	A	T	0.012	INTERGENIC	clim-bio9	AT5G34882	5:13195443-13195692_iur(+)_araGWAS_MYB_WT/mutA	5:13195443-13195692	0.645589	0.546122	0.595855	1.10126	0.265831	0.683547	-0.0876914	75
5	12739017	C	T	0.012	NON_SYNONYMOUS_CODING	clim-bio9	AT5G33439	5:12739000-12739249_(?)_araGWAS_BZR_WT/mutA	5:12739000-12739249	-0.68047	-1.05549	-0.867978	-0.411778	-1.13078	-0.771279	-0.0966991	17
5	20048336	C	T	0.022	UTR_5_PRIME	clim-bio9	AT5G49440	5:20048199-20048448_iur(-)_araGWAS_bZIP_WT/mutA	5:20048199-20048448	0.0271583	0.588427	0.307793	0.261685	0.663033	0.462359	-0.154567	137
5	9793034	G	A	0.016	SYNONYMOUS_CODING	clim-bio9	AT5G27680	5:9792906-9793155_iur(-)_araGWAS_MYB_WT/mutA	5:9792906-9793155	-0.723313	-1.01533	-0.869322	-0.871263	-0.519126	-0.695195	-0.174128	128
5	13926064	C	A	0.018	INTERGENIC	clim-bio9	AT5G35753	5:13925864-13926113_iur(-)_araGWAS_bZIP_WT/mutA	5:13925864-13926113	0.927276	1.69711	1.31219	1.38483	1.64371	1.51427	-0.202077	200
3	16703516	T	A	0.018	INTERGENIC	clim-bio9	AT3G45530	3:16703372-16703621_iur(-)_araGWAS_MYB_WT/mutA	3:16703372-16703621	1.99982	1.75506	1.87744	1.93365	2.24533	2.08949	-0.212052	144
5	12220900	C	T	0.014	INTERGENIC	clim-bio9	AT5G32590	5:12220773-12221022_(?)_araGWAS_bHLH_WT/mutA	5:12220773-12221022	-1.97923	-2.01461	-1.99692	-1.7907	-1.73834	-1.76452	-0.232397	127
5	9720947	C	T	0.012	INTRON	clim-bio9	AT5G27530	5:9720854-9721103_iur(+)_araGWAS_MYB_WT/mutA	5:9720854-9721103	0.217999	0.129921	0.17396	0.414396	0.428623	0.421509	-0.247549	93
3	3016382	A	C	0.04	INTERGENIC	clim-bio9	AT3G09830	3:3016254-3016503_iur(+)_araGWAS_WRKY_WT/mutA	3:3016254-3016503	1.04339	1.71263	1.37801	1.69352	1.67198	1.68275	-0.304741	128
5	13671543	G	C	0.018	INTERGENIC	clim-bio9	AT5G35450	5:13671420-13671669_iur(+)_araGWAS_MYB_WT/mutA	5:13671420-13671669	-0.248815	-0.444831	-0.346823	-0.124759	0.0782831	-0.0232378	-0.323585	123
5	13671614	G	A	0.02	INTERGENIC	clim-bio9	AT5G35450	5:13671420-13671669_iur(+)_araGWAS_MYB_WT/mutA	5:13671420-13671669	-0.248815	-0.444831	-0.346823	-0.124759	0.0782831	-0.0232378	-0.323585	194
5	12076702	G	A	0.014	INTERGENIC	clim-bio9	AT5G32440	5:12076560-12076809_iur(+)_araGWAS_WRKY_WT/mutA	5:12076560-12076809	0.876012	0.964275	0.920144	1.35922	1.17234	1.26578	-0.345635	142
5	12224274	C	T	0.012	NON_SYNONYMOUS_CODING	clim-bio9	AT5G32590	5:12224150-12224399_igr(-)_araGWAS_bZIP_WT/mutA	5:12224150-12224399	0.39329	1.27578	0.834537	1.09889	1.29312	1.19601	-0.361468	124
5	12263287	T	C	0.014	SYNONYMOUS_CODING	clim-bio9	AT5G32613	5:12263086-12263335_iur(+)_araGWAS_bZIP_WT/mutA	5:12263086-12263335	-1.61745	-1.55933	-1.58839	-1.39368	-1.04176	-1.21772	-0.370668	201
5	11637438	C	T	0.012	.	clim-bio9	AT5G30520	5:11637347-11637596_iur(-)_araGWAS_bZIP_WT/mutA	5:11637347-11637596	-0.200659	-0.374993	-0.287826	-0.11753	0.361179	0.121825	-0.40965	91
5	12739017	C	T	0.012	NON_SYNONYMOUS_CODING	clim-bio9	AT5G33439	5:12738959-12739208_(?)_araGWAS_BZR_WT/mutA	5:12738959-12739208	-1.65391	-1.37489	-1.5144	-1.10777	-1.05091	-1.07934	-0.435063	58
2	9100735	G	A	0.012	SYNONYMOUS_CODING	clim-bio9	AT2G21240	2:9100645-9100894_igr(-)_araGWAS_MYB_WT/mutA	2:9100645-9100894	-0.982845	-1.63525	-1.30905	-0.599383	-1.11325	-0.856315	-0.452734	90
3	16730071	T	C	0.02	INTRON	clim-bio9	AT3G45577	3:16729895-16730144_igr(-)_araGWAS_MYB_WT/mutA	3:16729895-16730144	-0.733632	-1.50613	-1.11988	-0.356481	-0.70831	-0.532396	-0.587484	176
5	12982725	C	A	0.012	NON_SYNONYMOUS_CODING	clim-bio9	AT5G34829	5:12982623-12982872_igr(-)_araGWAS_bHLH_WT/mutA	5:12982623-12982872	-1.6414	-1.66449	-1.65294	-0.759848	-1.35317	-1.05651	-0.596434	102
5	9720947	C	T	0.012	INTRON	clim-bio9	AT5G27530	5:9720779-9721028_iur(+)_araGWAS_MYB_WT/mutA	5:9720779-9721028	-0.758876	-0.402679	-0.580778	0.0387148	0.184586	0.111651	-0.692428	168
5	13671543	G	C	0.018	INTERGENIC	clim-bio9	AT5G35450	5:13671463-13671712_iur(+)_araGWAS_MYB_WT/mutA	5:13671463-13671712	0.0331896	-0.137068	-0.0519391	0.4963	0.867885	0.682092	-0.734032	80
5	13671614	G	A	0.02	INTERGENIC	clim-bio9	AT5G35450	5:13671463-13671712_iur(+)_araGWAS_MYB_WT/mutA	5:13671463-13671712	0.0331896	-0.137068	-0.0519391	0.4963	0.867885	0.682092	-0.734032	151
2	19197816	C	G	0.048	UTR_5_PRIME	clim-bio9	AT2G46720	2:19197693-19197942_igr(+)_araGWAS_MYB_WT/mutA	2:19197693-19197942	-1.09637	-1.17211	-1.13424	-0.0560563	-0.578427	-0.317242	-0.816995	123
5	13683834	C	T	0.016	INTERGENIC	clim-bio9	AT5G05195	5:13683710-13683959_(?)_araGWAS_MYB_WT/mutA	5:13683710-13683959	-0.0898175	0.0134833	-0.0381671	1.01337	0.589623	0.801494	-0.839661	124
5	9761669	T	C	0.028	INTERGENIC	clim-bio9	AT5G27607	5:9761501-9761750_igr(+)_araGWAS_WRKY_WT/mutA	5:9761501-9761750	-0.487265	-0.957167	-0.722216	0.38228	0.264957	0.323618	-1.04583	168
5	12739017	C	T	0.012	NON_SYNONYMOUS_CODING	clim-bio9	AT5G33439	5:12738886-12739135_(?)_araGWAS_BZR_WT/mutA	5:12738886-12739135	-1.2174	-1.16146	-1.18943	0.232688	-0.0646226	0.0840327	-1.27346	131
1	24722934	A	G	0.012	INTERGENIC	clim-gs tmax	AT1G66310	1:24722891-24723140_igr(-)_araGWAS_MYB_WT/mutA	1:24722891-24723140	1.05598	1.3326	1.19429	1.03691	0.664511	0.85071	0.343579	43
1	24722934	A	G	0.012	INTERGENIC	clim-gs tmax	AT1G66310	1:24722749-24722998_(?)_araGWAS_MYB_WT/mutA	1:24722749-24722998	0.0694217	0.0374881	0.0534549	-0.107771	-0.430456	-0.269114	0.322569	185
5	26681742	C	A	0.012	NON_SYNONYMOUS_CODING	clim-gs tmax	AT5G66816	5:26681647-26681896_igr(+)_araGWAS_bZIP_WT/mutA	5:26681647-26681896	-1.19523	-1.55042	-1.37283	-0.898318	-1.42579	-1.16205	-0.210773	95
5	26681742	C	A	0.012	NON_SYNONYMOUS_CODING	clim-gs tmax	AT5G66816	5:26681541-26681790_igr(+)_araGWAS_bZIP_WT/mutA	5:26681541-26681790	-0.853389	-0.572423	-0.712906	-0.0146619	-0.123197	-0.0689297	-0.643976	201
3	7932815	C	T	0.064	INTERGENIC	clim-gs1	AT3G22410	3:7932650-7932899_(?)_araGWAS_WRKY_WT/mutA	3:7932650-7932899	1.80508	1.75389	1.77948	1.34325	1.16983	1.25654	0.522945	165
3	7931796	T	C	0.064	INTERGENIC	clim-gs1	AT3G22400	3:7931732-7931981_(?)_araGWAS_MYB_WT/mutA	3:7931732-7931981	0.158123	-0.136483	0.0108198	-0.274622	-0.0843566	-0.179489	0.190309	64
5	7729250	G	T	0.024	INTERGENIC	clim-gs10	AT5G23030	5:7729148-7729397_iur(-)_araGWAS_bZIP_WT/mutA	5:7729148-7729397	-0.0233791	0.502123	0.239372	-0.65232	-0.352502	-0.502411	0.741782	102
1	16531751	C	T	0.05	.	clim-gs10	AT1G43760	1:16531591-16531840_iur(-)_araGWAS_MYB_WT/mutA	1:16531591-16531840	-1.26905	-0.909073	-1.08906	-2.37958	-1.25634	-1.81796	0.728897	160
2	8302090	C	T	0.05	INTERGENIC	clim-gs10	AT2G07135	2:8301960-8302209_iur(+)_araGWAS_WRKY_WT/mutA	2:8301960-8302209	0.308518	0.759271	0.533894	0.105486	-0.0228925	0.0412965	0.492598	130
1	17510424	A	G	0.046	INTERGENIC	clim-gs10	AT1G47620	1:17510253-17510502_iur(-)_araGWAS_MYB_WT/mutA	1:17510253-17510502	0.752198	0.465123	0.60866	0.898772	-0.445126	0.226823	0.381838	171
2	13857439	C	A	0.064	INTERGENIC	clim-gs10	AT2G32670	2:13857352-13857601_iur(-)_araGWAS_MYB_WT/mutA	2:13857352-13857601	0.837575	0.749056	0.793315	0.584778	0.314968	0.449873	0.343443	87
1	4959107	A	G	0.026	SYNONYMOUS_CODING	clim-gs10	AT1G14490	1:4958951-4959200_iur(+)_araGWAS_MYB_WT/mutA	1:4958951-4959200	-0.744414	-1.01941	-0.881912	-1.05358	-1.32648	-1.19003	0.308119	156
1	16680653	G	A	0.062	INTERGENIC	clim-gs10	AT1G43970	1:16680496-16680745_iur(+)_araGWAS_MYB_WT/mutA	1:16680496-16680745	-0.462614	-0.312037	-0.387326	-0.468443	-0.888895	-0.678669	0.291343	157
1	16489313	G	A	0.052	.	clim-gs10	AT1G43710	1:16489175-16489424_iur(-)_araGWAS_bZIP_WT/mutA	1:16489175-16489424	0.662131	0.412378	0.537255	0.290293	0.218542	0.254417	0.282838	138
5	7729250	G	T	0.024	INTERGENIC	clim-gs10	AT5G23030	5:7729199-7729448_iur(-)_araGWAS_bZIP_WT/mutA	5:7729199-7729448	-0.614731	-0.0939904	-0.354361	-0.520729	-0.667221	-0.593975	0.239614	51
1	27603371	G	T	0.068	INTERGENIC	clim-gs10	AT1G73430	1:27603294-27603543_iur(+)_araGWAS_MYB_WT/mutA	1:27603294-27603543	1.46596	1.39578	1.43087	1.33701	1.14487	1.24094	0.189933	77
4	13706275	G	T	0.038	NON_SYNONYMOUS_CODING	clim-gs10	AT4G27410	4:13706150-13706399_iur(-)_araGWAS_bZIP_WT/mutA	4:13706150-13706399	0.0561339	-0.089471	-0.0166686	-0.0897599	-0.213113	-0.151436	0.134768	125
1	17510424	A	G	0.046	INTERGENIC	clim-gs10	AT1G47620	1:17510377-17510626_iur(-)_araGWAS_MYB_WT/mutA	1:17510377-17510626	1.0404	0.879569	0.959985	0.923897	0.876271	0.900084	0.0599019	47
2	8387530	C	T	0.046	NON_SYNONYMOUS_CODING	clim-gs10	AT2G19380	2:8387490-8387739_igr(+)_araGWAS_bHLH_WT/mutA	2:8387490-8387739	-0.00103597	0.0295268	0.0142454	-0.185354	0.135423	-0.0249657	0.0392111	40
2	8384085	A	G	0.046	NON_SYNONYMOUS_CODING	clim-gs10	AT2G19360	2:8383918-8384167_igr(+)_araGWAS_WRKY_WT/mutA	2:8383918-8384167	-0.713411	-0.776593	-0.745002	-0.922629	-0.591122	-0.756875	0.0118734	167
2	16558825	C	G	0.016	INTERGENIC	clim-gs10	AT2G39705	2:16558745-16558994_(?)_araGWAS_bZIP_WT/mutA	2:16558745-16558994	0.625159	0.384659	0.504909	0.302664	0.695789	0.499227	0.00568181	80
1	4959107	A	G	0.026	SYNONYMOUS_CODING	clim-gs10	AT1G14490	1:4959055-4959304_iur(+)_araGWAS_MYB_WT/mutA	1:4959055-4959304	0.105767	0.13217	0.118969	0.220138	0.0337025	0.12692	-0.00795122	52
4	7487104	C	T	0.05	INTERGENIC	clim-gs10	AT4G12710	4:7486937-7487186_iur(-)_araGWAS_bZIP_WT/mutA	4:7486937-7487186	0.13808	-0.134169	0.0019554	-0.0983419	0.268364	0.0850109	-0.0830555	167
1	16680653	G	A	0.062	INTERGENIC	clim-gs10	AT1G43970	1:16680563-16680812_iur(+)_araGWAS_MYB_WT/mutA	1:16680563-16680812	-1.98913	-1.48445	-1.73679	-1.77017	-1.52966	-1.64991	-0.0868758	90
2	16558825	C	G	0.016	INTERGENIC	clim-gs10	AT2G39705	2:16558698-16558947_(?)_araGWAS_bZIP_WT/mutA	2:16558698-16558947	-0.0705864	-0.155713	-0.11315	-0.0594854	0.00778612	-0.0258496	-0.0872999	127
4	18207269	A	G	0.052	INTERGENIC	clim-gs10	AT4G39070	4:18207202-18207451_iur(-)_araGWAS_bZIP_WT/mutA	4:18207202-18207451	0.699584	0.0458395	0.372712	0.5089	0.421076	0.464988	-0.0922765	67
1	17510424	A	G	0.046	INTERGENIC	clim-gs10	AT1G47620	1:17510296-17510545_iur(-)_araGWAS_MYB_WT/mutA	1:17510296-17510545	0.518675	0.605339	0.562007	0.644901	0.69959	0.672245	-0.110239	128
4	7517407	G	A	0.042	INTRON	clim-gs10	AT4G12790	4:7517234-7517483_igr(-)_araGWAS_bZIP_WT/mutA	4:7517234-7517483	1.12798	1.319	1.22349	1.22395	1.48627	1.35511	-0.131624	173
1	16531751	C	T	0.05	.	clim-gs10	AT1G43760	1:16531700-16531949_iur(-)_araGWAS_MYB_WT/mutA	1:16531700-16531949	-1.02911	-1.03761	-1.03336	-0.88416	-0.877822	-0.880991	-0.152369	51
1	27603371	G	T	0.068	INTERGENIC	clim-gs10	AT1G73430	1:27603230-27603479_iur(+)_araGWAS_MYB_WT/mutA	1:27603230-27603479	0.825288	1.33631	1.0808	1.38434	1.16089	1.27262	-0.191818	141
1	16489313	G	A	0.052	.	clim-gs10	AT1G43710	1:16489232-16489481_iur(-)_araGWAS_bZIP_WT/mutA	1:16489232-16489481	-0.913199	-1.5023	-1.20775	-1.14019	-0.879325	-1.00976	-0.197992	81
4	7517407	G	A	0.042	INTRON	clim-gs10	AT4G12790	4:7517286-7517535_igr(-)_araGWAS_bZIP_WT/mutA	4:7517286-7517535	-0.593198	-0.0465762	-0.319887	-0.955768	1.17339	0.108811	-0.428698	121
1	16680653	G	A	0.062	INTERGENIC	clim-gs10	AT1G43970	1:16680611-16680860_iur(+)_araGWAS_MYB_WT/mutA	1:16680611-16680860	-2.20922	-2.00244	-2.10583	-1.47729	-1.33983	-1.40856	-0.69727	42
2	8404395	T	A	0.046	INTERGENIC	clim-gs10	AT2G19410	2:8404210-8404459_iur(-)_araGWAS_WRKY_WT/mutA	2:8404210-8404459	0.387693	0.957278	0.672485	2.20482	1.48413	1.84447	-1.17199	185
2	7073207	G	A	0.02	INTRON	clim-gs6	AT2G16365	2:7073123-7073372_iur(+)_araGWAS_MYB_WT/mutA	2:7073123-7073372	-1.67481	-1.27108	-1.47295	-1.7133	-1.71047	-1.71188	0.238938	84
2	7073207	G	A	0.02	INTRON	clim-gs6	AT2G16365	2:7073053-7073302_iur(+)_araGWAS_MYB_WT/mutA	2:7073053-7073302	-1.75498	-1.31596	-1.53547	-1.50738	-1.41496	-1.46117	-0.0742986	154
3	23256802	A	T	0.036	INTERGENIC	clim-gs8	AT3G62910	3:23256726-23256975_iur(-)_araGWAS_MYB_WT/mutA	3:23256726-23256975	0.694289	0.405837	0.550063	0.0817065	-0.135788	-0.027041	0.577104	76
2	6980432	A	G	0.016	INTERGENIC	clim-gs8	AT2G16050	2:6980262-6980511_igr(+)_araGWAS_MYB_WT/mutA	2:6980262-6980511	-0.876446	-0.111116	-0.493781	-0.96073	-0.586516	-0.773623	0.279842	170
3	6032803	C	T	0.012	SYNONYMOUS_CODING	clim-gs8	AT3G17630	3:6032698-6032947_iur(+)_araGWAS_WRKY_WT/mutA	3:6032698-6032947	0.269866	0.358945	0.314406	-0.201893	0.31332	0.0557131	0.258693	105
3	18991761	A	G	0.032	SYNONYMOUS_CODING	clim-gs8	AT3G51120	3:18991704-18991953_igr(-)_araGWAS_MYB_WT/mutA	3:18991704-18991953	-1.4608	-1.47038	-1.46559	-1.33235	-1.67874	-1.50555	0.0399557	57
5	14118818	C	G	0.018	INTERGENIC	clim-gs8	AT5G35970	5:14118701-14118950_igr(-)_araGWAS_bHLH_WT/mutA	5:14118701-14118950	0.577593	-0.486618	0.0454877	0.142552	-0.0520306	0.0452607	0.000226984	117
3	18991761	A	G	0.032	SYNONYMOUS_CODING	clim-gs8	AT3G51120	3:18991631-18991880_igr(-)_araGWAS_MYB_WT/mutA	3:18991631-18991880	-1.27714	-1.55423	-1.41569	-1.66347	-1.16219	-1.41283	-0.00285533	130
3	18991761	A	G	0.032	SYNONYMOUS_CODING	clim-gs8	AT3G51120	3:18991584-18991833_igr(-)_araGWAS_MYB_WT/mutA	3:18991584-18991833	-1.03817	-1.1439	-1.09103	-1.00684	-0.805568	-0.906205	-0.184829	177
2	1869698	A	G	0.028	INTERGENIC	clim-gs8	AT2G05170	2:1869588-1869837_iur(+)_araGWAS_MYB_WT/mutA	2:1869588-1869837	0.635792	0.758723	0.697258	0.755924	1.08537	0.920646	-0.223388	110
3	6055608	G	C	0.012	SYNONYMOUS_CODING	clim-gs8	AT3G17710	3:6055544-6055793_iur(+)_araGWAS_MYB_WT/mutA	3:6055544-6055793	-1.39028	-0.487666	-0.938975	-0.592367	-0.620136	-0.606252	-0.332724	64
4	8391297	A	G	0.032	INTERGENIC	clim-gs8	AT4G14620	4:8391168-8391417_iur(-)_araGWAS_bZIP_WT/mutA	4:8391168-8391417	0.544845	0.188775	0.36681	0.687528	0.842088	0.764808	-0.397998	129
3	23156935	T	C	0.032	INTERGENIC	clim-gs8	AT3G62610	3:23156802-23157051_iur(-)_araGWAS_WRKY_WT/mutA	3:23156802-23157051	-0.470341	-0.261993	-0.366167	-0.15917	0.49475	0.16779	-0.533957	133
3	6055608	G	C	0.012	SYNONYMOUS_CODING	clim-gs8	AT3G17710	3:6055498-6055747_iur(+)_araGWAS_MYB_WT/mutA	3:6055498-6055747	-1.03669	-1.48988	-1.26329	-0.500783	-0.80372	-0.652251	-0.611035	110
2	9840012	A	C	0.114	INTERGENIC	clim-gs9	AT2G23100	2:9839953-9840202_iur(-)_araGWAS_MYB_WT/mutA	2:9839953-9840202	0.114621	0.452194	0.283407	-0.195234	0.262246	0.0335057	0.249902	59
2	9840012	A	C	0.114	INTERGENIC	clim-gs9	AT2G23100	2:9839866-9840115_iur(-)_araGWAS_MYB_WT/mutA	2:9839866-9840115	1.87023	1.68002	1.77513	1.94178	1.31188	1.62683	0.148295	146
2	7515737	G	A	0.018	INTERGENIC	clim-gs9	AT2G17290	2:7515636-7515885_iur(+)_araGWAS_bZIP_WT/mutA	2:7515636-7515885	-0.586503	-0.231979	-0.409241	-0.695418	-0.378208	-0.536813	0.127572	101
2	7515737	G	A	0.018	INTERGENIC	clim-gs9	AT2G17290	2:7515591-7515840_iur(+)_araGWAS_bZIP_WT/mutA	2:7515591-7515840	0.18921	0.0625827	0.125897	0.279252	0.19466	0.236956	-0.111059	146
1	20311658	A	C	0.02	INTRON	clim-gs9	AT1G54420	1:20311588-20311837_iur(-)_araGWAS_MYB_WT/mutA	1:20311588-20311837	1.14462	0.569581	0.857098	1.31118	1.10364	1.20741	-0.350311	70
1	20311658	A	C	0.02	INTRON	clim-gs9	AT1G54420	1:20311508-20311757_iur(-)_araGWAS_MYB_WT/mutA	1:20311508-20311757	0.762168	1.47955	1.12086	1.69429	1.39442	1.54435	-0.423496	150
1	20311658	A	C	0.02	INTRON	clim-gs9	AT1G54420	1:20311467-20311716_iur(-)_araGWAS_MYB_WT/mutA	1:20311467-20311716	0.431594	0.544959	0.488277	0.690123	1.30038	0.995252	-0.506975	191
2	4318553	G	A	0.016	INTERGENIC	clim-pet1	AT2G10950	2:4318415-4318664_iur(-)_araGWAS_MYB_WT/mutA	2:4318415-4318664	-1.4196	-1.46547	-1.44253	-1.42784	-0.994744	-1.21129	-0.231242	138
2	4318553	G	A	0.016	INTERGENIC	clim-pet1	AT2G10950	2:4318489-4318738_iur(-)_araGWAS_MYB_WT/mutA	2:4318489-4318738	-1.73517	-1.8819	-1.80854	-1.56877	-1.23005	-1.39941	-0.409127	64
3	6674028	T	C	0.044	INTRON	clim-pet10	AT3G19270	3:6673897-6674146_igr(-)_araGWAS_MYB_WT/mutA	3:6673897-6674146	0.383409	0.749547	0.566478	0.589302	0.599184	0.594243	-0.0277646	131
3	17060710	C	T	0.066	INTERGENIC	clim-pet3	AT3G46380	3:17060649-17060898_iur(-)_araGWAS_MYB_WT/mutA	3:17060649-17060898	0.387257	0.517482	0.452369	0.277451	0.503209	0.39033	0.0620396	61
3	17060710	C	T	0.066	INTERGENIC	clim-pet3	AT3G46380	3:17060571-17060820_iur(-)_araGWAS_MYB_WT/mutA	3:17060571-17060820	-1.36577	-1.2827	-1.32424	-1.01972	-1.68486	-1.35229	0.028051	139
1	28683627	G	A	0.018	INTRON	clim-prec8	AT1G76450	1:28683586-28683835_iur(-)_araGWAS_bZIP_WT/mutA	1:28683586-28683835	-1.47637	-1.33288	-1.40462	-1.3007	-1.27849	-1.28959	-0.11503	41
1	1543482	A	T	0.014	INTERGENIC	clim-tmax1	AT1G04377	1:1543429-1543678_iur(-)_araGWAS_MYB_WT/mutA	1:1543429-1543678	-0.628603	0.515425	-0.0565891	-0.599019	-0.967176	-0.783097	0.726508	53
3	16764488	G	A	0.016	INTERGENIC	clim-tmax1	AT3G45670	3:16764351-16764600_iur(+)_araGWAS_MYB_WT/mutA	3:16764351-16764600	-1.14512	-1.45151	-1.29831	-1.77435	-1.90315	-1.83875	0.540434	137
1	1355132	G	A	0.012	SYNONYMOUS_CODING	clim-tmax1	AT1G04820	1:1354942-1355191_igr(+)_araGWAS_MYB_WT/mutA	1:1354942-1355191	-1.17816	-0.504842	-0.841501	-1.461	-1.17756	-1.31928	0.477781	190
5	15656853	A	C	0.012	INTERGENIC	clim-tmax1	AT5G39110	5:15656719-15656968_(?)_araGWAS_MYB_WT/mutA	5:15656719-15656968	0.535022	0.0834328	0.309228	0.113806	-0.280167	-0.0831803	0.392408	134
5	15656854	A	T	0.012	INTERGENIC	clim-tmax1	AT5G39110	5:15656719-15656968_(?)_araGWAS_MYB_WT/mutA	5:15656719-15656968	0.535022	0.0834328	0.309228	0.113806	-0.280167	-0.0831803	0.392408	135
3	16764488	G	A	0.016	INTERGENIC	clim-tmax1	AT3G45670	3:16764402-16764651_iur(+)_araGWAS_MYB_WT/mutA	3:16764402-16764651	-1.3757	-1.10901	-1.24236	-1.42819	-1.81712	-1.62265	0.380297	86
1	1543482	A	T	0.014	INTERGENIC	clim-tmax1	AT1G04377	1:1543286-1543535_iur(-)_araGWAS_MYB_WT/mutA	1:1543286-1543535	2.02055	1.62577	1.82316	1.56465	1.3718	1.46823	0.354934	196
1	1422204	A	C	0.012	INTERGENIC	clim-tmax1	AT1G04990	1:1422146-1422395_iur(-)_araGWAS_MYB_WT/mutA	1:1422146-1422395	0.725912	0.447697	0.586805	0.0355929	0.629075	0.332334	0.254471	58
2	10796505	C	T	0.014	INTERGENIC	clim-tmax1	AT2G25350	2:10796376-10796625_iur(+)_araGWAS_MYB_WT/mutA	2:10796376-10796625	0.605234	0.540235	0.572735	0.268465	0.427747	0.348106	0.224628	129
1	1355132	G	A	0.012	SYNONYMOUS_CODING	clim-tmax1	AT1G04820	1:1355006-1355255_igr(+)_araGWAS_MYB_WT/mutA	1:1355006-1355255	-1.20382	-1.21596	-1.20989	-1.44187	-1.35148	-1.39668	0.186788	126
3	16689639	A	T	0.014	NON_SYNONYMOUS_CODING	clim-tmax1	AT3G45500	3:16689499-16689748_iur(-)_araGWAS_MYB_WT/mutA	3:16689499-16689748	-1.17521	-1.01812	-1.09666	-1.15541	-1.22739	-1.1914	0.0947379	140
5	15790813	C	T	0.016	INTERGENIC	clim-tmax1	AT5G39460	5:15790610-15790859_iur(-)_araGWAS_MYB_WT/mutA	5:15790610-15790859	0.857877	0.824236	0.841057	1.28883	0.205829	0.747331	0.0937251	203
3	16738915	T	G	0.014	INTERGENIC	clim-tmax1	AT3G45610	3:16738757-16739006_(?)_araGWAS_bZIP_WT/mutA	3:16738757-16739006	1.15484	0.649531	0.902185	0.806189	0.933264	0.869726	0.0324585	158
2	10770285	T	C	0.022	NON_SYNONYMOUS_CODING	clim-tmax1	AT2G25297	2:10770166-10770415_iur(-)_araGWAS_bZIP_WT/mutA	2:10770166-10770415	0.819904	1.06038	0.940143	1.05356	0.953424	1.00349	-0.0633502	119
1	1312793	T	C	0.012	INTERGENIC	clim-tmax1	AT1G04690	1:1312712-1312961_iur(+)_araGWAS_bZIP_WT/mutA	1:1312712-1312961	1.17484	1.53515	1.35499	1.65885	1.28754	1.4732	-0.118207	81
3	7299786	T	A	0.014	INTERGENIC	clim-tmax1	AT3G20840	3:7299663-7299912_iur(+)_araGWAS_bZIP_WT/mutA	3:7299663-7299912	0.0775079	0.308359	0.192933	0.298083	0.338532	0.318307	-0.125374	123
1	1422478	C	T	0.012	INTERGENIC	clim-tmax1	AT1G04990	1:1422286-1422535_iur(-)_araGWAS_WRKY_WT/mutA	1:1422286-1422535	0.300947	0.248052	0.2745	0.0514273	0.966837	0.509132	-0.234633	192
1	1312793	T	C	0.012	INTERGENIC	clim-tmax1	AT1G04690	1:1312665-1312914_iur(+)_araGWAS_bZIP_WT/mutA	1:1312665-1312914	-0.103033	-0.362438	-0.232736	0.210087	0.267805	0.238946	-0.471682	128
2	10774424	T	C	0.022	INTERGENIC	clim-tmax1	AT2G25300	2:10774283-10774532_iur(-)_araGWAS_MYB_WT/mutA	2:10774283-10774532	0.245244	0.238571	0.241908	0.731764	0.728357	0.730061	-0.488153	141
1	1422478	C	T	0.012	INTERGENIC	clim-tmax1	AT1G04990	1:1422348-1422597_iur(-)_araGWAS_WRKY_WT/mutA	1:1422348-1422597	-0.0331968	0.322519	0.144661	1.18035	0.943701	1.06203	-0.917367	130
1	1355132	G	A	0.012	SYNONYMOUS_CODING	clim-tmax1	AT1G04820	1:1355060-1355309_igr(+)_araGWAS_MYB_WT/mutA	1:1355060-1355309	-2.23404	-1.8787	-2.05637	-0.259774	-1.35973	-0.809754	-1.24661	72
1	7412606	T	G	0.076	UTR_5_PRIME	clim-tmax11	AT1G21170	1:7412415-7412664_iur(+)_araGWAS_MYB_WT/mutA	1:7412415-7412664	-1.03588	-0.93154	-0.983709	-0.643824	-0.506746	-0.575285	-0.408424	191
3	7093830	T	A	0.022	INTERGENIC	clim-tmax11	AT3G20340	3:7093695-7093944_iur(-)_araGWAS_bZIP_WT/mutA	3:7093695-7093944	-0.61967	-1.16146	-0.890565	-0.456921	-0.406572	-0.431747	-0.458818	135
3	7093830	T	A	0.022	INTERGENIC	clim-tmax11	AT3G20340	3:7093746-7093995_iur(-)_araGWAS_bZIP_WT/mutA	3:7093746-7093995	-0.874408	-0.877364	-0.875886	-0.169699	-0.54229	-0.355995	-0.519891	84
5	26492156	G	C	0.036	INTERGENIC	clim-tmax11	AT5G66310	5:26492033-26492282_iur(-)_araGWAS_MYB_WT/mutA	5:26492033-26492282	-0.403227	-0.394499	-0.398863	0.855703	0.875538	0.865621	-1.26448	123
1	8283294	C	T	0.022	INTERGENIC	clim-tmax12	AT1G23330	1:8283169-8283418_iur(-)_araGWAS_MYB_WT/mutA	1:8283169-8283418	-0.95137	-0.488964	-0.720167	-1.99229	-1.88483	-1.93856	1.21839	125
1	8283294	C	T	0.022	INTERGENIC	clim-tmax12	AT1G23330	1:8283125-8283374_iur(-)_araGWAS_MYB_WT/mutA	1:8283125-8283374	-0.426525	-1.09429	-0.760406	-1.22728	-1.40619	-1.31674	0.556329	169
5	18038055	C	T	0.034	INTERGENIC	clim-tmax12	AT5G44700	5:18037949-18038198_iur(-)_araGWAS_MYB_WT/mutA	5:18037949-18038198	0.344741	0.0909274	0.217834	-0.157697	0.0183236	-0.0696865	0.287521	106
1	7490462	C	T	0.014	SYNONYMOUS_CODING	clim-tmax12	AT1G21390	1:7490404-7490653_iur(-)_araGWAS_MYB_WT/mutA	1:7490404-7490653	0.695762	0.457843	0.576802	0.611875	0.475591	0.543733	0.0330694	58
1	8272869	A	T	0.022	INTERGENIC	clim-tmax12	AT1G23310	1:8272735-8272984_iur(-)_araGWAS_WRKY_WT/mutA	1:8272735-8272984	1.45272	1.36726	1.40999	1.49306	1.27022	1.38164	0.0283498	134
5	18038055	C	T	0.034	INTERGENIC	clim-tmax12	AT5G44700	5:18037990-18038239_iur(-)_araGWAS_MYB_WT/mutA	5:18037990-18038239	-0.261544	-0.262588	-0.262066	-0.300674	0.00632795	-0.147173	-0.114892	65
4	15525688	G	A	0.014	INTERGENIC	clim-tmax12	AT4G32140	4:15525522-15525771_iur(-)_araGWAS_WRKY_WT/mutA	4:15525522-15525771	0.330087	0.106194	0.21814	0.613075	0.339426	0.47625	-0.25811	166
1	7490462	C	T	0.014	SYNONYMOUS_CODING	clim-tmax12	AT1G21390	1:7490334-7490583_iur(-)_araGWAS_MYB_WT/mutA	1:7490334-7490583	-2.12587	-1.93966	-2.03277	-1.44292	-1.96256	-1.70274	-0.330028	128
3	22248436	A	G	0.05	INTERGENIC	clim-tmax12	AT3G60190	3:22248294-22248543_iur(-)_araGWAS_MYB_WT/mutA	3:22248294-22248543	-1.39535	-1.07572	-1.23554	-0.882059	-0.747322	-0.81469	-0.420845	142
5	18038055	C	T	0.034	INTERGENIC	clim-tmax12	AT5G44700	5:18037879-18038128_iur(-)_araGWAS_MYB_WT/mutA	5:18037879-18038128	-0.393526	0.177084	-0.108221	0.227515	0.561557	0.394536	-0.502757	176
4	13351130	A	G	0.066	NON_SYNONYMOUS_CODING	clim-tmax12	AT4G26415	4:13351055-13351304_iur(-)_araGWAS_bHLH_WT/mutA	4:13351055-13351304	-0.200881	-0.411573	-0.306227	0.81708	0.338055	0.577568	-0.883794	75
5	150573	A	T	0.03	INTERGENIC	clim-tmax2	AT5G01365	5:150428-150677_iur(-)_araGWAS_MYB_WT/mutA	5:150428-150677	0.155689	-0.01682	0.0694347	-1.37985	-1.0201	-1.19998	1.26941	145
1	3473261	G	C	0.014	INTERGENIC	clim-tmax2	AT1G10530	1:3473053-3473302_iur(-)_araGWAS_MYB_WT/mutA	1:3473053-3473302	0.80316	0.507248	0.655204	0.244947	-0.141188	0.0518791	0.603325	208
1	3201357	G	A	0.024	INTERGENIC	clim-tmax2	AT1G09850	1:3201212-3201461_iur(-)_araGWAS_MYB_WT/mutA	1:3201212-3201461	0.383919	0.220765	0.302342	-0.13634	-0.0562776	-0.096309	0.398651	145
5	16638599	C	T	0.018	SYNONYMOUS_CODING	clim-tmax2	AT5G41610	5:16638557-16638806_igr(-)_araGWAS_bZIP_WT/mutA	5:16638557-16638806	-1.36485	-1.25443	-1.30964	-1.65316	-1.60156	-1.62736	0.31772	42
3	4379485	T	A	0.024	UTR_3_PRIME	clim-tmax2	AT3G13445	3:4379357-4379606_iur(+)_araGWAS_MYB_WT/mutA	3:4379357-4379606	0.389728	0.748646	0.569187	0.841603	-0.136483	0.35256	0.216628	128
1	3904492	C	T	0.014	INTERGENIC	clim-tmax2	AT1G11600	1:3904298-3904547_iur(+)_araGWAS_WRKY_WT/mutA	1:3904298-3904547	0.421482	0.91314	0.667311	0.289564	0.655191	0.472378	0.194933	194
1	1422194	G	A	0.024	INTERGENIC	clim-tmax2	AT1G04990	1:1422048-1422297_iur(-)_araGWAS_MYB_WT/mutA	1:1422048-1422297	1.05101	0.72903	0.890021	1.03244	0.38103	0.706735	0.183286	146
1	3473261	G	C	0.014	INTERGENIC	clim-tmax2	AT1G10530	1:3473208-3473457_iur(-)_araGWAS_MYB_WT/mutA	1:3473208-3473457	0.55038	-0.0526	0.24889	-0.204633	0.351163	0.0732651	0.175625	53
1	3423236	T	A	0.024	INTERGENIC	clim-tmax2	AT1G04793	1:3423155-3423404_(?)_araGWAS_MYB_WT/mutA	1:3423155-3423404	0.00412156	0.0409589	0.0225402	-0.193928	-0.102267	-0.148098	0.170638	81
3	4379485	T	A	0.024	UTR_3_PRIME	clim-tmax2	AT3G13445	3:4379315-4379564_iur(+)_araGWAS_MYB_WT/mutA	3:4379315-4379564	0.0715524	-0.324953	-0.1267	-0.262533	-0.24172	-0.252126	0.125426	170
1	3201357	G	A	0.024	INTERGENIC	clim-tmax2	AT1G09850	1:3201165-3201414_iur(-)_araGWAS_WRKY_WT/mutA	1:3201165-3201414	0.17053	-0.478094	-0.153782	-0.0306035	-0.454507	-0.242555	0.0887732	192
1	3473261	G	C	0.014	INTERGENIC	clim-tmax2	AT1G10530	1:3473159-3473408_iur(-)_araGWAS_MYB_WT/mutA	1:3473159-3473408	-0.174663	-0.108517	-0.14159	-0.206965	-0.223805	-0.215385	0.073795	102
5	19158021	T	C	0.024	INTERGENIC	clim-tmax2	AT5G47160	5:19157941-19158190_igr(+)_araGWAS_MYB_WT/mutA	5:19157941-19158190	-0.936529	-0.909073	-0.922801	-1.14282	-0.767958	-0.955388	0.032587	80
5	24402050	T	A	0.052	UTR_3_PRIME	clim-tmax2	AT5G60690	5:24401866-24402115_igr(+)_araGWAS_MYB_WT/mutA	5:24401866-24402115	-0.397278	-1.06163	-0.729454	-0.730536	-0.743395	-0.736965	0.00751101	184
3	4310376	T	G	0.036	INTERGENIC	clim-tmax2	AT3G13310	3:4310307-4310556_(?)_araGWAS_MYB_WT/mutA	3:4310307-4310556	0.341359	0.390838	0.366099	0.634056	0.147972	0.391014	-0.0249152	69
5	24402050	T	A	0.052	UTR_3_PRIME	clim-tmax2	AT5G60690	5:24401920-24402169_igr(+)_araGWAS_MYB_WT/mutA	5:24401920-24402169	-0.923065	-1.04464	-0.983851	-0.758823	-1.07767	-0.918248	-0.0656033	130
1	3894195	C	G	0.014	NON_SYNONYMOUS_CODING	clim-tmax2	AT1G11590	1:3894132-3894381_iur(+)_araGWAS_MYB_WT/mutA	1:3894132-3894381	0.183736	-0.310062	-0.0631631	0.298854	-0.159161	0.0698466	-0.13301	63
1	3423236	T	A	0.024	INTERGENIC	clim-tmax2	AT1G04793	1:3423090-3423339_(?)_araGWAS_MYB_WT/mutA	1:3423090-3423339	0.612121	0.849702	0.730911	0.921084	0.859853	0.890468	-0.159557	146
5	16638599	C	T	0.018	SYNONYMOUS_CODING	clim-tmax2	AT5G41610	5:16638516-16638765_igr(-)_araGWAS_bZIP_WT/mutA	5:16638516-16638765	-0.396147	-1.04163	-0.718888	-0.39421	-0.709932	-0.552071	-0.166817	83
1	4137939	C	T	0.024	NON_SYNONYMOUS_CODING	clim-tmax2	AT1G12200	1:4137851-4138100_igr(+)_araGWAS_bZIP_WT/mutA	1:4137851-4138100	-1.19357	-1.39609	-1.29483	-1.4297	-0.810892	-1.1203	-0.174534	88
5	18321604	A	G	0.012	INTERGENIC	clim-tmax2	AT5G45250	5:18321479-18321728_(?)_araGWAS_bZIP_WT/mutA	5:18321479-18321728	0.0911328	-0.308343	-0.108605	-0.0118469	0.163159	0.0756562	-0.184261	125
1	1231323	G	A	0.022	INTERGENIC	clim-tmax2	AT1G04520	1:1231266-1231515_iur(+)_araGWAS_WRKY_WT/mutA	1:1231266-1231515	0.297616	0.258732	0.278174	0.472306	0.467491	0.469898	-0.191724	57
1	2176960	A	T	0.024	INTERGENIC	clim-tmax2	AT1G07100	1:2176846-2177095_iur(-)_araGWAS_WRKY_WT/mutA	1:2176846-2177095	0.149511	0.00583813	0.0776744	0.37018	0.191167	0.280673	-0.202999	114
1	3894195	C	G	0.014	NON_SYNONYMOUS_CODING	clim-tmax2	AT1G11590	1:3894071-3894320_iur(+)_araGWAS_MYB_WT/mutA	1:3894071-3894320	0.634447	0.586029	0.610238	0.901632	0.783674	0.842653	-0.232415	124
5	19158021	T	C	0.024	INTERGENIC	clim-tmax2	AT5G47160	5:19157893-19158142_igr(+)_araGWAS_MYB_WT/mutA	5:19157893-19158142	0.98564	1.24262	1.11413	1.35649	1.349	1.35274	-0.23861	128
1	3894195	C	G	0.014	NON_SYNONYMOUS_CODING	clim-tmax2	AT1G11590	1:3894002-3894251_iur(+)_araGWAS_MYB_WT/mutA	1:3894002-3894251	-0.319901	-0.563135	-0.441518	-0.417839	0.0240958	-0.196872	-0.244646	193
1	1242321	T	C	0.026	INTERGENIC	clim-tmax2	AT1G04550	1:1242200-1242449_iur(+)_araGWAS_WRKY_WT/mutA	1:1242200-1242449	0.529939	0.744752	0.637346	0.840328	0.970424	0.905376	-0.26803	121
1	3201357	G	A	0.024	INTERGENIC	clim-tmax2	AT1G09850	1:3201293-3201542_iur(-)_araGWAS_MYB_WT/mutA	1:3201293-3201542	1.07251	1.05951	1.06601	1.60903	1.10488	1.35696	-0.290948	64
1	3904492	C	T	0.014	INTERGENIC	clim-tmax2	AT1G11600	1:3904365-3904614_iur(+)_araGWAS_WRKY_WT/mutA	1:3904365-3904614	0.78333	0.752583	0.767957	1.06144	1.09093	1.07618	-0.308228	127
5	26897065	C	T	0.024	SYNONYMOUS_CODING	clim-tmax2	AT5G67400	5:26896902-26897151_igr(-)_araGWAS_MYB_WT/mutA	5:26896902-26897151	0.413061	-0.26271	0.0751756	0.321072	0.634242	0.477657	-0.402481	163
1	3423236	T	A	0.024	INTERGENIC	clim-tmax2	AT1G04793	1:3423040-3423289_(?)_araGWAS_MYB_WT/mutA	1:3423040-3423289	-0.361992	0.194817	-0.0835875	0.519609	0.812923	0.666266	-0.749853	196
5	14184579	C	T	0.012	NON_SYNONYMOUS_CODING	clim-tmax2	AT5G36080	5:14184506-14184755_igr(+)_araGWAS_bZIP_WT/mutA	5:14184506-14184755	-0.152056	0.00188174	-0.0750873	0.851279	0.594321	0.7228	-0.797887	73
5	18348872	T	G	0.016	SYNONYMOUS_CODING	clim-tmax2	AT5G45290	5:18348737-18348986_igr(+)_araGWAS_MYB_WT/mutA	5:18348737-18348986	-0.544663	0.0428998	-0.250881	0.763714	0.481612	0.622663	-0.873544	135
1	4137939	C	T	0.024	NON_SYNONYMOUS_CODING	clim-tmax2	AT1G12200	1:4137789-4138038_igr(+)_araGWAS_bZIP_WT/mutA	1:4137789-4138038	-0.49935	-1.42295	-0.961151	-0.0108096	-0.021183	-0.0159963	-0.945155	150
5	14184579	C	T	0.012	NON_SYNONYMOUS_CODING	clim-tmax2	AT5G36080	5:14184462-14184711_igr(+)_araGWAS_bZIP_WT/mutA	5:14184462-14184711	-1.0774	-0.662032	-0.869715	0.503958	0.238485	0.371221	-1.24094	117
3	22253292	G	A	0.044	INTERGENIC	clim-tmax3	AT3G60210	3:22253132-22253381_iur(-)_araGWAS_bZIP_WT/mutA	3:22253132-22253381	-0.85418	-0.550812	-0.702496	-0.948167	-0.891195	-0.919681	0.217184	160
1	27977765	C	A	0.068	INTRON	clim-tmax3	AT1G74430	1:27977701-27977950_igr(-)_araGWAS_MYB_WT/mutA	1:27977701-27977950	1.33679	1.14267	1.23973	0.721498	1.3633	1.0424	0.197333	64
3	22192434	C	G	0.02	INTERGENIC	clim-tmax3	AT3G60100	3:22192388-22192637_iur(+)_araGWAS_MYB_WT/mutA	3:22192388-22192637	-0.548961	0.07278	-0.238091	-0.258638	-0.422334	-0.340486	0.102395	46
3	22254134	C	G	0.044	INTERGENIC	clim-tmax3	AT3G60220	3:22253981-22254230_iur(-)_araGWAS_MYB_WT/mutA	3:22253981-22254230	-1.88473	-1.46968	-1.6772	-1.85997	-1.64822	-1.7541	0.0768937	153
3	22192434	C	G	0.02	INTERGENIC	clim-tmax3	AT3G60100	3:22192281-22192530_iur(+)_araGWAS_MYB_WT/mutA	3:22192281-22192530	0.415911	0.406589	0.41125	0.585287	0.287708	0.436498	-0.0252478	153
3	22174963	G	T	0.026	INTERGENIC	clim-tmax3	AT3G60040	3:22174842-22175091_(?)_araGWAS_WRKY_WT/mutA	3:22174842-22175091	-0.874937	-1.20475	-1.03984	-0.881495	-1.10785	-0.994674	-0.0451683	121
1	27977765	C	A	0.068	INTRON	clim-tmax3	AT1G74430	1:27977631-27977880_igr(-)_araGWAS_MYB_WT/mutA	1:27977631-27977880	1.78501	1.70373	1.74437	1.84807	1.82094	1.8345	-0.0901339	134
3	22254134	C	G	0.044	INTERGENIC	clim-tmax3	AT3G60220	3:22254073-22254322_iur(-)_araGWAS_MYB_WT/mutA	3:22254073-22254322	-0.461701	-1.11661	-0.789157	-0.4187	-0.26271	-0.340705	-0.448452	61
1	30320378	T	G	0.016	INTERGENIC	clim-tmax5	AT1G80660	1:30320214-30320463_iur(-)_araGWAS_MYB_WT/mutA	1:30320214-30320463	0.706874	0.993127	0.850001	-0.0922999	0.177477	0.0425887	0.807412	164
1	30320771	A	T	0.016	UTR_3_PRIME	clim-tmax5	AT1G80660	1:30320607-30320856_iur(-)_araGWAS_MYB_WT/mutA	1:30320607-30320856	0.669836	1.03846	0.854148	0.215768	0.0271123	0.12144	0.732708	164
5	16835860	T	C	0.012	NON_SYNONYMOUS_CODING	clim-tmax5	AT5G42120	5:16835756-16836005_iur(-)_araGWAS_bZIP_WT/mutA	5:16835756-16836005	0.0269219	0.516322	0.271622	-0.0500558	-0.34401	-0.197033	0.468655	104
1	30320771	A	T	0.016	UTR_3_PRIME	clim-tmax5	AT1G80660	1:30320653-30320902_iur(-)_araGWAS_MYB_WT/mutA	1:30320653-30320902	1.09121	0.804214	0.947712	0.833335	0.616437	0.724886	0.222826	118
1	30320378	T	G	0.016	INTERGENIC	clim-tmax5	AT1G80660	1:30320262-30320511_iur(-)_araGWAS_MYB_WT/mutA	1:30320262-30320511	1.16166	1.14095	1.1513	1.18721	0.737119	0.962163	0.189142	116
5	16835860	T	C	0.012	NON_SYNONYMOUS_CODING	clim-tmax5	AT5G42120	5:16835697-16835946_iur(-)_araGWAS_bZIP_WT/mutA	5:16835697-16835946	-0.733956	-1.03329	-0.883625	-1.10777	-0.857613	-0.982692	0.0990677	163
5	16835860	T	C	0.012	NON_SYNONYMOUS_CODING	clim-tmax5	AT5G42120	5:16835798-16836047_iur(-)_araGWAS_bZIP_WT/mutA	5:16835798-16836047	-0.184454	-0.205706	-0.19508	-0.254997	0.119074	-0.0679615	-0.127119	62
5	18978512	G	A	0.014	INTERGENIC	clim-tmax5	AT5G46780	5:18978397-18978646_iur(+)_araGWAS_MYB_WT/mutA	5:18978397-18978646	2.86248	2.81077	2.83662	2.9132	3.07388	2.99354	-0.156914	115
5	7582223	T	G	0.066	NON_SYNONYMOUS_CODING	clim-tmax6	AT5G03475	5:7582085-7582334_igr(-)_araGWAS_bZIP_WT/mutA	5:7582085-7582334	-0.919782	-1.21909	-1.06944	-1.08748	-0.491896	-0.789688	-0.27975	138
1	7398426	A	G	0.06	INTERGENIC	clim-tmin11	AT1G21130	1:7398282-7398531_iur(-)_araGWAS_MYB_WT/mutA	1:7398282-7398531	1.97676	1.46749	1.72213	1.08645	1.16368	1.12507	0.597061	144
1	7398426	A	G	0.06	INTERGENIC	clim-tmin11	AT1G21130	1:7398222-7398471_iur(-)_araGWAS_MYB_WT/mutA	1:7398222-7398471	1.33356	1.00719	1.17038	0.92606	0.622563	0.774311	0.396065	204
1	7398426	A	G	0.06	INTERGENIC	clim-tmin11	AT1G21130	1:7398326-7398575_iur(-)_araGWAS_MYB_WT/mutA	1:7398326-7398575	0.635256	0.387144	0.5112	0.2809	0.106621	0.193761	0.317439	100
4	17488743	T	G	0.014	INTRON	clim-tmin11	AT4G37130	4:17488554-17488803_iur(+)_araGWAS_WRKY_WT/mutA	4:17488554-17488803	-0.166884	0.356451	0.0947834	0.101797	0.188538	0.145168	-0.0503842	189
5	15590663	G	A	0.018	INTERGENIC	clim-tmin2	AT5G38950	5:15590465-15590714_iur(+)_araGWAS_WRKY_WT/mutA	5:15590465-15590714	-0.292986	-0.802643	-0.547815	-0.672621	-0.66846	-0.67054	0.122726	198
3	7350452	T	G	0.019	INTERGENIC	clim-tmin3	AT3G20970	3:7350311-7350560_(?)_araGWAS_WRKY_WT/mutA	3:7350311-7350560	0.0306122	-0.087165	-0.0282764	-0.557574	-0.374296	-0.465935	0.437659	141
5	19310670	C	A	0.019	INTRON	clim-tmin3	AT5G47640	5:19310507-19310756_igr(-)_araGWAS_MYB_WT/mutA	5:19310507-19310756	-0.877845	-1.42332	-1.15058	-1.34641	-1.74001	-1.54321	0.392628	163
3	7350452	T	G	0.019	INTERGENIC	clim-tmin3	AT3G20970	3:7350366-7350615_(?)_araGWAS_WRKY_WT/mutA	3:7350366-7350615	-1.78667	-1.2109	-1.49878	-1.44594	-1.96042	-1.70318	0.204395	86
3	7413448	A	T	0.027	UTR_5_PRIME	clim-tmin3	AT3G21160	3:7413328-7413577_iur(-)_araGWAS_MYB_WT/mutA	3:7413328-7413577	-1.84383	-2.31716	-2.0805	-2.19473	-1.93266	-2.0637	-0.0168005	120
3	7413448	A	T	0.027	UTR_5_PRIME	clim-tmin3	AT3G21160	3:7413403-7413652_iur(-)_araGWAS_MYB_WT/mutA	3:7413403-7413652	-0.916949	-0.49122	-0.704085	-0.0748567	-0.294832	-0.184845	-0.51924	45
5	19310670	C	A	0.019	INTRON	clim-tmin3	AT5G47640	5:19310462-19310711_igr(-)_araGWAS_MYB_WT/mutA	5:19310462-19310711	-1.45098	-1.42025	-1.43561	0.0414942	-1.40046	-0.679483	-0.75613	208
5	18696751	G	A	0.012	INTERGENIC	clim-tmin6	AT5G46100	5:18696573-18696822_iur(-)_araGWAS_WRKY_WT/mutA	5:18696573-18696822	1.94923	1.73952	1.84437	1.01048	1.01213	1.0113	0.833068	178
5	7553672	A	C	0.014	INTERGENIC	clim-tmin6	AT5G22730	5:7553576-7553825_iur(-)_araGWAS_bZIP_WT/mutA	5:7553576-7553825	0.600134	0.911282	0.755708	0.0915375	-0.0863772	0.00258016	0.753128	96
5	18883428	C	T	0.018	INTERGENIC	clim-tmin6	AT5G46540	5:18883353-18883602_iur(-)_araGWAS_bZIP_WT/mutA	5:18883353-18883602	0.819533	-0.319195	0.250169	-0.165213	-0.354212	-0.259713	0.509882	75
5	7612208	A	G	0.014	INTERGENIC	clim-tmin6	AT5G22796	5:7612040-7612289_iur(+)_araGWAS_MYB_WT/mutA	5:7612040-7612289	-0.524327	-0.544481	-0.534404	-0.566201	-1.35533	-0.960765	0.426362	168
1	22741659	T	C	0.018	INTERGENIC	clim-tmin6	AT1G08403	1:22741487-22741736_(?)_araGWAS_WRKY_WT/mutA	1:22741487-22741736	0.320563	0.57299	0.446776	0.457292	0.0726651	0.264978	0.181798	172
2	17370443	A	C	0.012	INTERGENIC	clim-tmin6	AT2G09295	2:17370252-17370501_(?)_araGWAS_WRKY_WT/mutA	2:17370252-17370501	0.22277	0.25361	0.23819	0.173783	0.0148784	0.0943308	0.143859	191
5	7554166	G	A	0.014	INTERGENIC	clim-tmin6	AT5G22730	5:7553978-7554227_iur(-)_araGWAS_MYB_WT/mutA	5:7553978-7554227	0.199612	0.632263	0.415937	0.124864	0.531847	0.328356	0.0875815	188
2	17364989	A	G	0.014	INTERGENIC	clim-tmin6	AT2G41650	2:17364938-17365187_(?)_araGWAS_bZIP_WT/mutA	2:17364938-17365187	-1.41327	-1.83773	-1.6255	-1.26966	-2.02747	-1.64856	0.0230593	51
5	18883428	C	T	0.018	INTERGENIC	clim-tmin6	AT5G46540	5:18883304-18883553_iur(-)_araGWAS_bZIP_WT/mutA	5:18883304-18883553	-0.0299442	0.138337	0.0541963	0.17687	0.0835978	0.130234	-0.0760374	124
5	7554166	G	A	0.014	INTERGENIC	clim-tmin6	AT5G22730	5:7554060-7554309_iur(-)_araGWAS_MYB_WT/mutA	5:7554060-7554309	-0.737023	-1.13956	-0.93829	-0.966525	-0.745187	-0.855856	-0.0824338	106
2	17364989	A	G	0.014	INTERGENIC	clim-tmin6	AT2G41650	2:17364804-17365053_(?)_araGWAS_bZIP_WT/mutA	2:17364804-17365053	-0.486283	-1.83507	-1.16068	-0.613878	-1.27976	-0.946819	-0.213858	185
4	14981924	C	A	0.016	STOP_GAINED	clim-tmin6	AT4G30760	4:14981796-14982045_iur(+)_araGWAS_bZIP_WT/mutA	4:14981796-14982045	-0.774418	-1.14723	-0.960825	-0.812893	-0.0898509	-0.451372	-0.509453	128
5	18613198	A	T	0.024	INTERGENIC	clim-tmin7	AT5G45890	5:18612997-18613246_iur(-)_araGWAS_MYB_WT/mutA	5:18612997-18613246	-1.17816	-0.0121661	-0.595163	-1.33016	-0.777828	-1.054	0.458833	201
5	18613198	A	T	0.024	INTERGENIC	clim-tmin7	AT5G45890	5:18613087-18613336_iur(+)_araGWAS_MYB_WT/mutA	5:18613087-18613336	1.84663	1.47752	1.66207	1.17582	1.48126	1.32854	0.333535	111
5	9234937	C	G	0.012	NON_SYNONYMOUS_CODING	clim-tmin7	AT5G26310	5:9234814-9235063_igr(+)_araGWAS_bHLH_WT/mutA	5:9234814-9235063	2.56283	2.68895	2.62589	2.41403	2.7844	2.59921	0.0266813	123
3	3303550	A	T	0.013	SYNONYMOUS_CODING	DTFplantingSummerLocSweden2009	AT3G10572	3:3303427-3303676_iur(+)_araGWAS_bZIP_WT/mutA	3:3303427-3303676	-0.580814	-1.05601	-0.818412	-1.56824	-1.83819	-1.70321	0.8848	123
3	3052032	G	A	0.013	NON_SYNONYMOUS_CODING	DTFplantingSummerLocSweden2009	AT3G09925	3:3051975-3052224_iur(+)_araGWAS_WRKY_WT/mutA	3:3051975-3052224	-0.326412	-0.32411	-0.325261	-0.697583	-1.01381	-0.855698	0.530437	57
3	3058839	A	C	0.013	INTRON	DTFplantingSummerLocSweden2009	AT3G09940	3:3058730-3058979_igr(-)_araGWAS_WRKY_WT/mutA	3:3058730-3058979	0.0417882	-0.235406	-0.0968088	-0.463308	-0.304178	-0.383743	0.286934	109
3	3056474	C	T	0.013	UTR_3_PRIME	DTFplantingSummerLocSweden2009	AT3G09940	3:3056405-3056654_igr(-)_araGWAS_bZIP_WT/mutA	3:3056405-3056654	-0.959557	-1.5989	-1.27923	-0.817981	-1.41969	-1.11883	-0.160396	69
3	3052032	G	A	0.013	NON_SYNONYMOUS_CODING	DTFplantingSummerLocSweden2009	AT3G09925	3:3051866-3052115_iur(+)_araGWAS_WRKY_WT/mutA	3:3051866-3052115	-0.706409	-0.923543	-0.814976	-0.472953	-0.782115	-0.627534	-0.187442	166
2	8380109	C	T	0.024	INTRON	DTFplantingSummerLocSweden2009	AT2G19365	2:8379985-8380234_igr(+)_araGWAS_MYB_WT/mutA	2:8379985-8380234	-1.44312	-1.16196	-1.30254	0.0886259	-1.84398	-0.877676	-0.424864	124
4	17044972	T	A	0.052	UTR_3_PRIME	FT22	AT4G36030	4:17044909-17045158_iur(-)_araGWAS_bZIP_WT/mutA	4:17044909-17045158	1.63851	1.65878	1.64864	1.33995	1.83909	1.58952	0.0591231	63
4	7420110	G	A	0.237	INTERGENIC	Germ in dark	AT4G12520	4:7419985-7420234_(?)_araGWAS_bZIP_WT/mutA	4:7419985-7420234	-0.0633772	-0.565588	-0.314483	-1.07319	-0.741557	-0.907374	0.592891	125
4	7409980	A	G	0.237	SYNONYMOUS_CODING	Germ in dark	AT4G12490	4:7409879-7410128_iur(+)_araGWAS_bZIP_WT/mutA	4:7409879-7410128	0.00564707	0.246146	0.125896	-0.31588	-0.324542	-0.320211	0.446107	101
4	7409980	A	G	0.237	SYNONYMOUS_CODING	Germ in dark	AT4G12490	4:7409835-7410084_iur(+)_araGWAS_bZIP_WT/mutA	4:7409835-7410084	0.0221183	0.0819306	0.0520245	0.265272	-0.59025	-0.162489	0.214514	145
4	7676246	A	G	0.129	INTRON	Inter-specific pollination of Arabidopsis thaliana and Malcolmia littorea	AT4G13220	4:7676122-7676371_iur(-)_araGWAS_WRKY_WT/mutA	4:7676122-7676371	-0.207935	-0.829219	-0.518577	-0.497918	-0.89858	-0.698249	0.179672	124
1	3897858	A	G	0.18	INTERGENIC	LD	AT1G11593	1:3897718-3897967_iur(+)_araGWAS_WRKY_WT/mutA	1:3897718-3897967	1.73363	1.8161	1.77487	1.34208	1.78416	1.56312	0.211746	140
4	8301287	A	G	0.232	SYNONYMOUS_CODING	LES	AT4G14410	4:8301217-8301466_igr(+)_araGWAS_bZIP_WT/mutA	4:8301217-8301466	-0.193259	-1.08939	-0.641327	-0.851432	-1.22371	-1.03757	0.396243	70
4	8301287	A	G	0.232	SYNONYMOUS_CODING	LES	AT4G14410	4:8301155-8301404_igr(+)_araGWAS_bZIP_WT/mutA	4:8301155-8301404	-1.01439	-1.16564	-1.09002	-1.04218	-1.41886	-1.23052	0.140506	132
3	18916764	C	T	0.081	SYNONYMOUS_CODING	LFS GH	AT3G50895	3:18916599-18916848_iur(+)_araGWAS_BZR_WT/mutA	3:18916599-18916848	-1.14779	-0.884126	-1.01596	-1.40972	-2.34268	-1.8762	0.860243	165
3	18916764	C	T	0.081	SYNONYMOUS_CODING	LFS GH	AT3G50895	3:18916705-18916954_iur(+)_araGWAS_BZR_WT/mutA	3:18916705-18916954	0.901199	1.07428	0.98774	1.33077	1.28109	1.30593	-0.318189	59
1	6660488	C	G	0.108	INTERGENIC	Li7	AT1G19260	1:6660421-6660670_iur(-)_araGWAS_MYB_WT/mutA	1:6660421-6660670	-0.529864	-0.448438	-0.489151	-0.101258	0.8293	0.364021	-0.853172	67
1	6660488	C	G	0.108	INTERGENIC	Li7	AT1G19260	1:6660358-6660607_iur(-)_araGWAS_MYB_WT/mutA	1:6660358-6660607	0.532205	-0.467756	0.0322247	1.32717	0.898282	1.11272	-1.0805	130
5	18927049	T	G	0.095	INTERGENIC	LY	AT5G46640	5:18926921-18927170_(?)_araGWAS_bZIP_WT/mutA	5:18926921-18927170	0.576453	0.685476	0.630964	-0.804844	-0.523419	-0.664132	1.2951	128
4	1264148	A	T	0.432	INTERGENIC	M216T665	AT4G02840	4:1263940-1264189_iur(+)_araGWAS_bZIP_WT/mutA	4:1263940-1264189	-0.944671	-0.697775	-0.821223	-1.92369	-2.45927	-2.19148	1.37026	208
4	1264149	A	T	0.432	INTERGENIC	M216T665	AT4G02840	4:1263940-1264189_iur(+)_araGWAS_bZIP_WT/mutA	4:1263940-1264189	-0.944671	-0.697775	-0.821223	-1.92369	-2.45927	-2.19148	1.37026	209
4	1193056	G	A	0.227	INTRON	M216T665	AT4G02710	4:1192866-1193115_igr(+)_araGWAS_bZIP_WT/mutA	4:1192866-1193115	-0.300416	-0.319161	-0.309789	-0.063828	-1.34317	-0.703498	0.39371	190
4	1264241	A	T	0.432	INTERGENIC	M216T665	AT4G02840	4:1264141-1264390_iur(+)_araGWAS_bZIP_WT/mutA	4:1264141-1264390	0.273737	0.0719443	0.17284	-0.107771	0.188376	0.0403022	0.132538	100
4	1267038	C	T	0.205	NON_SYNONYMOUS_CODING	M216T665	AT4G02840	4:1266947-1267196_igr(-)_araGWAS_bZIP_WT/mutA	4:1266947-1267196	-0.489716	-0.575101	-0.532408	-0.557675	-0.559045	-0.55836	0.0259518	91
4	1441152	T	C	0.294	SYNONYMOUS_CODING	M216T665	AT4G03285	4:1441098-1441347_iur(+)_araGWAS_bZIP_WT/mutA	4:1441098-1441347	-0.783292	-1.3444	-1.06385	-0.803053	-1.10386	-0.953456	-0.11039	54
4	1193056	G	A	0.227	INTRON	M216T665	AT4G02710	4:1192937-1193186_igr(+)_araGWAS_bZIP_WT/mutA	4:1192937-1193186	-0.202747	-0.817991	-0.510369	-0.332542	-0.144786	-0.238664	-0.271705	119
4	1257953	C	T	0.272	INTERGENIC	M216T665	AT4G02810	4:1257820-1258069_iur(+)_araGWAS_bHLH_WT/mutA	4:1257820-1258069	0.142604	0.0982229	0.120413	0.436743	0.355394	0.396069	-0.275655	133
4	1267038	C	T	0.205	NON_SYNONYMOUS_CODING	M216T665	AT4G02840	4:1266904-1267153_igr(-)_araGWAS_bZIP_WT/mutA	4:1266904-1267153	-0.72966	-1.63256	-1.18111	-0.452217	-0.637945	-0.545081	-0.636027	134
2	10913594	C	T	0.049	INTRON	Mo98	AT2G25650	2:10913551-10913800_iur(+)_araGWAS_MYB_WT/mutA	2:10913551-10913800	1.28302	1.11302	1.19802	0.6242	0.629125	0.626663	0.571357	43
2	10932345	T	A	0.026	INTERGENIC	Mo98	AT2G25680	2:10932305-10932554_iur(-)_araGWAS_MYB_WT/mutA	2:10932305-10932554	1.60844	1.1174	1.36292	1.01899	0.588427	0.803706	0.559211	40
2	10913594	C	T	0.049	INTRON	Mo98	AT2G25650	2:10913485-10913734_iur(+)_araGWAS_MYB_WT/mutA	2:10913485-10913734	0.997372	0.54118	0.769276	0.564116	0.732315	0.648216	0.12106	109
2	10934457	C	G	0.09	SYNONYMOUS_CODING	Mo98	AT2G25680	2:10934389-10934638_igr(-)_araGWAS_WRKY_WT/mutA	2:10934389-10934638	-2.20434	-2.58316	-2.39375	-3.25461	-1.70658	-2.4806	0.0868434	68
1	29428660	A	G	0.065	INTERGENIC	Mo98	AT1G09797	1:29428503-29428752_iur(-)_araGWAS_MYB_WT/mutA	1:29428503-29428752	0.701473	1.15554	0.928505	0.897312	1.07454	0.985926	-0.0574217	157
1	29428660	A	G	0.065	INTERGENIC	Mo98	AT1G09797	1:29428451-29428700_iur(-)_araGWAS_MYB_WT/mutA	1:29428451-29428700	0.793095	1.09093	0.942011	1.11283	1.01498	1.0639	-0.121892	209
2	10932345	T	A	0.026	INTERGENIC	Mo98	AT2G25680	2:10932196-10932445_iur(-)_araGWAS_MYB_WT/mutA	2:10932196-10932445	0.096128	0.0909274	0.0935277	-0.0697479	0.594799	0.262526	-0.168998	149
1	29428660	A	G	0.065	INTERGENIC	Mo98	AT1G09797	1:29428589-29428838_iur(-)_araGWAS_MYB_WT/mutA	1:29428589-29428838	0.983698	0.649531	0.816615	1.08283	0.892988	0.987911	-0.171297	71
2	10932345	T	A	0.026	INTERGENIC	Mo98	AT2G25680	2:10932260-10932509_iur(-)_araGWAS_MYB_WT/mutA	2:10932260-10932509	0.74238	0.0601651	0.401273	0.505206	0.664663	0.584934	-0.183661	85
1	29428476	T	C	0.065	INTERGENIC	Mo98	AT1G09797	1:29428279-29428528_iur(-)_araGWAS_MYB_WT/mutA	1:29428279-29428528	2.50875	1.93783	2.22329	2.48252	2.45493	2.46873	-0.245436	197
2	10931458	C	T	0.026	INTERGENIC	Mo98	AT2G25670	2:10931378-10931627_iur(-)_araGWAS_bZIP_WT/mutA	2:10931378-10931627	-0.509951	-0.40503	-0.457491	0.376688	-0.376852	-8.20127e-05	-0.457409	80
1	1514444	G	C	0.026	SYNONYMOUS_CODING	ScalingExponent	AT1G04353	1:1514268-1514517_igr(-)_araGWAS_MYB_WT/mutA	1:1514268-1514517	-0.605271	-0.162829	-0.38405	-1.31078	-1.12988	-1.22033	0.836281	176
1	1514444	G	C	0.026	SYNONYMOUS_CODING	ScalingExponent	AT1G04353	1:1514375-1514624_igr(-)_araGWAS_MYB_WT/mutA	1:1514375-1514624	-1.34524	-1.30043	-1.32284	-1.18148	-1.12501	-1.15325	-0.16959	69
3	19818910	C	T	0.063	INTERGENIC	YEL	AT3G53460	3:19818869-19819118_igr(-)_araGWAS_bZIP_WT/mutA	3:19818869-19819118	0.788624	0.858754	0.823689	0.706735	0.718615	0.712675	0.111015	41
3	19818910	C	T	0.063	INTERGENIC	YEL	AT3G53460	3:19818791-19819040_(?)_araGWAS_bZIP_WT/mutA	3:19818791-19819040	1.40894	0.659495	1.03422	0.965565	1.11631	1.04094	-0.00671983	119
3	20571865	C	T	0.084	.	YEL	AT3G55490	3:20571667-20571916_iur(-)_araGWAS_MYB_WT/mutA	3:20571667-20571916	-0.692734	-0.741345	-0.71704	-0.541033	-0.78812	-0.664576	-0.0524631	198
3	20571865	C	T	0.084	.	YEL	AT3G55490	3:20571723-20571972_iur(-)_araGWAS_MYB_WT/mutA	3:20571723-20571972	-1.15643	-0.669364	-0.912896	-0.335577	-0.149167	-0.242372	-0.670523	142
5	1933951	G	A	0.023	INTERGENIC	YieldPlantingSummer2009	AT5G06330	5:1933847-1934096_igr(-)_araGWAS_MYB_WT/mutA	5:1933847-1934096	-0.628245	-0.739148	-0.683696	-1.04218	-1.41157	-1.22688	0.543182	104

## Sheet: Figure 6f
TFBS_Family	Binding_Change	v_statistic	p_value
1 BZR	Loss	115	0.720806
2 MYB	Gain	10964	0.00835628
3 MYB	Loss	11953	0.985453
4 WRKY	Gain	465	0.208889
5 WRKY	Loss	662	0.000720767
6 bHLH	Gain	29	0.455083
7 bHLH	Loss	21	0.00180853
8 bZIP	Gain	3519	0.608549
9 bZIP	Loss	936	0.0341273
