# Supplementary material for: Genome-wide modelling of plant transcription factor binding captures regulatory variants associated with phenotypic traits
Source: Nat Commun. 2026 Jun 3;17:4913. doi: 10.1038/s41467-026-73634-8 (PMC13234004; doi:10.1038/s41467-026-73634-8)
Supplement: Supplementary file 15 — Source Data [file 41467_2026_73634_MOESM15_ESM.zip › Supplementary Fig 3.xlsx]

## Sheet: Suppl. Figure 3
	ABI3VP1_tnt	AP2EREBP_tnt	ARF_ecoli	ARF_tnt	ARID_tnt	BBRBPC_tnt	BES1_tnt	BZR_tnt	C2C2YABBY_tnt	C2C2dof_tnt	C2C2gata_tnt	C2H2_tnt	C3H_tnt	CAMTA_tnt	CPP_tnt	E2FDP_tnt	EIL_tnt	FAR1_tnt	G2like_tnt	GRF_tnt	GeBP_tnt	HB_tnt	HSF_tnt	Homeobox_ecoli	Homeobox_tnt	LOBAS2_tnt	MADS_tnt	MYB_tnt	MYBrelated_tnt	NAC_tnt	ND_tnt	Orphan_tnt	RAV_tnt	REM_tnt	RWPRK_tnt	S1Falike_tnt	SBP_tnt	SRS_tnt	TCP_tnt	Trihelix_tnt	WRKY_tnt	ZFHD_tnt	bHLH_tnt	bZIP_tnt	mTERF_tnt	zfGRF_tnt
ABI3VP1_tnt	11	1	1	0	0	0	0	0	0	4	1	1	1	0	2	0	0	0	3	0	0	4	1	0	2	1	0	3	5	2	0	2	0	6	0	0	1	0	0	2	2	3	1	1	0	0
AP2EREBP_tnt	0	59	1	0	0	0	0	0	0	1	1	1	0	0	0	0	0	0	2	0	0	1	1	0	1	2	0	3	2	2	0	0	0	0	0	0	1	0	0	2	1	1	2	3	1	0
ARF_ecoli	0	1	29	0	0	0	0	0	0	2	1	3	1	0	1	0	0	0	2	0	0	2	1	0	2	1	0	4	3	2	0	0	0	1	0	0	1	0	0	1	2	2	2	2	0	0
ARF_tnt	0	2	3	0	0	1	0	0	0	3	1	2	1	0	2	0	0	0	3	0	0	3	1	0	2	2	0	4	4	2	0	1	0	2	0	0	1	0	0	1	2	3	3	2	0	0
ARID_tnt	0	0	0	0	20	0	0	0	0	2	1	0	0	0	6	0	0	0	2	0	0	6	0	3	6	0	0	2	4	0	0	0	0	3	0	0	0	0	0	2	1	8	0	0	0	0
BBRBPC_tnt	0	1	0	0	0	59	0	0	0	2	1	1	0	0	0	0	0	0	2	0	0	1	1	0	1	1	0	2	3	2	2	0	0	0	0	0	0	0	0	1	1	1	1	1	0	0
BES1_tnt	0	1	0	0	0	0	32	5	0	1	0	1	0	0	1	0	0	0	1	0	0	1	0	0	1	1	0	3	2	3	0	0	0	1	0	0	1	0	0	1	1	1	6	6	0	0
BZR_tnt	0	1	0	0	0	0	1	50	0	1	0	0	0	0	0	0	0	0	1	0	0	1	0	0	1	1	0	2	2	2	0	0	0	0	0	0	1	0	0	1	1	1	6	5	0	0
C2C2YABBY_tnt	0	1	1	0	0	0	0	0	4	2	1	2	1	0	1	0	0	0	3	0	1	8	0	2	7	0	0	3	5	2	0	0	0	1	0	0	1	1	0	1	1	6	1	2	0	0
C2C2dof_tnt	0	0	0	0	0	0	0	0	0	59	0	1	2	0	1	0	0	0	2	0	0	2	0	0	1	1	0	2	2	2	0	3	0	2	0	0	1	0	0	1	1	1	1	1	0	0
C2C2gata_tnt	0	1	0	0	0	0	0	0	0	1	53	1	0	0	1	0	0	0	3	0	0	2	1	0	1	2	0	2	4	1	0	0	0	0	0	0	1	0	0	1	1	1	1	2	0	0
C2H2_tnt	0	1	1	0	0	1	0	0	0	2	1	23	1	0	1	0	0	0	3	0	0	2	1	0	2	2	0	4	4	2	0	1	0	1	0	0	1	1	0	1	2	2	2	2	0	0
C3H_tnt	0	1	0	0	0	0	0	0	0	2	0	1	32	0	1	0	0	0	2	0	0	2	1	0	1	2	0	3	3	3	0	3	0	1	0	0	1	0	0	2	2	2	1	1	0	0
CAMTA_tnt	0	2	0	0	0	1	1	2	0	2	1	1	1	4	1	2	0	1	3	0	0	2	1	0	1	3	0	6	2	6	0	0	0	1	0	0	1	0	0	2	1	2	5	5	1	0
CPP_tnt	0	0	0	0	1	0	0	0	0	2	0	0	0	0	59	0	0	0	1	0	0	3	0	1	2	0	0	2	3	1	0	1	0	2	0	0	0	0	0	1	1	4	0	0	0	0
E2FDP_tnt	0	3	0	0	0	0	0	0	0	2	0	0	0	0	1	40	0	0	2	0	0	1	1	0	1	4	0	6	3	1	0	0	0	1	0	0	1	0	0	2	1	1	1	2	1	0
EIL_tnt	0	2	1	0	0	1	0	0	0	4	1	2	1	0	2	0	0	0	4	0	0	4	0	0	2	1	0	3	6	2	0	1	0	1	0	1	1	1	0	1	2	4	2	2	0	0
FAR1_tnt	0	2	0	0	0	1	2	3	0	1	0	0	0	0	0	4	0	21	2	0	0	1	1	0	0	6	0	6	1	6	0	0	0	0	0	0	1	0	0	2	1	1	8	6	1	0
G2like_tnt	0	1	0	0	0	0	0	0	0	2	1	1	0	0	1	0	0	0	59	0	0	2	1	0	2	1	0	2	3	1	0	0	0	1	0	0	1	0	0	1	1	2	1	1	0	0
GRF_tnt	0	2	3	0	0	0	0	0	0	2	1	3	1	0	0	0	0	0	4	2	0	1	1	0	1	2	0	4	4	2	0	0	0	1	0	0	1	0	0	1	2	1	1	8	0	0
GeBP_tnt	0	1	0	0	0	0	0	0	0	2	2	1	1	0	1	0	0	0	3	0	29	3	1	0	2	1	0	3	3	2	0	0	0	0	0	0	1	1	0	1	1	2	1	2	0	0
HB_tnt	0	0	0	0	0	0	0	0	0	1	0	1	0	0	1	0	0	0	1	0	0	58	0	1	5	0	0	2	3	1	0	0	0	1	0	0	0	0	0	1	1	4	1	1	0	0
HSF_tnt	0	1	0	0	0	0	0	0	0	1	1	1	0	0	0	0	0	0	3	0	0	1	46	0	1	2	0	3	3	2	0	0	0	0	0	2	1	0	0	1	1	1	1	2	0	0
Homeobox_ecoli	0	0	0	0	2	0	0	0	0	2	0	0	1	0	3	0	0	0	1	0	0	7	0	26	8	0	0	2	4	1	0	1	0	2	0	0	0	0	0	1	1	7	0	1	0	0
Homeobox_tnt	0	0	0	0	0	0	0	0	0	2	0	1	0	0	2	0	0	0	2	0	0	6	0	1	44	0	0	2	3	1	0	1	0	1	0	0	1	0	0	1	1	5	1	1	0	0
LOBAS2_tnt	0	2	0	0	0	0	0	0	0	1	1	1	1	0	0	0	0	0	3	0	0	1	1	0	1	47	0	3	3	2	0	0	0	0	0	0	1	0	0	2	1	1	2	3	1	0
MADS_tnt	0	1	1	0	0	1	0	0	0	4	1	2	1	0	1	0	0	0	4	0	0	3	1	0	2	2	0	5	5	3	0	1	0	2	0	0	1	1	0	2	2	2	2	2	0	0
MYB_tnt	0	1	0	0	0	0	0	0	0	2	1	2	0	0	1	0	0	0	2	0	0	2	1	0	2	1	0	50	3	2	0	0	0	1	0	0	1	1	0	1	1	2	1	2	0	0
MYBrelated_tnt	0	1	0	0	0	0	0	0	0	2	1	1	0	0	1	0	0	0	2	0	1	2	1	0	2	1	0	2	58	1	0	0	0	1	0	0	0	1	0	1	1	2	1	1	0	0
NAC_tnt	0	1	0	0	0	0	0	0	0	2	1	2	1	0	1	0	0	0	2	0	0	2	1	0	1	2	0	4	3	38	0	1	0	1	0	0	1	0	0	1	2	1	2	2	0	0
ND_tnt	1	1	0	0	3	1	0	0	0	3	0	0	0	0	3	0	0	0	2	0	0	4	0	2	4	1	0	2	4	1	19	1	0	4	0	0	0	0	0	1	1	5	1	1	0	0
Orphan_tnt	0	1	0	0	0	0	0	0	0	1	0	1	3	0	2	0	0	0	2	0	0	2	0	0	1	1	0	2	3	3	0	37	0	2	0	0	1	0	0	2	2	2	1	1	0	0
RAV_tnt	0	1	2	0	0	1	0	0	0	3	1	2	1	0	1	0	0	0	3	0	0	4	1	0	2	1	0	6	5	2	0	0	0	2	0	0	1	1	0	1	2	3	1	2	0	0
REM_tnt	1	0	0	0	0	0	0	0	0	3	0	0	1	0	2	0	0	0	1	0	0	3	0	0	2	0	0	2	3	1	0	1	0	52	0	0	0	0	0	1	1	3	0	1	0	0
RWPRK_tnt	0	3	1	0	0	1	0	0	0	3	2	2	1	0	1	0	0	0	4	0	0	2	1	0	1	3	0	5	4	3	0	0	0	1	0	0	1	1	0	2	3	1	2	4	0	0
S1Falike_tnt	0	1	0	0	0	0	0	0	0	1	1	1	0	0	0	0	0	0	4	0	0	1	3	0	1	2	0	3	3	1	0	0	0	0	0	35	1	0	0	1	1	1	1	1	0	0
SBP_tnt	0	1	0	0	0	0	0	0	0	1	0	1	1	0	1	0	0	0	2	0	0	1	1	0	1	1	0	3	2	2	0	0	0	1	0	0	54	0	0	1	1	1	3	2	0	0
SRS_tnt	0	1	0	0	0	0	0	0	0	2	1	2	0	0	1	0	0	0	3	0	0	2	1	0	2	1	0	4	7	2	0	0	0	1	0	0	1	34	0	1	1	1	1	2	0	0
TCP_tnt	0	2	1	0	0	1	0	1	0	3	1	2	1	0	1	0	0	0	3	0	0	3	1	0	1	3	0	6	4	3	0	1	0	1	0	0	2	1	0	1	2	1	4	4	0	0
Trihelix_tnt	0	1	0	0	0	0	0	0	0	2	1	1	1	0	1	0	0	0	2	0	0	2	1	0	2	2	0	4	4	2	0	1	0	1	0	0	1	1	0	31	2	3	1	2	0	0
WRKY_tnt	0	1	0	0	0	0	0	0	0	2	0	1	1	0	1	0	0	0	2	0	0	1	1	0	1	1	0	3	2	1	0	1	0	1	0	0	1	0	0	1	59	1	1	1	0	0
ZFHD_tnt	0	0	0	0	0	0	0	0	0	2	0	1	0	0	2	0	0	0	2	0	0	4	0	1	5	0	0	3	4	1	0	1	0	1	0	0	0	0	0	1	1	51	1	1	0	0
bHLH_tnt	0	1	1	0	0	0	0	1	0	1	0	1	0	0	0	0	0	0	2	0	0	1	1	0	1	1	0	3	2	2	0	0	0	0	0	0	1	0	0	1	1	1	51	3	0	0
bZIP_tnt	0	1	0	0	0	0	0	1	0	1	1	1	0	0	0	0	0	0	2	0	0	1	1	0	1	2	0	3	2	3	0	0	0	0	0	0	1	0	0	1	1	1	2	53	0	0
mTERF_tnt	0	0	0	0	0	1	0	0	0	1	1	0	0	0	0	0	0	0	2	0	0	0	0	0	0	5	0	5	1	5	0	0	0	0	0	0	0	0	0	4	1	0	3	7	31	0
zfGRF_tnt	0	1	1	0	0	0	0	0	0	2	0	0	1	0	1	0	0	0	1	0	0	2	1	0	2	1	0	4	3	2	0	1	0	0	0	0	1	0	0	2	0	2	2	3	0	31
