# Supplementary material for: Genome-wide modelling of plant transcription factor binding captures regulatory variants associated with phenotypic traits
Source: Nat Commun. 2026 Jun 3;17:4913. doi: 10.1038/s41467-026-73634-8 (PMC13234004; doi:10.1038/s41467-026-73634-8)
Supplement: Supplementary file 15 — Source Data [file 41467_2026_73634_MOESM15_ESM.zip › Supplementary Fig 10.xlsx]

## Sheet: Suppl. Figure 10
cluster	mean coexpression logit score	pval	pval_adj	significant	effect size	-log10(adj-Pvalue)
c1	0.0145014	0.0549451	0.0769231	FALSE	1.74026	1.11394
c2	0.0994286	0.000999001	0.0027972	TRUE	11.7993	2.55328
c3	-0.0079024	0.869131	0.869131	FALSE	-1.14177	0.0609148
c4	0.0212437	0.003996	0.00932401	TRUE	3.04021	2.0304
c5	0.0957024	0.000999001	0.0027972	TRUE	16.4964	2.55328
c6	0.0149372	0.023976	0.041958	TRUE	2.1524	1.37718
c7	0.0733651	0.000999001	0.0027972	TRUE	14.6587	2.55328
c8	0.013954	0.0539461	0.0769231	FALSE	1.70989	1.11394
c9	0.057858	0.000999001	0.0027972	TRUE	9.95929	2.55328
c10	-0.00164091	0.728272	0.784293	FALSE	-0.638173	0.105522
c11	0.00454462	0.371628	0.433566	FALSE	0.346231	0.362944
c12	0.0218604	0.004995	0.00999001	TRUE	2.96725	2.00043
c13	0.0135202	0.000999001	0.0027972	TRUE	6.34985	2.55328
c14	0.00488084	0.367632	0.433566	FALSE	0.324076	0.362944
