# Supplementary material for: Genome-wide modelling of plant transcription factor binding captures regulatory variants associated with phenotypic traits
Source: Nat Commun. 2026 Jun 3;17:4913. doi: 10.1038/s41467-026-73634-8 (PMC13234004; doi:10.1038/s41467-026-73634-8)
Supplement: Supplementary file 15 — Source Data [file 41467_2026_73634_MOESM15_ESM.zip › Supplementary Fig 11a,b.xlsx]

## Sheet: Suppl. Figure 11a, b
figure	tf family	condition	p value
Suppl. Fig 6	BZR	tobacco leaves in dark	7.27e-07
Suppl. Fig 6	MYBrelated	tobacco leaves in dark	1.36e-10
Suppl. Fig 6	bHLH	tobacco leaves in dark	5.38e-08
Suppl. Fig 6	bZIP	tobacco leaves in dark	4.4e-13
Suppl. Fig 6	BZR	tobacco leaves in light	3.48e-07
Suppl. Fig 6	MYBrelated	tobacco leaves in light	9.02e-08
Suppl. Fig 6	bHLH	tobacco leaves in light	1.39e-15
Suppl. Fig 6	bZIP	tobacco leaves in light	5.48e-18
Suppl. Fig 6	HSF	maize protoplasts	5.55e-07
Suppl. Fig 6	S1Falike	maize protoplasts	9.76e-05
Suppl. Fig 6	WRKY	maize protoplasts	2.04
Suppl. Fig 6	bHLH	maize protoplasts	2.47
Suppl. Fig 6	bZIP	maize protoplasts	4.45
