# Supplementary material for: Genome-wide modelling of plant transcription factor binding captures regulatory variants associated with phenotypic traits
Source: Nat Commun. 2026 Jun 3;17:4913. doi: 10.1038/s41467-026-73634-8 (PMC13234004; doi:10.1038/s41467-026-73634-8)
Supplement: Supplementary file 15 — Source Data [file 41467_2026_73634_MOESM15_ESM.zip › Supplementary Fig 15.xlsx]

## Sheet: Suppl. Figure 15
tf family	tf	accuracy	mcc	f1 micro	f1 weighted	f1 macro	recall	assay	Publication
bHLH	bHLH145	0.775205	0.550095	0.777042	0.777106	0.775041	0.756335	ChIP	https://www.nature.com/articles/s41467-020-18832-8
bHLH	bHLH145	0.774245	0.54865	0.776526	0.776494	0.774323	0.75081	ChIP	https://www.nature.com/articles/s41467-020-18832-8
bHLH	bHLH145	0.768869	0.535298	0.767326	0.767854	0.766514	0.784721	ChIP	https://www.nature.com/articles/s41467-020-18832-8
bHLH	bHLH145	0.777333	0.555504	0.780138	0.779972	0.777711	0.748524	ChIP	https://www.nature.com/articles/s41467-020-18832-8
bHLH	bHLH145	0.769318	0.536964	0.769561	0.769919	0.768173	0.766813	ChIP	https://www.nature.com/articles/s41467-020-18832-8
NAC	NAC49	0.553355	0.121006	0.627859	0.605008	0.549942	0.299986	ChIP	https://www.nature.com/articles/s41467-020-18832-8
NAC	NAC49	0.557407	0.131338	0.633224	0.6092	0.553873	0.299572	ChIP	https://www.nature.com/articles/s41467-020-18832-8
NAC	NAC49	0.556972	0.12529	0.624738	0.60719	0.555681	0.326517	ChIP	https://www.nature.com/articles/s41467-020-18832-8
NAC	NAC49	0.546285	0.112752	0.633419	0.598929	0.536672	0.249965	ChIP	https://www.nature.com/articles/s41467-020-18832-8
NAC	NAC49	0.524256	0.073702	0.636443	0.570451	0.490138	0.142739	ChIP	https://www.nature.com/articles/s41467-020-18832-8
bHLH	bHLH118	0.763812	0.529013	0.765902	0.765594	0.764312	0.732278	ChIP	https://www.nature.com/articles/s41467-020-18832-8
bHLH	bHLH118	0.748692	0.500414	0.751844	0.751091	0.749478	0.701121	ChIP	https://www.nature.com/articles/s41467-020-18832-8
bHLH	bHLH118	0.770025	0.538864	0.76888	0.769134	0.768617	0.787301	ChIP	https://www.nature.com/articles/s41467-020-18832-8
bHLH	bHLH118	0.756951	0.516543	0.759818	0.759203	0.757704	0.713678	ChIP	https://www.nature.com/articles/s41467-020-18832-8
bHLH	bHLH118	0.756151	0.511984	0.756887	0.756962	0.755973	0.745038	ChIP	https://www.nature.com/articles/s41467-020-18832-8
bHLH	bHLH172	0.819401	0.635122	0.816879	0.817407	0.816052	0.842353	ChIP	https://www.nature.com/articles/s41467-020-18832-8
bHLH	bHLH172	0.808817	0.614491	0.807509	0.807999	0.806362	0.820721	ChIP	https://www.nature.com/articles/s41467-020-18832-8
bHLH	bHLH172	0.816809	0.630702	0.810021	0.810456	0.809872	0.878599	ChIP	https://www.nature.com/articles/s41467-020-18832-8
bHLH	bHLH172	0.813283	0.623606	0.812339	0.812783	0.811107	0.821878	ChIP	https://www.nature.com/articles/s41467-020-18832-8
bHLH	bHLH172	0.810773	0.617834	0.806318	0.806895	0.80586	0.851324	ChIP	https://www.nature.com/articles/s41467-020-18832-8
NAC	NAC109	0.582341	0.185652	0.601733	0.57892	0.568721	0.355446	ChIP	https://www.nature.com/articles/s41467-020-18832-8
NAC	NAC109	0.600191	0.22391	0.618806	0.5985	0.589048	0.382393	ChIP	https://www.nature.com/articles/s41467-020-18832-8
NAC	NAC109	0.588634	0.194199	0.605754	0.588343	0.579333	0.388331	ChIP	https://www.nature.com/articles/s41467-020-18832-8
NAC	NAC109	0.574777	0.177666	0.597504	0.565186	0.553154	0.30886	ChIP	https://www.nature.com/articles/s41467-020-18832-8
NAC	NAC109	0.546088	0.134303	0.576933	0.510334	0.492662	0.185202	ChIP	https://www.nature.com/articles/s41467-020-18832-8
bZIP	bZIP38	0.723409	0.432435	0.722513	0.72702	0.711388	0.726657	ChIP	https://www.nature.com/articles/s41467-020-18832-8
bZIP	bZIP38	0.705425	0.401234	0.714194	0.717569	0.698753	0.673638	ChIP	https://www.nature.com/articles/s41467-020-18832-8
bZIP	bZIP38	0.726164	0.436056	0.719527	0.724609	0.710531	0.750221	ChIP	https://www.nature.com/articles/s41467-020-18832-8
bZIP	bZIP38	0.708789	0.403374	0.706623	0.711656	0.69591	0.716642	ChIP	https://www.nature.com/articles/s41467-020-18832-8
bZIP	bZIP38	0.707929	0.401695	0.705769	0.710824	0.695051	0.715758	ChIP	https://www.nature.com/articles/s41467-020-18832-8
MYBrelated	MYBST1	0.543451	0.12951	0.576582	0.506713	0.487476	0.175412	ChIP	https://www.nature.com/articles/s41467-020-18832-8
MYBrelated	MYBST1	0.551664	0.143226	0.58255	0.523856	0.506404	0.208555	ChIP	https://www.nature.com/articles/s41467-020-18832-8
MYBrelated	MYBST1	0.553638	0.145168	0.583675	0.528732	0.511881	0.219962	ChIP	https://www.nature.com/articles/s41467-020-18832-8
MYBrelated	MYBST1	0.546077	0.125627	0.576437	0.519407	0.502087	0.208809	ChIP	https://www.nature.com/articles/s41467-020-18832-8
MYBrelated	MYBST1	0.549211	0.138164	0.580532	0.51969	0.501871	0.201267	ChIP	https://www.nature.com/articles/s41467-020-18832-8
HB	KNOX6	0.478258	-0.110857	0.535038	0.401905	0.361033	0.0150357	ChIP	https://www.nature.com/articles/s41467-020-18832-8
HB	KNOX6	0.476946	-0.108165	0.532826	0.404829	0.364782	0.0210686	ChIP	https://www.nature.com/articles/s41467-020-18832-8
HB	KNOX6	0.482279	-0.0957095	0.539544	0.404226	0.363142	0.0150976	ChIP	https://www.nature.com/articles/s41467-020-18832-8
HB	KNOX6	0.484884	-0.0892099	0.542829	0.403813	0.36221	0.0121585	ChIP	https://www.nature.com/articles/s41467-020-18832-8
HB	KNOX6	0.482054	-0.0974164	0.539368	0.403708	0.362557	0.0144789	ChIP	https://www.nature.com/articles/s41467-020-18832-8
MYBrelated	MYBR26	0.546564	0.133777	0.559467	0.493376	0.486383	0.189073	ChIP	https://www.nature.com/articles/s41467-020-18832-8
MYBrelated	MYBR26	0.55586	0.147709	0.567604	0.515146	0.509025	0.23051	ChIP	https://www.nature.com/articles/s41467-020-18832-8
MYBrelated	MYBR26	0.55748	0.150679	0.569083	0.518182	0.512168	0.236034	ChIP	https://www.nature.com/articles/s41467-020-18832-8
MYBrelated	MYBR26	0.550952	0.133654	0.562574	0.510798	0.504686	0.228975	ChIP	https://www.nature.com/articles/s41467-020-18832-8
MYBrelated	MYBR26	0.549682	0.134909	0.561834	0.504495	0.498035	0.213014	ChIP	https://www.nature.com/articles/s41467-020-18832-8
MYBrelated	MYBR43	0.532242	0.0966602	0.593058	0.523499	0.484806	0.161059	ChIP	https://www.nature.com/articles/s41467-020-18832-8
MYBrelated	MYBR43	0.542116	0.117923	0.599114	0.540089	0.504646	0.194237	ChIP	https://www.nature.com/articles/s41467-020-18832-8
MYBrelated	MYBR43	0.542266	0.116362	0.598268	0.541601	0.506801	0.200467	ChIP	https://www.nature.com/articles/s41467-020-18832-8
MYBrelated	MYBR43	0.534871	0.0959523	0.591039	0.533433	0.498031	0.192056	ChIP	https://www.nature.com/articles/s41467-020-18832-8
MYBrelated	MYBR43	0.537322	0.105794	0.595142	0.533739	0.49743	0.184424	ChIP	https://www.nature.com/articles/s41467-020-18832-8
MYBrelated	MYBR96	0.46181	-0.158905	0.523769	0.402543	0.356944	0.0167653	ChIP	https://www.nature.com/articles/s41467-020-18832-8
MYBrelated	MYBR96	0.458742	-0.159424	0.519312	0.404444	0.359988	0.0236686	ChIP	https://www.nature.com/articles/s41467-020-18832-8
MYBrelated	MYBR96	0.45655	-0.160352	0.516129	0.405656	0.361999	0.0285996	ChIP	https://www.nature.com/articles/s41467-020-18832-8
MYBrelated	MYBR96	0.454923	-0.161445	0.513795	0.406375	0.363276	0.0320513	ChIP	https://www.nature.com/articles/s41467-020-18832-8
MYBrelated	MYBR96	0.457126	-0.163205	0.517402	0.403714	0.359427	0.0241617	ChIP	https://www.nature.com/articles/s41467-020-18832-8
TCP	TCP23	0.5	0	0.500686	0.334096	0.333638	0	ChIP	https://www.nature.com/articles/s41467-020-18832-8
TCP	TCP23	0.5	0	0.500686	0.334096	0.333638	0	ChIP	https://www.nature.com/articles/s41467-020-18832-8
TCP	TCP23	0.5	0	0.500686	0.334096	0.333638	0	ChIP	https://www.nature.com/articles/s41467-020-18832-8
TCP	TCP23	0.5	0	0.500686	0.334096	0.333638	0	ChIP	https://www.nature.com/articles/s41467-020-18832-8
TCP	TCP23	0.5	0	0.500686	0.334096	0.333638	0	ChIP	https://www.nature.com/articles/s41467-020-18832-8
MYB	MYB6	0.607769	0.22852	0.701371	0.692673	0.612318	0.391331	ChIP	https://www.nature.com/articles/s41467-020-18832-8
MYB	MYB6	0.606258	0.21696	0.687805	0.684576	0.608201	0.417693	ChIP	https://www.nature.com/articles/s41467-020-18832-8
MYB	MYB6	0.653845	0.292896	0.694408	0.701904	0.643917	0.560051	ChIP	https://www.nature.com/articles/s41467-020-18832-8
MYB	MYB6	0.638754	0.268024	0.690308	0.695682	0.632901	0.519544	ChIP	https://www.nature.com/articles/s41467-020-18832-8
MYB	MYB6	0.594646	0.203463	0.694653	0.683695	0.598994	0.363397	ChIP	https://www.nature.com/articles/s41467-020-18832-8
MYB	MYB62	0.625355	0.272885	0.633795	0.618821	0.615112	0.432386	ChIP	https://www.nature.com/articles/s41467-020-18832-8
MYB	MYB62	0.626074	0.266543	0.63298	0.623014	0.619934	0.468182	ChIP	https://www.nature.com/articles/s41467-020-18832-8
MYB	MYB62	0.656342	0.317294	0.659875	0.657397	0.655749	0.575568	ChIP	https://www.nature.com/articles/s41467-020-18832-8
MYB	MYB62	0.649568	0.305739	0.653898	0.650148	0.648187	0.550568	ChIP	https://www.nature.com/articles/s41467-020-18832-8
MYB	MYB62	0.617259	0.256392	0.625917	0.609857	0.60598	0.419318	ChIP	https://www.nature.com/articles/s41467-020-18832-8
EREB	EREB172	0.8234	0.626624	0.785416	0.788693	0.784019	0.964554	ChIP	https://www.nature.com/articles/s41467-020-18832-8
EREB	EREB172	0.824998	0.628909	0.788579	0.791947	0.786978	0.960336	ChIP	https://www.nature.com/articles/s41467-020-18832-8
EREB	EREB172	0.823577	0.625894	0.787863	0.791289	0.786173	0.956291	ChIP	https://www.nature.com/articles/s41467-020-18832-8
EREB	EREB172	0.826425	0.631877	0.789453	0.792772	0.78792	0.963815	ChIP	https://www.nature.com/articles/s41467-020-18832-8
EREB	EREB172	0.825027	0.626356	0.797463	0.801137	0.794525	0.927456	ChIP	https://www.nature.com/articles/s41467-020-18832-8
WRKY	WRKY53	0.546068	0.155257	0.614731	0.534858	0.491683	0.148334	ChIP	https://www.nature.com/articles/s41467-020-18832-8
WRKY	WRKY53	0.549522	0.165488	0.61777	0.539449	0.496871	0.15419	ChIP	https://www.nature.com/articles/s41467-020-18832-8
WRKY	WRKY53	0.554176	0.176034	0.621206	0.546686	0.505361	0.165904	ChIP	https://www.nature.com/articles/s41467-020-18832-8
WRKY	WRKY53	0.568837	0.194164	0.628563	0.572756	0.537275	0.222873	ChIP	https://www.nature.com/articles/s41467-020-18832-8
WRKY	WRKY53	0.553835	0.175025	0.620898	0.546253	0.504876	0.165371	ChIP	https://www.nature.com/articles/s41467-020-18832-8
MYBrelated	MYBR40	0.463679	-0.167998	0.475348	0.339574	0.331568	0.011865	ChIP	https://www.nature.com/articles/s41467-020-18832-8
MYBrelated	MYBR40	0.458528	-0.175119	0.46993	0.340641	0.33283	0.017056	ChIP	https://www.nature.com/articles/s41467-020-18832-8
MYBrelated	MYBR40	0.45396	-0.187155	0.465234	0.338508	0.330761	0.0174268	ChIP	https://www.nature.com/articles/s41467-020-18832-8
MYBrelated	MYBR40	0.452793	-0.186886	0.46397	0.339677	0.332009	0.0200222	ChIP	https://www.nature.com/articles/s41467-020-18832-8
MYBrelated	MYBR40	0.458241	-0.17247	0.469568	0.342304	0.334563	0.0196515	ChIP	https://www.nature.com/articles/s41467-020-18832-8
EREB	EREB97	0.834065	0.673183	0.810692	0.810001	0.81061	0.984429	ChIP	https://www.nature.com/articles/s41467-020-18832-8
EREB	EREB97	0.838184	0.679865	0.815645	0.815184	0.815605	0.983183	ChIP	https://www.nature.com/articles/s41467-020-18832-8
EREB	EREB97	0.836403	0.676198	0.813958	0.813503	0.813919	0.980795	ChIP	https://www.nature.com/articles/s41467-020-18832-8
EREB	EREB97	0.837189	0.678633	0.814221	0.813654	0.814163	0.984948	ChIP	https://www.nature.com/articles/s41467-020-18832-8
EREB	EREB97	0.843614	0.685348	0.824654	0.824889	0.824639	0.965587	ChIP	https://www.nature.com/articles/s41467-020-18832-8
EREB	EREB209	0.800926	0.57615	0.766765	0.771694	0.763402	0.917136	ChIP	https://www.nature.com/articles/s41467-020-18832-8
EREB	EREB209	0.802684	0.579079	0.770697	0.77564	0.76693	0.9115	ChIP	https://www.nature.com/articles/s41467-020-18832-8
EREB	EREB209	0.79991	0.573685	0.768755	0.773761	0.764832	0.905897	ChIP	https://www.nature.com/articles/s41467-020-18832-8
EREB	EREB209	0.803614	0.581008	0.77065	0.77556	0.767063	0.915753	ChIP	https://www.nature.com/articles/s41467-020-18832-8
EREB	EREB209	0.793654	0.561655	0.773033	0.778009	0.766826	0.863807	ChIP	https://www.nature.com/articles/s41467-020-18832-8
EREB	EREB147	0.78494	0.473527	0.725493	0.749171	0.690272	0.890358	ChIP	https://www.nature.com/articles/s41467-020-18832-8
EREB	EREB147	0.787474	0.478591	0.731428	0.754459	0.695218	0.88686	ChIP	https://www.nature.com/articles/s41467-020-18832-8
EREB	EREB147	0.784515	0.473914	0.730554	0.753618	0.693739	0.880205	ChIP	https://www.nature.com/articles/s41467-020-18832-8
EREB	EREB147	0.78708	0.477758	0.730331	0.753485	0.694324	0.887713	ChIP	https://www.nature.com/articles/s41467-020-18832-8
EREB	EREB147	0.776653	0.465948	0.743856	0.764786	0.700678	0.834812	ChIP	https://www.nature.com/articles/s41467-020-18832-8
bHLH	bHLH47	0.730032	0.455751	0.747663	0.748851	0.727662	0.668623	ChIP	https://www.nature.com/articles/s41467-020-18832-8
bHLH	bHLH47	0.71507	0.429234	0.737575	0.737852	0.714607	0.636681	ChIP	https://www.nature.com/articles/s41467-020-18832-8
bHLH	bHLH47	0.734203	0.454835	0.738422	0.742251	0.72441	0.719507	ChIP	https://www.nature.com/articles/s41467-020-18832-8
bHLH	bHLH47	0.719153	0.438546	0.742553	0.742482	0.719272	0.637647	ChIP	https://www.nature.com/articles/s41467-020-18832-8
bHLH	bHLH47	0.717453	0.426523	0.73032	0.73294	0.712218	0.672634	ChIP	https://www.nature.com/articles/s41467-020-18832-8
EREB	EREB34	0.761747	0.50999	0.740507	0.743824	0.738551	0.852846	ChIP	https://www.nature.com/articles/s41467-020-18832-8
EREB	EREB34	0.764465	0.515065	0.743967	0.747297	0.741862	0.852383	ChIP	https://www.nature.com/articles/s41467-020-18832-8
EREB	EREB34	0.765252	0.516206	0.746718	0.750114	0.744215	0.844748	ChIP	https://www.nature.com/articles/s41467-020-18832-8
EREB	EREB34	0.769925	0.525789	0.748758	0.752003	0.746765	0.860713	ChIP	https://www.nature.com/articles/s41467-020-18832-8
EREB	EREB34	0.758319	0.502573	0.747339	0.750786	0.743015	0.805414	ChIP	https://www.nature.com/articles/s41467-020-18832-8
EREB	EREB198	0.765861	0.517737	0.745147	0.748472	0.743053	0.854523	ChIP	https://www.nature.com/articles/s41467-020-18832-8
EREB	EREB198	0.764961	0.515677	0.745783	0.74918	0.743387	0.847048	ChIP	https://www.nature.com/articles/s41467-020-18832-8
EREB	EREB198	0.762721	0.511203	0.744363	0.74781	0.741801	0.841298	ChIP	https://www.nature.com/articles/s41467-020-18832-8
EREB	EREB198	0.767447	0.520633	0.747521	0.750865	0.74527	0.852734	ChIP	https://www.nature.com/articles/s41467-020-18832-8
EREB	EREB198	0.755885	0.497891	0.745856	0.749314	0.741233	0.798812	ChIP	https://www.nature.com/articles/s41467-020-18832-8
EREB	EREB109	0.79947	0.582134	0.768661	0.771853	0.767194	0.921666	ChIP	https://www.nature.com/articles/s41467-020-18832-8
EREB	EREB109	0.801868	0.586176	0.772417	0.775681	0.770747	0.918675	ChIP	https://www.nature.com/articles/s41467-020-18832-8
EREB	EREB109	0.800745	0.583721	0.772122	0.775445	0.770329	0.914273	ChIP	https://www.nature.com/articles/s41467-020-18832-8
EREB	EREB109	0.803657	0.589803	0.773705	0.77692	0.772103	0.922456	ChIP	https://www.nature.com/articles/s41467-020-18832-8
EREB	EREB109	0.802349	0.585222	0.781344	0.784858	0.778204	0.885659	ChIP	https://www.nature.com/articles/s41467-020-18832-8
bHLH	bHLH129	0.792664	0.566118	0.79308	0.796516	0.779589	0.791327	ChIP	https://www.nature.com/articles/s41467-020-18832-8
bHLH	bHLH129	0.775698	0.536115	0.781731	0.784789	0.765876	0.756263	ChIP	https://www.nature.com/articles/s41467-020-18832-8
bHLH	bHLH129	0.803389	0.579081	0.78791	0.792798	0.779117	0.85325	ChIP	https://www.nature.com/articles/s41467-020-18832-8
bHLH	bHLH129	0.787316	0.558266	0.791665	0.794666	0.776758	0.773307	ChIP	https://www.nature.com/articles/s41467-020-18832-8
bHLH	bHLH129	0.787628	0.552034	0.781158	0.785629	0.769635	0.808468	ChIP	https://www.nature.com/articles/s41467-020-18832-8
WRKY	WRKY82	0.516438	0.0614048	0.564195	0.464499	0.4337	0.0949126	ChIP	https://www.nature.com/articles/s41467-020-18832-8
WRKY	WRKY82	0.517939	0.0664241	0.565508	0.467004	0.43645	0.0980698	ChIP	https://www.nature.com/articles/s41467-020-18832-8
WRKY	WRKY82	0.519696	0.0718065	0.566937	0.470354	0.440173	0.102724	ChIP	https://www.nature.com/articles/s41467-020-18832-8
WRKY	WRKY82	0.523814	0.0748497	0.567398	0.488258	0.46115	0.139114	ChIP	https://www.nature.com/articles/s41467-020-18832-8
WRKY	WRKY82	0.519511	0.0710126	0.56672	0.470267	0.440102	0.102822	ChIP	https://www.nature.com/articles/s41467-020-18832-8
WRKY	WRKY94	0.529309	0.102632	0.659946	0.582446	0.488225	0.118281	ChIP	https://www.nature.com/articles/s41467-020-18832-8
WRKY	WRKY94	0.532164	0.111549	0.661971	0.585886	0.492779	0.12375	ChIP	https://www.nature.com/articles/s41467-020-18832-8
WRKY	WRKY94	0.535274	0.12082	0.664049	0.589672	0.497857	0.130104	ChIP	https://www.nature.com/articles/s41467-020-18832-8
WRKY	WRKY94	0.541946	0.123444	0.659235	0.600942	0.518026	0.172917	ChIP	https://www.nature.com/articles/s41467-020-18832-8
WRKY	WRKY94	0.534566	0.118534	0.663481	0.588861	0.496823	0.128958	ChIP	https://www.nature.com/articles/s41467-020-18832-8
EREB	EREB17	0.80596	0.626438	0.798158	0.795839	0.796829	0.935399	ChIP	https://www.nature.com/articles/s41467-020-18832-8
EREB	EREB17	0.807206	0.627833	0.799641	0.797518	0.798451	0.932702	ChIP	https://www.nature.com/articles/s41467-020-18832-8
EREB	EREB17	0.806743	0.625632	0.799456	0.797525	0.798403	0.927636	ChIP	https://www.nature.com/articles/s41467-020-18832-8
EREB	EREB17	0.807437	0.628515	0.799827	0.797673	0.798615	0.933689	ChIP	https://www.nature.com/articles/s41467-020-18832-8
EREB	EREB17	0.808738	0.622713	0.80332	0.802498	0.802986	0.898625	ChIP	https://www.nature.com/articles/s41467-020-18832-8
bHLH	bHLH162	0.773297	0.546701	0.774791	0.774768	0.77335	0.75427	ChIP	https://www.nature.com/articles/s41467-020-18832-8
bHLH	bHLH162	0.761239	0.524091	0.763977	0.763614	0.761844	0.72636	ChIP	https://www.nature.com/articles/s41467-020-18832-8
bHLH	bHLH162	0.7769	0.552091	0.775168	0.775515	0.774827	0.798955	ChIP	https://www.nature.com/articles/s41467-020-18832-8
bHLH	bHLH162	0.767577	0.536923	0.770352	0.769973	0.768234	0.732236	ChIP	https://www.nature.com/articles/s41467-020-18832-8
bHLH	bHLH162	0.765314	0.529603	0.765567	0.765794	0.764624	0.762093	ChIP	https://www.nature.com/articles/s41467-020-18832-8
EREB	EREB211	0.75186	0.467124	0.723313	0.733416	0.710979	0.827822	ChIP	https://www.nature.com/articles/s41467-020-18832-8
EREB	EREB211	0.752576	0.468757	0.726656	0.736576	0.713557	0.821551	ChIP	https://www.nature.com/articles/s41467-020-18832-8
EREB	EREB211	0.752319	0.468421	0.72747	0.73733	0.714055	0.818444	ChIP	https://www.nature.com/articles/s41467-020-18832-8
EREB	EREB211	0.755657	0.474311	0.727954	0.737861	0.715372	0.829375	ChIP	https://www.nature.com/articles/s41467-020-18832-8
EREB	EREB211	0.73857	0.446251	0.73024	0.739115	0.711419	0.760737	ChIP	https://www.nature.com/articles/s41467-020-18832-8
EREB	EREB98	0.764307	0.48602	0.730448	0.741365	0.717264	0.850081	ChIP	https://www.nature.com/articles/s41467-020-18832-8
EREB	EREB98	0.768597	0.49426	0.737182	0.747767	0.723322	0.84818	ChIP	https://www.nature.com/articles/s41467-020-18832-8
EREB	EREB98	0.764569	0.48703	0.735094	0.745727	0.720682	0.839237	ChIP	https://www.nature.com/articles/s41467-020-18832-8
EREB	EREB98	0.770222	0.497084	0.737225	0.747837	0.723801	0.853813	ChIP	https://www.nature.com/articles/s41467-020-18832-8
EREB	EREB98	0.753511	0.470089	0.740464	0.750081	0.720957	0.786564	ChIP	https://www.nature.com/articles/s41467-020-18832-8
WRKY	WRKY25	0.539064	0.132393	0.586037	0.501284	0.4726	0.138505	ChIP	https://www.nature.com/articles/s41467-020-18832-8
WRKY	WRKY25	0.541323	0.138106	0.587911	0.505115	0.476848	0.144047	ChIP	https://www.nature.com/articles/s41467-020-18832-8
WRKY	WRKY25	0.547107	0.154619	0.59314	0.513447	0.485915	0.154566	ChIP	https://www.nature.com/articles/s41467-020-18832-8
WRKY	WRKY25	0.556407	0.161654	0.5979	0.536208	0.512237	0.202582	ChIP	https://www.nature.com/articles/s41467-020-18832-8
WRKY	WRKY25	0.544765	0.146513	0.590753	0.510924	0.483291	0.152608	ChIP	https://www.nature.com/articles/s41467-020-18832-8
MYB	MYB4	0.676312	0.316848	0.767405	0.779729	0.653745	0.532871	ChIP	https://www.nature.com/articles/s41467-020-18832-8
MYB	MYB4	0.673696	0.300926	0.747339	0.765142	0.641252	0.557734	ChIP	https://www.nature.com/articles/s41467-020-18832-8
MYB	MYB4	0.719256	0.358453	0.734689	0.76026	0.6548	0.694956	ChIP	https://www.nature.com/articles/s41467-020-18832-8
MYB	MYB4	0.699177	0.329236	0.731766	0.756366	0.644556	0.64786	ChIP	https://www.nature.com/articles/s41467-020-18832-8
MYB	MYB4	0.663762	0.296192	0.762825	0.77465	0.644135	0.50777	ChIP	https://www.nature.com/articles/s41467-020-18832-8
EREB	EREB54	0.764482	0.439894	0.718221	0.742552	0.678436	0.846092	ChIP	https://www.nature.com/articles/s41467-020-18832-8
EREB	EREB54	0.767378	0.445676	0.724366	0.747974	0.683556	0.843255	ChIP	https://www.nature.com/articles/s41467-020-18832-8
EREB	EREB54	0.761882	0.436963	0.722469	0.746144	0.680523	0.831411	ChIP	https://www.nature.com/articles/s41467-020-18832-8
EREB	EREB54	0.767731	0.445954	0.723311	0.747073	0.68294	0.846092	ChIP	https://www.nature.com/articles/s41467-020-18832-8
EREB	EREB54	0.754327	0.429873	0.735842	0.75709	0.687011	0.786935	ChIP	https://www.nature.com/articles/s41467-020-18832-8
bHLH	bHLH91	0.700783	0.40159	0.733501	0.733493	0.700795	0.601798	ChIP	https://www.nature.com/articles/s41467-020-18832-8
bHLH	bHLH91	0.707017	0.413624	0.738584	0.738714	0.706811	0.611516	ChIP	https://www.nature.com/articles/s41467-020-18832-8
bHLH	bHLH91	0.702693	0.394997	0.721628	0.725234	0.696153	0.645408	ChIP	https://www.nature.com/articles/s41467-020-18832-8
bHLH	bHLH91	0.706585	0.415166	0.740739	0.740114	0.707549	0.603256	ChIP	https://www.nature.com/articles/s41467-020-18832-8
bHLH	bHLH91	0.703594	0.400299	0.727605	0.729928	0.699625	0.630952	ChIP	https://www.nature.com/articles/s41467-020-18832-8
EREB	EREB71	0.788506	0.565266	0.765443	0.767799	0.764423	0.894412	ChIP	https://www.nature.com/articles/s41467-020-18832-8
EREB	EREB71	0.790374	0.568722	0.767687	0.770062	0.76661	0.894559	ChIP	https://www.nature.com/articles/s41467-020-18832-8
EREB	EREB71	0.786865	0.561476	0.765271	0.76775	0.764041	0.886029	ChIP	https://www.nature.com/articles/s41467-020-18832-8
EREB	EREB71	0.791225	0.570544	0.768147	0.770486	0.767123	0.897206	ChIP	https://www.nature.com/articles/s41467-020-18832-8
EREB	EREB71	0.784857	0.556062	0.770447	0.773195	0.767901	0.851029	ChIP	https://www.nature.com/articles/s41467-020-18832-8
bHLH	bHLH108	0.659882	0.332846	0.673981	0.667508	0.660115	0.528969	ChIP	https://www.nature.com/articles/s41467-020-18832-8
bHLH	bHLH108	0.648834	0.31255	0.66443	0.65635	0.648216	0.504025	ChIP	https://www.nature.com/articles/s41467-020-18832-8
bHLH	bHLH108	0.66173	0.328935	0.671179	0.668427	0.66265	0.573994	ChIP	https://www.nature.com/articles/s41467-020-18832-8
bHLH	bHLH108	0.6543	0.324037	0.669837	0.661882	0.653878	0.51004	ChIP	https://www.nature.com/articles/s41467-020-18832-8
bHLH	bHLH108	0.652623	0.314297	0.664864	0.66	0.653128	0.538965	ChIP	https://www.nature.com/articles/s41467-020-18832-8
bHLH	bHLH43	0.786114	0.391122	0.790501	0.82682	0.651342	0.780608	ChIP	https://www.nature.com/articles/s41467-020-18832-8
bHLH	bHLH43	0.770787	0.372236	0.788558	0.824804	0.644667	0.74848	ChIP	https://www.nature.com/articles/s41467-020-18832-8
bHLH	bHLH43	0.787738	0.37754	0.759984	0.804708	0.629999	0.822576	ChIP	https://www.nature.com/articles/s41467-020-18832-8
bHLH	bHLH43	0.781116	0.389994	0.798122	0.832068	0.655351	0.759768	ChIP	https://www.nature.com/articles/s41467-020-18832-8
bHLH	bHLH43	0.777434	0.368599	0.766605	0.809238	0.631326	0.791027	ChIP	https://www.nature.com/articles/s41467-020-18832-8
bHLH	bHLH163	0.804913	0.33402	0.79653	0.847736	0.598942	0.814398	ChIP	https://www.nature.com/articles/s41467-020-18832-8
bHLH	bHLH163	0.796576	0.32703	0.798719	0.849064	0.598192	0.794151	ChIP	https://www.nature.com/articles/s41467-020-18832-8
bHLH	bHLH163	0.810935	0.32326	0.760652	0.8233	0.576108	0.867829	ChIP	https://www.nature.com/articles/s41467-020-18832-8
bHLH	bHLH163	0.802697	0.337039	0.805777	0.853896	0.605041	0.799213	ChIP	https://www.nature.com/articles/s41467-020-18832-8
bHLH	bHLH163	0.79692	0.315337	0.774016	0.832356	0.581328	0.822835	ChIP	https://www.nature.com/articles/s41467-020-18832-8
EREB	EREB102	0.769122	0.518761	0.742991	0.747606	0.739757	0.865714	ChIP	https://www.nature.com/articles/s41467-020-18832-8
EREB	EREB102	0.76802	0.51628	0.744377	0.749065	0.740618	0.855414	ChIP	https://www.nature.com/articles/s41467-020-18832-8
EREB	EREB102	0.767105	0.514442	0.744259	0.748972	0.740325	0.851551	ChIP	https://www.nature.com/articles/s41467-020-18832-8
EREB	EREB102	0.771735	0.523598	0.746607	0.75121	0.743157	0.86462	ChIP	https://www.nature.com/articles/s41467-020-18832-8
EREB	EREB102	0.757327	0.496183	0.745785	0.750373	0.738915	0.799987	ChIP	https://www.nature.com/articles/s41467-020-18832-8
EREB	EREB18	0.754977	0.479312	0.729635	0.737785	0.720116	0.829007	ChIP	https://www.nature.com/articles/s41467-020-18832-8
EREB	EREB18	0.754304	0.478199	0.730758	0.738846	0.720737	0.823087	ChIP	https://www.nature.com/articles/s41467-020-18832-8
EREB	EREB18	0.753217	0.476434	0.732105	0.740093	0.721384	0.814891	ChIP	https://www.nature.com/articles/s41467-020-18832-8
EREB	EREB18	0.759831	0.488459	0.734202	0.742211	0.724758	0.834699	ChIP	https://www.nature.com/articles/s41467-020-18832-8
EREB	EREB18	0.749191	0.471025	0.73847	0.745737	0.724505	0.78051	ChIP	https://www.nature.com/articles/s41467-020-18832-8
bHLH	bHLH136	0.738538	0.479636	0.746607	0.745929	0.739622	0.68398	ChIP	https://www.nature.com/articles/s41467-020-18832-8
bHLH	bHLH136	0.734052	0.472352	0.743608	0.742451	0.735681	0.66944	ChIP	https://www.nature.com/articles/s41467-020-18832-8
bHLH	bHLH136	0.747642	0.491954	0.749076	0.749922	0.745393	0.737948	ChIP	https://www.nature.com/articles/s41467-020-18832-8
bHLH	bHLH136	0.740337	0.484434	0.749303	0.748327	0.741832	0.679714	ChIP	https://www.nature.com/articles/s41467-020-18832-8
bHLH	bHLH136	0.736766	0.472593	0.741503	0.741759	0.73626	0.704743	ChIP	https://www.nature.com/articles/s41467-020-18832-8
bZIP	bZIP104	0.771575	0.537849	0.764696	0.765843	0.763848	0.820386	ChIP	https://www.nature.com/articles/s41467-020-18832-8
bZIP	bZIP104	0.768244	0.531222	0.764204	0.765363	0.7627	0.796908	ChIP	https://www.nature.com/articles/s41467-020-18832-8
bZIP	bZIP104	0.765793	0.527523	0.755678	0.756604	0.755358	0.837564	ChIP	https://www.nature.com/articles/s41467-020-18832-8
bZIP	bZIP104	0.760574	0.516674	0.75166	0.752721	0.75118	0.823821	ChIP	https://www.nature.com/articles/s41467-020-18832-8
bZIP	bZIP104	0.764232	0.523887	0.75535	0.756404	0.75486	0.827257	ChIP	https://www.nature.com/articles/s41467-020-18832-8
bZIP	bZIP113	0.747989	0.489187	0.742495	0.74426	0.740356	0.781158	ChIP	https://www.nature.com/articles/s41467-020-18832-8
bZIP	bZIP113	0.753601	0.501107	0.751638	0.753135	0.748426	0.765456	ChIP	https://www.nature.com/articles/s41467-020-18832-8
bZIP	bZIP113	0.753601	0.500448	0.743996	0.745694	0.742846	0.81158	ChIP	https://www.nature.com/articles/s41467-020-18832-8
bZIP	bZIP113	0.744676	0.482652	0.736627	0.738427	0.735145	0.793261	ChIP	https://www.nature.com/articles/s41467-020-18832-8
bZIP	bZIP113	0.74383	0.481046	0.735262	0.737054	0.733901	0.795551	ChIP	https://www.nature.com/articles/s41467-020-18832-8
C2C2dof	DOF30	0.638045	0.338901	0.885703	0.874209	0.662504	0.316975	ChIP	https://www.nature.com/articles/s41467-020-18832-8
C2C2dof	DOF30	0.683221	0.364532	0.870633	0.870971	0.68226	0.440256	ChIP	https://www.nature.com/articles/s41467-020-18832-8
C2C2dof	DOF30	0.660875	0.326282	0.865429	0.864488	0.663103	0.395685	ChIP	https://www.nature.com/articles/s41467-020-18832-8
C2C2dof	DOF30	0.670451	0.353657	0.873614	0.871295	0.676563	0.407065	ChIP	https://www.nature.com/articles/s41467-020-18832-8
C2C2dof	DOF30	0.643696	0.33896	0.882911	0.87337	0.664819	0.33357	ChIP	https://www.nature.com/articles/s41467-020-18832-8
C2C2dof	DOF17	0.620834	0.348472	0.740893	0.698206	0.623467	0.283057	ChIP	https://www.nature.com/articles/s41467-020-18832-8
C2C2dof	DOF17	0.666842	0.404291	0.758842	0.736576	0.680215	0.408005	ChIP	https://www.nature.com/articles/s41467-020-18832-8
C2C2dof	DOF17	0.644639	0.363137	0.744997	0.717434	0.654649	0.362287	ChIP	https://www.nature.com/articles/s41467-020-18832-8
C2C2dof	DOF17	0.653999	0.387967	0.753679	0.726684	0.665749	0.373555	ChIP	https://www.nature.com/articles/s41467-020-18832-8
C2C2dof	DOF17	0.630456	0.361334	0.745111	0.70711	0.636475	0.307882	ChIP	https://www.nature.com/articles/s41467-020-18832-8
C2C2dof	DOF21	0.557927	0.193242	0.64844	0.575234	0.517231	0.165179	ChIP	https://www.nature.com/articles/s41467-020-18832-8
C2C2dof	DOF21	0.594469	0.256829	0.669911	0.624204	0.579168	0.267113	ChIP	https://www.nature.com/articles/s41467-020-18832-8
C2C2dof	DOF21	0.570472	0.201136	0.651016	0.596317	0.545994	0.220982	ChIP	https://www.nature.com/articles/s41467-020-18832-8
C2C2dof	DOF21	0.579869	0.228781	0.660177	0.606466	0.557277	0.231399	ChIP	https://www.nature.com/articles/s41467-020-18832-8
C2C2dof	DOF21	0.569738	0.222378	0.657315	0.590686	0.536011	0.189732	ChIP	https://www.nature.com/articles/s41467-020-18832-8
HB	HB34	0.569217	0.211307	0.613424	0.546039	0.521004	0.197692	ChIP	https://www.nature.com/articles/s41467-020-18832-8
HB	HB34	0.586465	0.244345	0.627569	0.57221	0.549976	0.24101	ChIP	https://www.nature.com/articles/s41467-020-18832-8
HB	HB34	0.573851	0.23068	0.618728	0.54956	0.52435	0.196688	ChIP	https://www.nature.com/articles/s41467-020-18832-8
HB	HB34	0.565823	0.217094	0.612392	0.535895	0.509102	0.174444	ChIP	https://www.nature.com/articles/s41467-020-18832-8
HB	HB34	0.572821	0.225757	0.617476	0.548963	0.523838	0.197525	ChIP	https://www.nature.com/articles/s41467-020-18832-8
HB	HB66	0.532416	0.107309	0.734482	0.676319	0.515622	0.123001	ChIP	https://www.nature.com/articles/s41467-020-18832-8
HB	HB66	0.542003	0.128674	0.734908	0.68414	0.532107	0.151152	ChIP	https://www.nature.com/articles/s41467-020-18832-8
HB	HB66	0.533041	0.114797	0.738614	0.677199	0.514281	0.116523	ChIP	https://www.nature.com/articles/s41467-020-18832-8
HB	HB66	0.527159	0.102082	0.739302	0.671845	0.502377	0.0973289	ChIP	https://www.nature.com/articles/s41467-020-18832-8
HB	HB66	0.532288	0.110723	0.737095	0.67643	0.513817	0.117322	ChIP	https://www.nature.com/articles/s41467-020-18832-8
HB	HB33	0.477457	-0.117731	0.538936	0.404813	0.360148	0.0119048	ChIP	https://www.nature.com/articles/s41467-020-18832-8
HB	HB33	0.477602	-0.107982	0.53818	0.409122	0.365393	0.0188734	ChIP	https://www.nature.com/articles/s41467-020-18832-8
HB	HB33	0.482824	-0.095998	0.544859	0.408584	0.363758	0.0130662	ChIP	https://www.nature.com/articles/s41467-020-18832-8
HB	HB33	0.486164	-0.0821046	0.548639	0.410475	0.365452	0.0130662	ChIP	https://www.nature.com/articles/s41467-020-18832-8
HB	HB33	0.484281	-0.0913543	0.546623	0.40886	0.363827	0.0121951	ChIP	https://www.nature.com/articles/s41467-020-18832-8
HB	HB38	0.483591	-0.0865791	0.573735	0.445614	0.378393	0.0162963	ChIP	https://www.nature.com/articles/s41467-020-18832-8
HB	HB38	0.480961	-0.0906549	0.56955	0.446824	0.380898	0.0217284	ChIP	https://www.nature.com/articles/s41467-020-18832-8
HB	HB38	0.487927	-0.0676301	0.578717	0.448804	0.38141	0.017284	ChIP	https://www.nature.com/articles/s41467-020-18832-8
HB	HB38	0.488044	-0.0722487	0.579713	0.446428	0.378127	0.0128395	ChIP	https://www.nature.com/articles/s41467-020-18832-8
HB	HB38	0.487339	-0.0696675	0.577919	0.44871	0.381465	0.0177778	ChIP	https://www.nature.com/articles/s41467-020-18832-8
HB	HB84	0.481943	-0.0622504	0.784265	0.732724	0.455277	0.0206612	ChIP	https://www.nature.com/articles/s41467-020-18832-8
HB	HB84	0.480302	-0.061432	0.775454	0.729977	0.458372	0.0299587	ChIP	https://www.nature.com/articles/s41467-020-18832-8
HB	HB84	0.484545	-0.0561818	0.789249	0.735192	0.456431	0.0196281	ChIP	https://www.nature.com/articles/s41467-020-18832-8
HB	HB84	0.486791	-0.0529601	0.796013	0.73767	0.455388	0.0149793	ChIP	https://www.nature.com/articles/s41467-020-18832-8
HB	HB84	0.485847	-0.0514975	0.79005	0.736136	0.458302	0.0216942	ChIP	https://www.nature.com/articles/s41467-020-18832-8
HB	HB70	0.481787	-0.085719	0.647564	0.541482	0.406901	0.0164057	ChIP	https://www.nature.com/articles/s41467-020-18832-8
HB	HB70	0.479907	-0.0863017	0.642823	0.541938	0.409857	0.0225578	ChIP	https://www.nature.com/articles/s41467-020-18832-8
HB	HB70	0.4848	-0.0750398	0.651584	0.543699	0.408707	0.0165921	ChIP	https://www.nature.com/articles/s41467-020-18832-8
HB	HB70	0.487212	-0.068595	0.655785	0.544572	0.408231	0.0139821	ChIP	https://www.nature.com/articles/s41467-020-18832-8
HB	HB70	0.4843	-0.0773927	0.651104	0.543165	0.408047	0.0160328	ChIP	https://www.nature.com/articles/s41467-020-18832-8
MYB	MYB88	0.607574	0.223753	0.716375	0.710823	0.611158	0.386763	ChIP	https://www.nature.com/articles/s41467-020-18832-8
MYB	MYB88	0.609621	0.218564	0.703218	0.703678	0.609277	0.419666	ChIP	https://www.nature.com/articles/s41467-020-18832-8
MYB	MYB88	0.65863	0.293029	0.702707	0.714404	0.641218	0.569177	ChIP	https://www.nature.com/articles/s41467-020-18832-8
MYB	MYB88	0.643461	0.268803	0.699909	0.709638	0.631205	0.5289	ChIP	https://www.nature.com/articles/s41467-020-18832-8
MYB	MYB88	0.59137	0.193122	0.708989	0.700973	0.595256	0.352663	ChIP	https://www.nature.com/articles/s41467-020-18832-8
MYB	MYB38	0.627416	0.273148	0.694235	0.683703	0.632506	0.430842	ChIP	https://www.nature.com/articles/s41467-020-18832-8
MYB	MYB38	0.630761	0.270651	0.68659	0.681224	0.634134	0.46652	ChIP	https://www.nature.com/articles/s41467-020-18832-8
MYB	MYB38	0.669855	0.331437	0.695463	0.699211	0.66467	0.594521	ChIP	https://www.nature.com/articles/s41467-020-18832-8
MYB	MYB38	0.652688	0.30177	0.687231	0.689089	0.650678	0.551065	ChIP	https://www.nature.com/articles/s41467-020-18832-8
MYB	MYB38	0.618198	0.255466	0.688264	0.676281	0.622927	0.412073	ChIP	https://www.nature.com/articles/s41467-020-18832-8
MYB	MYB56	0.617846	0.256852	0.669747	0.655754	0.620408	0.416899	ChIP	https://www.nature.com/articles/s41467-020-18832-8
MYB	MYB56	0.615457	0.24373	0.659778	0.650652	0.618042	0.443862	ChIP	https://www.nature.com/articles/s41467-020-18832-8
MYB	MYB56	0.650488	0.300675	0.673333	0.673496	0.650335	0.562039	ChIP	https://www.nature.com/articles/s41467-020-18832-8
MYB	MYB56	0.634841	0.272979	0.664397	0.662359	0.6362	0.520406	ChIP	https://www.nature.com/articles/s41467-020-18832-8
MYB	MYB56	0.60951	0.24048	0.663577	0.648113	0.611292	0.40018	ChIP	https://www.nature.com/articles/s41467-020-18832-8
MYB	MYB37	0.594694	0.213848	0.61459	0.592225	0.582001	0.367565	ChIP	https://www.nature.com/articles/s41467-020-18832-8
MYB	MYB37	0.59993	0.218247	0.617107	0.600766	0.591877	0.403848	ChIP	https://www.nature.com/articles/s41467-020-18832-8
MYB	MYB37	0.632507	0.272538	0.642371	0.637399	0.631983	0.519909	ChIP	https://www.nature.com/articles/s41467-020-18832-8
MYB	MYB37	0.619172	0.248538	0.631207	0.623576	0.617149	0.481788	ChIP	https://www.nature.com/articles/s41467-020-18832-8
MYB	MYB37	0.585262	0.195433	0.606266	0.580797	0.56983	0.345498	ChIP	https://www.nature.com/articles/s41467-020-18832-8
MYB	MYB81	0.53343	0.0797962	0.620266	0.587975	0.523914	0.24311	ChIP	https://www.nature.com/articles/s41467-020-18832-8
MYB	MYB81	0.533038	0.0748641	0.610712	0.586957	0.527756	0.27335	ChIP	https://www.nature.com/articles/s41467-020-18832-8
MYB	MYB81	0.547894	0.100641	0.606197	0.596516	0.548008	0.352972	ChIP	https://www.nature.com/articles/s41467-020-18832-8
MYB	MYB81	0.543045	0.0916907	0.605622	0.593287	0.542423	0.33383	ChIP	https://www.nature.com/articles/s41467-020-18832-8
MYB	MYB81	0.523678	0.0568873	0.612409	0.578314	0.512174	0.227022	ChIP	https://www.nature.com/articles/s41467-020-18832-8
MYBrelated	MYBR17	0.563305	0.17673	0.58635	0.527621	0.515235	0.21787	ChIP	https://www.nature.com/articles/s41467-020-18832-8
MYBrelated	MYBR17	0.572977	0.19178	0.594356	0.545599	0.53446	0.252509	ChIP	https://www.nature.com/articles/s41467-020-18832-8
MYBrelated	MYBR17	0.576251	0.195373	0.596834	0.552264	0.541654	0.267724	ChIP	https://www.nature.com/articles/s41467-020-18832-8
MYBrelated	MYBR17	0.569182	0.178429	0.590005	0.543642	0.532728	0.257041	ChIP	https://www.nature.com/articles/s41467-020-18832-8
MYBrelated	MYBR17	0.571031	0.187461	0.592543	0.54292	0.531655	0.248559	ChIP	https://www.nature.com/articles/s41467-020-18832-8
MYBrelated	MYBR32	0.510905	0.0362163	0.568941	0.482209	0.443957	0.110935	ChIP	https://www.nature.com/articles/s41467-020-18832-8
MYBrelated	MYBR32	0.514238	0.0439471	0.569617	0.492442	0.456456	0.132573	ChIP	https://www.nature.com/articles/s41467-020-18832-8
MYBrelated	MYBR32	0.514327	0.0426427	0.568219	0.495866	0.460981	0.142917	ChIP	https://www.nature.com/articles/s41467-020-18832-8
MYBrelated	MYBR32	0.511038	0.0326954	0.56479	0.492563	0.457571	0.140595	ChIP	https://www.nature.com/articles/s41467-020-18832-8
MYBrelated	MYBR32	0.512562	0.0390178	0.568219	0.489942	0.453636	0.128985	ChIP	https://www.nature.com/articles/s41467-020-18832-8
MYBrelated	MYBR64	0.470841	-0.111571	0.542291	0.432816	0.38063	0.0376016	ChIP	https://www.nature.com/articles/s41467-020-18832-8
MYBrelated	MYBR64	0.466714	-0.115153	0.535361	0.435945	0.386001	0.0504743	ChIP	https://www.nature.com/articles/s41467-020-18832-8
MYBrelated	MYBR64	0.466304	-0.117498	0.535219	0.434783	0.384564	0.0484417	ChIP	https://www.nature.com/articles/s41467-020-18832-8
MYBrelated	MYBR64	0.468289	-0.109781	0.536917	0.437744	0.387944	0.052168	ChIP	https://www.nature.com/articles/s41467-020-18832-8
MYBrelated	MYBR64	0.46539	-0.123051	0.534936	0.432065	0.381197	0.0436992	ChIP	https://www.nature.com/articles/s41467-020-18832-8
MYBrelated	MYBR41	0.472594	-0.0918513	0.677865	0.606296	0.430089	0.0348331	ChIP	https://www.nature.com/articles/s41467-020-18832-8
MYBrelated	MYBR41	0.469039	-0.0951025	0.667652	0.603924	0.432764	0.0454765	ChIP	https://www.nature.com/articles/s41467-020-18832-8
MYBrelated	MYBR41	0.468644	-0.0928167	0.663669	0.603846	0.435623	0.0527334	ChIP	https://www.nature.com/articles/s41467-020-18832-8
MYBrelated	MYBR41	0.466026	-0.0980626	0.658916	0.601587	0.434588	0.0546686	ChIP	https://www.nature.com/articles/s41467-020-18832-8
MYBrelated	MYBR41	0.473742	-0.0815976	0.672405	0.608201	0.438017	0.0500726	ChIP	https://www.nature.com/articles/s41467-020-18832-8
MYBrelated	MYBR87	0.478006	-0.0693029	0.715798	0.657973	0.448051	0.0425423	ChIP	https://www.nature.com/articles/s41467-020-18832-8
MYBrelated	MYBR87	0.481409	-0.0539409	0.709865	0.660008	0.458605	0.0630446	ChIP	https://www.nature.com/articles/s41467-020-18832-8
MYBrelated	MYBR87	0.473913	-0.0724215	0.699395	0.653169	0.452259	0.0609944	ChIP	https://www.nature.com/articles/s41467-020-18832-8
MYBrelated	MYBR87	0.475966	-0.065731	0.69893	0.654531	0.456046	0.0676576	ChIP	https://www.nature.com/articles/s41467-020-18832-8
MYBrelated	MYBR87	0.480161	-0.0568892	0.707655	0.658805	0.457842	0.0635572	ChIP	https://www.nature.com/articles/s41467-020-18832-8
NAC	NAC23	0.580192	0.179321	0.627038	0.606762	0.576305	0.354686	ChIP	https://www.nature.com/articles/s41467-020-18832-8
NAC	NAC23	0.589684	0.201933	0.637231	0.616341	0.586131	0.360799	ChIP	https://www.nature.com/articles/s41467-020-18832-8
NAC	NAC23	0.584095	0.183421	0.626387	0.610482	0.582287	0.380509	ChIP	https://www.nature.com/articles/s41467-020-18832-8
NAC	NAC23	0.570452	0.168631	0.627255	0.595459	0.559602	0.297016	ChIP	https://www.nature.com/articles/s41467-020-18832-8
NAC	NAC23	0.537499	0.111836	0.614278	0.548199	0.498013	0.167899	ChIP	https://www.nature.com/articles/s41467-020-18832-8
bZIP	bZIP40	0.73663	0.459389	0.732569	0.736518	0.724391	0.75253	ChIP	https://www.nature.com/articles/s41467-020-18832-8
bZIP	bZIP40	0.728746	0.446576	0.731418	0.734649	0.72062	0.718286	ChIP	https://www.nature.com/articles/s41467-020-18832-8
bZIP	bZIP40	0.739078	0.462749	0.729139	0.733523	0.722916	0.777987	ChIP	https://www.nature.com/articles/s41467-020-18832-8
bZIP	bZIP40	0.725267	0.436376	0.718241	0.722693	0.711051	0.752773	ChIP	https://www.nature.com/articles/s41467-020-18832-8
bZIP	bZIP40	0.733467	0.452331	0.726229	0.730535	0.719127	0.761804	ChIP	https://www.nature.com/articles/s41467-020-18832-8
bZIP	bZIP9	0.716998	0.431918	0.717541	0.718218	0.715411	0.712244	ChIP	https://www.nature.com/articles/s41467-020-18832-8
bZIP	bZIP9	0.708585	0.417344	0.712576	0.712517	0.70867	0.673587	ChIP	https://www.nature.com/articles/s41467-020-18832-8
bZIP	bZIP9	0.71692	0.431063	0.714991	0.715904	0.713788	0.733831	ChIP	https://www.nature.com/articles/s41467-020-18832-8
bZIP	bZIP9	0.706068	0.409706	0.705417	0.706286	0.703759	0.711776	ChIP	https://www.nature.com/articles/s41467-020-18832-8
bZIP	bZIP9	0.713231	0.423912	0.712345	0.713206	0.71078	0.721	ChIP	https://www.nature.com/articles/s41467-020-18832-8
MYB	MYB31	0.621668	0.267531	0.663422	0.647797	0.622062	0.418816	ChIP	https://www.nature.com/articles/s41467-020-18832-8
MYB	MYB31	0.624406	0.264668	0.65948	0.649075	0.626067	0.454009	ChIP	https://www.nature.com/articles/s41467-020-18832-8
MYB	MYB31	0.663612	0.329646	0.681118	0.679943	0.664644	0.578563	ChIP	https://www.nature.com/articles/s41467-020-18832-8
MYB	MYB31	0.648597	0.302608	0.670735	0.667767	0.650421	0.541043	ChIP	https://www.nature.com/articles/s41467-020-18832-8
MYB	MYB31	0.609779	0.244085	0.653963	0.636081	0.608681	0.395124	ChIP	https://www.nature.com/articles/s41467-020-18832-8
WRKY	WRKY95	0.534028	0.119835	0.625199	0.541573	0.480398	0.12523	ChIP	https://www.nature.com/articles/s41467-020-18832-8
WRKY	WRKY95	0.536707	0.125594	0.626519	0.546184	0.486339	0.134003	ChIP	https://www.nature.com/articles/s41467-020-18832-8
WRKY	WRKY95	0.539446	0.134076	0.628827	0.549692	0.490479	0.138673	ChIP	https://www.nature.com/articles/s41467-020-18832-8
WRKY	WRKY95	0.548629	0.143037	0.629707	0.56779	0.515261	0.185086	ChIP	https://www.nature.com/articles/s41467-020-18832-8
WRKY	WRKY95	0.539865	0.134801	0.628992	0.550445	0.491465	0.140229	ChIP	https://www.nature.com/articles/s41467-020-18832-8
C2C2dof	DOF22	0.591751	0.287361	0.725422	0.671922	0.583915	0.223203	ChIP	https://www.nature.com/articles/s41467-020-18832-8
C2C2dof	DOF22	0.632056	0.338162	0.739042	0.708572	0.640154	0.337078	ChIP	https://www.nature.com/articles/s41467-020-18832-8
C2C2dof	DOF22	0.612534	0.298423	0.726731	0.690781	0.615985	0.297676	ChIP	https://www.nature.com/articles/s41467-020-18832-8
C2C2dof	DOF22	0.621863	0.323929	0.735131	0.700024	0.627326	0.309568	ChIP	https://www.nature.com/articles/s41467-020-18832-8
C2C2dof	DOF22	0.598743	0.29609	0.727814	0.67897	0.594744	0.242876	ChIP	https://www.nature.com/articles/s41467-020-18832-8
TCP	TCP10	0.5	0	0.561827	0.404206	0.359724	0	ChIP	https://www.nature.com/articles/s41467-020-18832-8
TCP	TCP10	0.5	0	0.561827	0.404206	0.359724	0	ChIP	https://www.nature.com/articles/s41467-020-18832-8
TCP	TCP10	0.5	0	0.561827	0.404206	0.359724	0	ChIP	https://www.nature.com/articles/s41467-020-18832-8
TCP	TCP10	0.5	0	0.561827	0.404206	0.359724	0	ChIP	https://www.nature.com/articles/s41467-020-18832-8
TCP	TCP10	0.5	0	0.561827	0.404206	0.359724	0	ChIP	https://www.nature.com/articles/s41467-020-18832-8
bZIP	LG2	0.796573	0.598207	0.794065	0.793196	0.793537	0.873187	ChIP	https://www.nature.com/articles/s41467-020-18832-8
bZIP	LG2	0.797899	0.598121	0.796043	0.795648	0.795852	0.854593	ChIP	https://www.nature.com/articles/s41467-020-18832-8
bZIP	LG2	0.800565	0.609545	0.797482	0.796089	0.796542	0.894756	ChIP	https://www.nature.com/articles/s41467-020-18832-8
bZIP	LG2	0.791607	0.590551	0.788669	0.787361	0.787804	0.881369	ChIP	https://www.nature.com/articles/s41467-020-18832-8
bZIP	LG2	0.795627	0.599052	0.792626	0.791281	0.791728	0.887319	ChIP	https://www.nature.com/articles/s41467-020-18832-8
SBP	SBP8	0.889189	0.78594	0.889189	0.888656	0.888656	0.819997	DAP	https://www.nature.com/articles/s41477-019-0547-0
SBP	SBP8	0.933158	0.866551	0.933158	0.933149	0.933149	0.944808	DAP	https://www.nature.com/articles/s41477-019-0547-0
SBP	SBP8	0.926657	0.853507	0.926657	0.926649	0.926649	0.916044	DAP	https://www.nature.com/articles/s41477-019-0547-0
SBP	SBP8	0.922596	0.84566	0.922596	0.922574	0.922574	0.905951	DAP	https://www.nature.com/articles/s41477-019-0547-0
SBP	SBP8	0.903601	0.810755	0.903601	0.903389	0.903389	0.856841	DAP	https://www.nature.com/articles/s41477-019-0547-0
ARF	ARF35	0.510687	0.101838	0.510687	0.357025	0.357025	0.0218247	DAP	https://www.nature.com/articles/s41477-019-0547-0
ARF_ecoli	ARF35	0.692091	0.473787	0.692091	0.66326	0.66326	0.399483	DAP	https://www.nature.com/articles/s41477-019-0547-0
ARF	ARF35	0.506637	0.0797535	0.506637	0.348203	0.348203	0.0136123	DAP	https://www.nature.com/articles/s41477-019-0547-0
ARF_ecoli	ARF35	0.654686	0.419009	0.654686	0.610381	0.610381	0.317471	DAP	https://www.nature.com/articles/s41477-019-0547-0
ARF	ARF35	0.514456	0.116724	0.514456	0.365583	0.365583	0.0300371	DAP	https://www.nature.com/articles/s41477-019-0547-0
ARF_ecoli	ARF35	0.751828	0.557131	0.751828	0.739947	0.739947	0.538081	DAP	https://www.nature.com/articles/s41477-019-0547-0
ARF	ARF35	0.514569	0.117633	0.514569	0.36573	0.36573	0.0301496	DAP	https://www.nature.com/articles/s41477-019-0547-0
ARF_ecoli	ARF35	0.704579	0.494046	0.704579	0.679402	0.679402	0.424345	DAP	https://www.nature.com/articles/s41477-019-0547-0
ARF	ARF35	0.508494	0.0907845	0.508494	0.352218	0.352218	0.0173248	DAP	https://www.nature.com/articles/s41477-019-0547-0
ARF_ecoli	ARF35	0.671054	0.440313	0.671054	0.634877	0.634877	0.356283	DAP	https://www.nature.com/articles/s41477-019-0547-0
bZIP	BZIP25	0.811945	0.634426	0.811945	0.810384	0.810384	0.902691	DAP	https://www.nature.com/articles/s41477-019-0547-0
bZIP	BZIP25	0.82702	0.663602	0.827021	0.825775	0.825775	0.91159	DAP	https://www.nature.com/articles/s41477-019-0547-0
bZIP	BZIP25	0.804301	0.622348	0.804302	0.802141	0.802141	0.908802	DAP	https://www.nature.com/articles/s41477-019-0547-0
bZIP	BZIP25	0.806814	0.627957	0.806815	0.804611	0.804611	0.913017	DAP	https://www.nature.com/articles/s41477-019-0547-0
bZIP	BZIP25	0.80649	0.625827	0.806491	0.804505	0.804504	0.907278	DAP	https://www.nature.com/articles/s41477-019-0547-0
bZIP	BZIP57	0.795306	0.597889	0.795308	0.794063	0.794062	0.873068	DAP	https://www.nature.com/articles/s41477-019-0547-0
bZIP	BZIP57	0.820907	0.650696	0.820909	0.819687	0.819686	0.90323	DAP	https://www.nature.com/articles/s41477-019-0547-0
bZIP	BZIP57	0.796586	0.605238	0.796588	0.794561	0.79456	0.895923	DAP	https://www.nature.com/articles/s41477-019-0547-0
bZIP	BZIP57	0.803544	0.621813	0.803547	0.801221	0.801221	0.911702	DAP	https://www.nature.com/articles/s41477-019-0547-0
bZIP	BZIP57	0.792234	0.594602	0.792236	0.790466	0.790465	0.884146	DAP	https://www.nature.com/articles/s41477-019-0547-0
ARF	ARF7	0.514234	0.118897	0.514225	0.364447	0.364452	0.0287765	DAP	https://www.nature.com/articles/s41477-019-0547-0
ARF_ecoli	ARF7	0.5694	0.249411	0.569393	0.479583	0.479587	0.153978	DAP	https://www.nature.com/articles/s41477-019-0547-0
ARF	ARF7	0.503932	0.0625562	0.503923	0.342032	0.342038	0.00789808	DAP	https://www.nature.com/articles/s41477-019-0547-0
ARF_ecoli	ARF7	0.545208	0.198773	0.5452	0.432725	0.43273	0.0999279	DAP	https://www.nature.com/articles/s41477-019-0547-0
ARF	ARF7	0.513667	0.115038	0.513659	0.363525	0.36353	0.0279867	DAP	https://www.nature.com/articles/s41477-019-0547-0
ARF_ecoli	ARF7	0.583668	0.261867	0.583661	0.511387	0.51139	0.199066	DAP	https://www.nature.com/articles/s41477-019-0547-0
ARF	ARF7	0.523557	0.153372	0.523549	0.384106	0.384111	0.0477319	DAP	https://www.nature.com/articles/s41477-019-0547-0
ARF_ecoli	ARF7	0.569451	0.250732	0.569444	0.479205	0.479208	0.153188	DAP	https://www.nature.com/articles/s41477-019-0547-0
ARF	ARF7	0.507726	0.0867245	0.507718	0.350499	0.350505	0.0157275	DAP	https://www.nature.com/articles/s41477-019-0547-0
ARF_ecoli	ARF7	0.553707	0.215583	0.553699	0.450412	0.450416	0.120188	DAP	https://www.nature.com/articles/s41477-019-0547-0
EREB	EREB24	0.665907	0.331818	0.665907	0.665904	0.665904	0.663155	DAP	https://www.nature.com/articles/s41477-019-0547-0
EREB	EREB24	0.677308	0.354616	0.677308	0.677308	0.677308	0.676521	DAP	https://www.nature.com/articles/s41477-019-0547-0
EREB	EREB24	0.67031	0.340711	0.67031	0.670266	0.670266	0.658751	DAP	https://www.nature.com/articles/s41477-019-0547-0
EREB	EREB24	0.675657	0.351314	0.675657	0.675656	0.675656	0.674477	DAP	https://www.nature.com/articles/s41477-019-0547-0
EREB	EREB24	0.649945	0.302255	0.649945	0.648575	0.648575	0.587514	DAP	https://www.nature.com/articles/s41477-019-0547-0
ARF	ARF13	0.519771	0.140441	0.519771	0.37618	0.37618	0.04	DAP	https://www.nature.com/articles/s41477-019-0547-0
ARF_ecoli	ARF13	0.579086	0.269177	0.579086	0.496708	0.496708	0.174514	DAP	https://www.nature.com/articles/s41477-019-0547-0
ARF	ARF13	0.503743	0.0608329	0.503743	0.341647	0.341647	0.00754286	DAP	https://www.nature.com/articles/s41477-019-0547-0
ARF_ecoli	ARF13	0.552457	0.216779	0.552457	0.446491	0.446491	0.114914	DAP	https://www.nature.com/articles/s41477-019-0547-0
ARF	ARF13	0.5164	0.124722	0.5164	0.36973	0.36973	0.034	DAP	https://www.nature.com/articles/s41477-019-0547-0
ARF_ecoli	ARF13	0.599143	0.288918	0.599143	0.538052	0.538052	0.235486	DAP	https://www.nature.com/articles/s41477-019-0547-0
ARF	ARF13	0.533543	0.184192	0.533543	0.404394	0.404394	0.0678857	DAP	https://www.nature.com/articles/s41477-019-0547-0
ARF_ecoli	ARF13	0.576257	0.262203	0.576257	0.49227	0.49227	0.169543	DAP	https://www.nature.com/articles/s41477-019-0547-0
ARF	ARF13	0.506457	0.0782461	0.506457	0.347864	0.347864	0.0133143	DAP	https://www.nature.com/articles/s41477-019-0547-0
ARF_ecoli	ARF13	0.5692	0.250167	0.5692	0.478776	0.478776	0.152686	DAP	https://www.nature.com/articles/s41477-019-0547-0
SBP	SBP6	0.943607	0.887475	0.943607	0.943598	0.943598	0.93147	DAP	https://www.nature.com/articles/s41477-019-0547-0
SBP	SBP6	0.947836	0.897526	0.947836	0.947782	0.947782	0.979956	DAP	https://www.nature.com/articles/s41477-019-0547-0
SBP	SBP6	0.950625	0.901807	0.950625	0.95061	0.95061	0.968187	DAP	https://www.nature.com/articles/s41477-019-0547-0
SBP	SBP6	0.945844	0.891942	0.945844	0.945836	0.945836	0.957766	DAP	https://www.nature.com/articles/s41477-019-0547-0
SBP	SBP6	0.943331	0.886663	0.943331	0.943331	0.943331	0.942626	DAP	https://www.nature.com/articles/s41477-019-0547-0
ARF	ARF25	0.512347	0.109708	0.512347	0.360595	0.360595	0.0251789	DAP	https://www.nature.com/articles/s41477-019-0547-0
ARF_ecoli	ARF25	0.586337	0.284617	0.586337	0.508725	0.508725	0.188869	DAP	https://www.nature.com/articles/s41477-019-0547-0
ARF	ARF25	0.503793	0.0608505	0.503793	0.3418	0.3418	0.00769355	DAP	https://www.nature.com/articles/s41477-019-0547-0
ARF_ecoli	ARF25	0.554231	0.220935	0.554231	0.44984	0.44984	0.118631	DAP	https://www.nature.com/articles/s41477-019-0547-0
ARF	ARF25	0.51302	0.11034	0.51302	0.362527	0.362527	0.0271426	DAP	https://www.nature.com/articles/s41477-019-0547-0
ARF_ecoli	ARF25	0.602935	0.298436	0.602935	0.54306	0.54306	0.240948	DAP	https://www.nature.com/articles/s41477-019-0547-0
ARF	ARF25	0.519046	0.137357	0.519046	0.374755	0.374755	0.038656	DAP	https://www.nature.com/articles/s41477-019-0547-0
ARF_ecoli	ARF25	0.570614	0.251118	0.570614	0.482088	0.482088	0.15718	DAP	https://www.nature.com/articles/s41477-019-0547-0
ARF	ARF25	0.506187	0.0760039	0.506187	0.347349	0.347349	0.0128584	DAP	https://www.nature.com/articles/s41477-019-0547-0
ARF_ecoli	ARF25	0.573842	0.260918	0.573842	0.486615	0.486615	0.161645	DAP	https://www.nature.com/articles/s41477-019-0547-0
SBP	SBP30	0.838397	0.697202	0.838397	0.836032	0.836032	0.718305	DAP	https://www.nature.com/articles/s41477-019-0547-0
SBP	SBP30	0.907911	0.816122	0.907911	0.907894	0.907894	0.894345	DAP	https://www.nature.com/articles/s41477-019-0547-0
SBP	SBP30	0.895006	0.792925	0.895006	0.894813	0.894813	0.852188	DAP	https://www.nature.com/articles/s41477-019-0547-0
SBP	SBP30	0.887027	0.77825	0.887027	0.886722	0.886722	0.835173	DAP	https://www.nature.com/articles/s41477-019-0547-0
SBP	SBP30	0.85863	0.729314	0.85863	0.857462	0.857462	0.768099	DAP	https://www.nature.com/articles/s41477-019-0547-0
bZIP	BZIP72	0.821927	0.656685	0.821927	0.820188	0.820188	0.920282	DAP	https://www.nature.com/articles/s41477-019-0547-0
bZIP	BZIP72	0.833734	0.67866	0.833734	0.832364	0.832364	0.924162	DAP	https://www.nature.com/articles/s41477-019-0547-0
bZIP	BZIP72	0.811458	0.638331	0.811458	0.809182	0.809182	0.920673	DAP	https://www.nature.com/articles/s41477-019-0547-0
bZIP	BZIP72	0.813534	0.64324	0.813534	0.811191	0.811191	0.924944	DAP	https://www.nature.com/articles/s41477-019-0547-0
bZIP	BZIP72	0.811173	0.636276	0.811173	0.809106	0.809106	0.915228	DAP	https://www.nature.com/articles/s41477-019-0547-0
ARF	ARF39	0.537227	0.195124	0.537227	0.41153	0.41153	0.0750579	DAP	https://www.nature.com/articles/s41477-019-0547-0
ARF_ecoli	ARF39	0.666013	0.431084	0.666013	0.628203	0.628203	0.347117	DAP	https://www.nature.com/articles/s41477-019-0547-0
ARF	ARF39	0.508301	0.0904083	0.508301	0.351688	0.351688	0.0168025	DAP	https://www.nature.com/articles/s41477-019-0547-0
ARF_ecoli	ARF39	0.616813	0.351323	0.616813	0.554719	0.554719	0.243385	DAP	https://www.nature.com/articles/s41477-019-0547-0
ARF	ARF39	0.532498	0.180859	0.532498	0.402392	0.402392	0.065902	DAP	https://www.nature.com/articles/s41477-019-0547-0
ARF_ecoli	ARF39	0.693782	0.463417	0.693782	0.668902	0.668902	0.41966	DAP	https://www.nature.com/articles/s41477-019-0547-0
ARF	ARF39	0.560821	0.25292	0.560821	0.456346	0.456346	0.122447	DAP	https://www.nature.com/articles/s41477-019-0547-0
ARF_ecoli	ARF39	0.672754	0.441474	0.672754	0.637651	0.637651	0.361505	DAP	https://www.nature.com/articles/s41477-019-0547-0
ARF	ARF39	0.515696	0.124333	0.515696	0.367697	0.367697	0.0318946	DAP	https://www.nature.com/articles/s41477-019-0547-0
ARF_ecoli	ARF39	0.643123	0.393198	0.643123	0.595604	0.595604	0.300332	DAP	https://www.nature.com/articles/s41477-019-0547-0
bZIP	BZIP96	0.856732	0.741749	0.856732	0.854002	0.854002	0.993488	DAP	https://www.nature.com/articles/s41477-019-0547-0
bZIP	BZIP96	0.869469	0.764348	0.869469	0.8673	0.8673	0.997319	DAP	https://www.nature.com/articles/s41477-019-0547-0
bZIP	BZIP96	0.848401	0.729745	0.848401	0.844981	0.844981	0.996935	DAP	https://www.nature.com/articles/s41477-019-0547-0
bZIP	BZIP96	0.846102	0.725751	0.846102	0.842547	0.842547	0.996361	DAP	https://www.nature.com/articles/s41477-019-0547-0
bZIP	BZIP96	0.851465	0.734268	0.851465	0.848297	0.848297	0.995978	DAP	https://www.nature.com/articles/s41477-019-0547-0
ARF	ARF27	0.506077	0.0763293	0.506072	0.346949	0.346952	0.0124547	DAP	https://www.nature.com/articles/s41477-019-0547-0
ARF_ecoli	ARF27	0.621346	0.354496	0.621343	0.563343	0.563344	0.256889	DAP	https://www.nature.com/articles/s41477-019-0547-0
ARF	ARF27	0.503001	0.054111	0.502996	0.340035	0.340038	0.00608489	DAP	https://www.nature.com/articles/s41477-019-0547-0
ARF_ecoli	ARF27	0.600468	0.323038	0.600464	0.528141	0.528142	0.208965	DAP	https://www.nature.com/articles/s41477-019-0547-0
ARF	ARF27	0.50787	0.0848678	0.507866	0.351261	0.351263	0.0165449	DAP	https://www.nature.com/articles/s41477-019-0547-0
ARF_ecoli	ARF27	0.677409	0.435438	0.677406	0.647822	0.647823	0.387572	DAP	https://www.nature.com/articles/s41477-019-0547-0
ARF	ARF27	0.508918	0.0917503	0.508914	0.353364	0.353367	0.0184558	DAP	https://www.nature.com/articles/s41477-019-0547-0
ARF_ecoli	ARF27	0.625721	0.361756	0.625718	0.570174	0.570176	0.266243	DAP	https://www.nature.com/articles/s41477-019-0547-0
ARF	ARF27	0.50497	0.0683097	0.504966	0.344582	0.344585	0.0102923	DAP	https://www.nature.com/articles/s41477-019-0547-0
ARF_ecoli	ARF27	0.605228	0.326438	0.605225	0.537686	0.537688	0.223012	DAP	https://www.nature.com/articles/s41477-019-0547-0
ARF	ARF4	0.513739	0.116285	0.513739	0.3635	0.3635	0.0278996	DAP	https://www.nature.com/articles/s41477-019-0547-0
ARF_ecoli	ARF4	0.665941	0.431751	0.665941	0.627882	0.627882	0.346131	DAP	https://www.nature.com/articles/s41477-019-0547-0
ARF	ARF4	0.505106	0.0706806	0.505106	0.344702	0.344702	0.0103527	DAP	https://www.nature.com/articles/s41477-019-0547-0
ARF_ecoli	ARF4	0.635936	0.386432	0.635936	0.583329	0.583329	0.280611	DAP	https://www.nature.com/articles/s41477-019-0547-0
ARF	ARF4	0.51774	0.131731	0.51774	0.372168	0.372168	0.0362169	DAP	https://www.nature.com/articles/s41477-019-0547-0
ARF_ecoli	ARF4	0.736252	0.533547	0.736252	0.721216	0.721216	0.504018	DAP	https://www.nature.com/articles/s41477-019-0547-0
ARF	ARF4	0.521548	0.146431	0.521548	0.379965	0.379965	0.0436919	DAP	https://www.nature.com/articles/s41477-019-0547-0
ARF_ecoli	ARF4	0.675294	0.448173	0.675294	0.640407	0.640407	0.363818	DAP	https://www.nature.com/articles/s41477-019-0547-0
ARF	ARF4	0.5113	0.104993	0.5113	0.358311	0.358311	0.0230216	DAP	https://www.nature.com/articles/s41477-019-0547-0
ARF_ecoli	ARF4	0.643499	0.395879	0.643499	0.595525	0.595525	0.299105	DAP	https://www.nature.com/articles/s41477-019-0547-0
ARF	ARF29	0.517111	0.131149	0.517111	0.370438	0.370438	0.0344341	DAP	https://www.nature.com/articles/s41477-019-0547-0
ARF_ecoli	ARF29	0.730631	0.538067	0.730631	0.71151	0.71151	0.473187	DAP	https://www.nature.com/articles/s41477-019-0547-0
ARF	ARF29	0.508714	0.0937602	0.508714	0.352411	0.352411	0.0174287	DAP	https://www.nature.com/articles/s41477-019-0547-0
ARF_ecoli	ARF29	0.688999	0.475025	0.688999	0.657603	0.657603	0.386184	DAP	https://www.nature.com/articles/s41477-019-0547-0
ARF	ARF29	0.520886	0.144394	0.520886	0.378519	0.378519	0.0422664	DAP	https://www.nature.com/articles/s41477-019-0547-0
ARF_ecoli	ARF29	0.791349	0.62317	0.791349	0.784581	0.784581	0.614098	DAP	https://www.nature.com/articles/s41477-019-0547-0
ARF	ARF29	0.522862	0.151821	0.522862	0.382486	0.382486	0.0460768	DAP	https://www.nature.com/articles/s41477-019-0547-0
ARF_ecoli	ARF29	0.7331	0.540761	0.7331	0.714794	0.714794	0.479749	DAP	https://www.nature.com/articles/s41477-019-0547-0
ARF	ARF29	0.514571	0.12131	0.514571	0.364977	0.364977	0.0292125	DAP	https://www.nature.com/articles/s41477-019-0547-0
ARF_ecoli	ARF29	0.696408	0.483385	0.696408	0.66824	0.66824	0.405024	DAP	https://www.nature.com/articles/s41477-019-0547-0
ARF	ARF14	0.517771	0.133578	0.517771	0.371852	0.371852	0.0357957	DAP	https://www.nature.com/articles/s41477-019-0547-0
ARF_ecoli	ARF14	0.59966	0.313504	0.59966	0.529595	0.529595	0.213725	DAP	https://www.nature.com/articles/s41477-019-0547-0
ARF	ARF14	0.505429	0.0733981	0.505429	0.345348	0.345348	0.0109305	DAP	https://www.nature.com/articles/s41477-019-0547-0
ARF_ecoli	ARF14	0.56828	0.255349	0.56828	0.474474	0.474474	0.145789	DAP	https://www.nature.com/articles/s41477-019-0547-0
ARF	ARF14	0.51683	0.128158	0.51683	0.370254	0.370254	0.0343842	DAP	https://www.nature.com/articles/s41477-019-0547-0
ARF_ecoli	ARF14	0.620254	0.332726	0.620254	0.568777	0.568777	0.274748	DAP	https://www.nature.com/articles/s41477-019-0547-0
ARF	ARF14	0.528141	0.168903	0.528141	0.393309	0.393309	0.0567158	DAP	https://www.nature.com/articles/s41477-019-0547-0
ARF_ecoli	ARF14	0.599334	0.310389	0.599334	0.529966	0.529966	0.215172	DAP	https://www.nature.com/articles/s41477-019-0547-0
ARF	ARF14	0.50903	0.0937992	0.50903	0.353365	0.353365	0.0183865	DAP	https://www.nature.com/articles/s41477-019-0547-0
ARF_ecoli	ARF14	0.581563	0.278465	0.581563	0.499352	0.499352	0.176336	DAP	https://www.nature.com/articles/s41477-019-0547-0
EREB	EREB127	0.835162	0.706242	0.835162	0.830974	0.830974	0.992585	DAP	https://www.nature.com/articles/s41477-019-0547-0
EREB	EREB127	0.835237	0.703716	0.835237	0.831347	0.831347	0.987098	DAP	https://www.nature.com/articles/s41477-019-0547-0
EREB	EREB127	0.839389	0.712574	0.839389	0.835582	0.835582	0.991547	DAP	https://www.nature.com/articles/s41477-019-0547-0
EREB	EREB127	0.83583	0.705453	0.83583	0.8319	0.8319	0.988729	DAP	https://www.nature.com/articles/s41477-019-0547-0
EREB	EREB127	0.852365	0.733338	0.852365	0.849487	0.849487	0.990657	DAP	https://www.nature.com/articles/s41477-019-0547-0
EREB	EREB29	0.837114	0.711607	0.837114	0.832839	0.832839	0.997032	DAP	https://www.nature.com/articles/s41477-019-0547-0
EREB	EREB29	0.839399	0.715086	0.839399	0.835327	0.835327	0.996655	DAP	https://www.nature.com/articles/s41477-019-0547-0
EREB	EREB29	0.840812	0.717161	0.840812	0.836871	0.836871	0.996255	DAP	https://www.nature.com/articles/s41477-019-0547-0
EREB	EREB29	0.838728	0.713995	0.838728	0.834604	0.834604	0.996632	DAP	https://www.nature.com/articles/s41477-019-0547-0
EREB	EREB29	0.853367	0.734837	0.853367	0.850564	0.850564	0.990319	DAP	https://www.nature.com/articles/s41477-019-0547-0
ARF	ARF18	0.52651	0.164616	0.52651	0.38978	0.38978	0.053153	DAP	https://www.nature.com/articles/s41477-019-0547-0
ARF_ecoli	ARF18	0.751707	0.570544	0.751707	0.737154	0.737154	0.516401	DAP	https://www.nature.com/articles/s41477-019-0547-0
ARF	ARF18	0.511113	0.106007	0.511113	0.357563	0.357563	0.0222252	DAP	https://www.nature.com/articles/s41477-019-0547-0
ARF_ecoli	ARF18	0.710872	0.509851	0.710872	0.686092	0.686092	0.42991	DAP	https://www.nature.com/articles/s41477-019-0547-0
ARF	ARF18	0.528183	0.168366	0.528183	0.393567	0.393567	0.0570357	DAP	https://www.nature.com/articles/s41477-019-0547-0
ARF_ecoli	ARF18	0.810283	0.654321	0.810283	0.805392	0.805392	0.651761	DAP	https://www.nature.com/articles/s41477-019-0547-0
ARF	ARF18	0.530526	0.176698	0.530526	0.397991	0.397991	0.0613201	DAP	https://www.nature.com/articles/s41477-019-0547-0
ARF_ecoli	ARF18	0.756795	0.578205	0.756795	0.74325	0.74325	0.527112	DAP	https://www.nature.com/articles/s41477-019-0547-0
ARF	ARF18	0.516602	0.12942	0.516602	0.369307	0.369307	0.0333378	DAP	https://www.nature.com/articles/s41477-019-0547-0
ARF_ecoli	ARF18	0.71857	0.518991	0.71857	0.696526	0.696526	0.449056	DAP	https://www.nature.com/articles/s41477-019-0547-0
ARF	ARF36	0.513268	0.115362	0.513268	0.362273	0.362273	0.0266766	DAP	https://www.nature.com/articles/s41477-019-0547-0
ARF_ecoli	ARF36	0.598825	0.312036	0.598825	0.528198	0.528198	0.211921	DAP	https://www.nature.com/articles/s41477-019-0547-0
ARF	ARF36	0.503988	0.0632729	0.503988	0.342134	0.342134	0.007975	DAP	https://www.nature.com/articles/s41477-019-0547-0
ARF_ecoli	ARF36	0.570516	0.25995	0.570516	0.478519	0.478519	0.150499	DAP	https://www.nature.com/articles/s41477-019-0547-0
ARF	ARF36	0.519634	0.139584	0.519634	0.375975	0.375975	0.0398284	DAP	https://www.nature.com/articles/s41477-019-0547-0
ARF_ecoli	ARF36	0.630911	0.352168	0.630911	0.584445	0.584445	0.296521	DAP	https://www.nature.com/articles/s41477-019-0547-0
ARF	ARF36	0.524834	0.158715	0.524834	0.386474	0.386474	0.0499487	DAP	https://www.nature.com/articles/s41477-019-0547-0
ARF_ecoli	ARF36	0.603558	0.317909	0.603558	0.536928	0.536928	0.224233	DAP	https://www.nature.com/articles/s41477-019-0547-0
ARF	ARF36	0.508278	0.0901136	0.508278	0.351666	0.351666	0.0167895	DAP	https://www.nature.com/articles/s41477-019-0547-0
ARF_ecoli	ARF36	0.59001	0.296039	0.59001	0.513334	0.513334	0.193079	DAP	https://www.nature.com/articles/s41477-019-0547-0
EREB	EREB71	0.833186	0.704731	0.833186	0.828649	0.828649	0.995897	DAP	https://www.nature.com/articles/s41477-019-0547-0
EREB	EREB71	0.83667	0.710427	0.83667	0.832409	0.832409	0.996109	DAP	https://www.nature.com/articles/s41477-019-0547-0
EREB	EREB71	0.837802	0.711857	0.837802	0.833674	0.833674	0.995331	DAP	https://www.nature.com/articles/s41477-019-0547-0
EREB	EREB71	0.836175	0.709579	0.836175	0.83188	0.83188	0.996003	DAP	https://www.nature.com/articles/s41477-019-0547-0
EREB	EREB71	0.851878	0.73374	0.851878	0.848853	0.848853	0.993351	DAP	https://www.nature.com/articles/s41477-019-0547-0
EREB	EREB138	0.839651	0.716389	0.839651	0.835503	0.835503	0.998444	DAP	https://www.nature.com/articles/s41477-019-0547-0
EREB	EREB138	0.842374	0.720594	0.842374	0.838456	0.838456	0.99811	DAP	https://www.nature.com/articles/s41477-019-0547-0
EREB	EREB138	0.843087	0.721411	0.843087	0.839257	0.839257	0.997443	DAP	https://www.nature.com/articles/s41477-019-0547-0
EREB	EREB138	0.841827	0.719956	0.841827	0.837842	0.837842	0.998592	DAP	https://www.nature.com/articles/s41477-019-0547-0
EREB	EREB138	0.857472	0.743684	0.857472	0.854719	0.854719	0.995128	DAP	https://www.nature.com/articles/s41477-019-0547-0
ARF	ARF16	0.51166	0.107214	0.51166	0.358988	0.358988	0.0236303	DAP	https://www.nature.com/articles/s41477-019-0547-0
ARF_ecoli	ARF16	0.668626	0.43627	0.668626	0.631559	0.631559	0.351444	DAP	https://www.nature.com/articles/s41477-019-0547-0
ARF	ARF16	0.504862	0.0695607	0.504862	0.344089	0.344089	0.0097723	DAP	https://www.nature.com/articles/s41477-019-0547-0
ARF_ecoli	ARF16	0.643705	0.399528	0.643705	0.594832	0.594832	0.296395	DAP	https://www.nature.com/articles/s41477-019-0547-0
ARF	ARF16	0.515136	0.121542	0.515136	0.366613	0.366613	0.0308938	DAP	https://www.nature.com/articles/s41477-019-0547-0
ARF_ecoli	ARF16	0.735431	0.53083	0.735431	0.720537	0.720537	0.504576	DAP	https://www.nature.com/articles/s41477-019-0547-0
ARF	ARF16	0.518792	0.13678	0.518792	0.374141	0.374141	0.0380379	DAP	https://www.nature.com/articles/s41477-019-0547-0
ARF_ecoli	ARF16	0.675471	0.447332	0.675471	0.640956	0.640956	0.365422	DAP	https://www.nature.com/articles/s41477-019-0547-0
ARF	ARF16	0.509772	0.0987458	0.509772	0.354789	0.354789	0.0196641	DAP	https://www.nature.com/articles/s41477-019-0547-0
ARF_ecoli	ARF16	0.64981	0.406987	0.64981	0.604526	0.604526	0.311423	DAP	https://www.nature.com/articles/s41477-019-0547-0
bZIP	BZIP54	0.823965	0.662057	0.823965	0.822087	0.822087	0.926703	DAP	https://www.nature.com/articles/s41477-019-0547-0
bZIP	BZIP54	0.838887	0.691279	0.838887	0.837313	0.837313	0.937238	DAP	https://www.nature.com/articles/s41477-019-0547-0
bZIP	BZIP54	0.813102	0.645041	0.813102	0.810373	0.810373	0.933054	DAP	https://www.nature.com/articles/s41477-019-0547-0
bZIP	BZIP54	0.817664	0.654651	0.817664	0.814974	0.814974	0.938247	DAP	https://www.nature.com/articles/s41477-019-0547-0
bZIP	BZIP54	0.815269	0.647581	0.815269	0.812839	0.812839	0.929223	DAP	https://www.nature.com/articles/s41477-019-0547-0
ARF	ARF34	0.506449	0.0791968	0.506449	0.3477	0.3477	0.0131254	DAP	https://www.nature.com/articles/s41477-019-0547-0
ARF_ecoli	ARF34	0.618968	0.351391	0.618968	0.559309	0.559309	0.251034	DAP	https://www.nature.com/articles/s41477-019-0547-0
ARF	ARF34	0.502399	0.0484059	0.502399	0.338698	0.338698	0.00486194	DAP	https://www.nature.com/articles/s41477-019-0547-0
ARF_ecoli	ARF34	0.598237	0.319515	0.598237	0.524275	0.524275	0.203939	DAP	https://www.nature.com/articles/s41477-019-0547-0
ARF	ARF34	0.5082	0.0872286	0.5082	0.351903	0.351903	0.0171166	DAP	https://www.nature.com/articles/s41477-019-0547-0
ARF_ecoli	ARF34	0.678908	0.439668	0.678908	0.649302	0.649302	0.388357	DAP	https://www.nature.com/articles/s41477-019-0547-0
ARF	ARF34	0.510495	0.100648	0.510495	0.356653	0.356653	0.0214887	DAP	https://www.nature.com/articles/s41477-019-0547-0
ARF_ecoli	ARF34	0.621871	0.356035	0.621871	0.56395	0.56395	0.257411	DAP	https://www.nature.com/articles/s41477-019-0547-0
ARF	ARF34	0.504422	0.0653894	0.504422	0.343234	0.343234	0.00901636	DAP	https://www.nature.com/articles/s41477-019-0547-0
ARF_ecoli	ARF34	0.601085	0.319711	0.601085	0.53067	0.53067	0.213744	DAP	https://www.nature.com/articles/s41477-019-0547-0
ARF	ARF10	0.510972	0.104093	0.510972	0.357481	0.357481	0.0222091	DAP	https://www.nature.com/articles/s41477-019-0547-0
ARF_ecoli	ARF10	0.580791	0.275118	0.580791	0.498696	0.498696	0.176114	DAP	https://www.nature.com/articles/s41477-019-0547-0
ARF	ARF10	0.502883	0.0534976	0.502883	0.339733	0.339733	0.00579497	DAP	https://www.nature.com/articles/s41477-019-0547-0
ARF_ecoli	ARF10	0.55089	0.215062	0.55089	0.442787	0.442787	0.110428	DAP	https://www.nature.com/articles/s41477-019-0547-0
ARF	ARF10	0.51312	0.112475	0.51312	0.362393	0.362393	0.0269157	DAP	https://www.nature.com/articles/s41477-019-0547-0
ARF_ecoli	ARF10	0.600515	0.294312	0.600515	0.539041	0.539041	0.235329	DAP	https://www.nature.com/articles/s41477-019-0547-0
ARF	ARF10	0.518959	0.137455	0.518959	0.374478	0.374478	0.0383586	DAP	https://www.nature.com/articles/s41477-019-0547-0
ARF_ecoli	ARF10	0.570304	0.250939	0.570304	0.481353	0.481353	0.15617	DAP	https://www.nature.com/articles/s41477-019-0547-0
ARF	ARF10	0.505604	0.0739205	0.505604	0.345818	0.345818	0.011384	DAP	https://www.nature.com/articles/s41477-019-0547-0
ARF_ecoli	ARF10	0.568701	0.251104	0.568701	0.477122	0.477122	0.150199	DAP	https://www.nature.com/articles/s41477-019-0547-0
bZIP	BZIP128	0.841049	0.704013	0.841049	0.838576	0.838576	0.96483	DAP	https://www.nature.com/articles/s41477-025-02007-8
bZIP	BZIP128	0.853343	0.726087	0.853343	0.851384	0.851384	0.968156	DAP	https://www.nature.com/articles/s41477-025-02007-8
bZIP	BZIP128	0.833392	0.694529	0.833392	0.830065	0.830065	0.973303	DAP	https://www.nature.com/articles/s41477-025-02007-8
bZIP	BZIP128	0.835342	0.694276	0.835342	0.832546	0.832546	0.964575	DAP	https://www.nature.com/articles/s41477-025-02007-8
bZIP	BZIP128	0.836078	0.69809	0.836078	0.833034	0.833034	0.971097	DAP	https://www.nature.com/articles/s41477-025-02007-8
bZIP	BZIP124	0.742288	0.485157	0.742288	0.742134	0.742134	0.766744	DAP	https://www.nature.com/articles/s41477-025-02007-8
bZIP	BZIP124	0.734215	0.468446	0.734215	0.734211	0.734211	0.730188	DAP	https://www.nature.com/articles/s41477-025-02007-8
bZIP	BZIP124	0.7302	0.46147	0.7302	0.729887	0.729887	0.764233	DAP	https://www.nature.com/articles/s41477-025-02007-8
bZIP	BZIP124	0.730217	0.460963	0.730217	0.730063	0.730063	0.754152	DAP	https://www.nature.com/articles/s41477-025-02007-8
bZIP	BZIP124	0.754963	0.512916	0.754963	0.754249	0.754249	0.808868	DAP	https://www.nature.com/articles/s41477-025-02007-8
bHLH	BHLH57	0.612642	0.240243	0.612642	0.600595	0.600595	0.438968	DAP	https://www.nature.com/articles/s41477-025-02007-8
bHLH	BHLH57	0.606492	0.22903	0.606492	0.592725	0.592725	0.422635	DAP	https://www.nature.com/articles/s41477-025-02007-8
bHLH	BHLH57	0.587115	0.184007	0.587115	0.576153	0.576153	0.426297	DAP	https://www.nature.com/articles/s41477-025-02007-8
bHLH	BHLH57	0.61038	0.238026	0.61038	0.596267	0.596267	0.423417	DAP	https://www.nature.com/articles/s41477-025-02007-8
bHLH	BHLH57	0.607274	0.227435	0.607274	0.596156	0.596156	0.441354	DAP	https://www.nature.com/articles/s41477-025-02007-8
HB	HB15	0.559076	0.185403	0.559076	0.482198	0.482198	0.173757	DAP	https://www.nature.com/articles/s41477-025-02007-8
HB	HB15	0.574139	0.215591	0.574139	0.509524	0.509524	0.21118	DAP	https://www.nature.com/articles/s41477-025-02007-8
HB	HB15	0.640012	0.359591	0.640012	0.600725	0.600725	0.326331	DAP	https://www.nature.com/articles/s41477-025-02007-8
HB	HB15	0.576964	0.239054	0.576964	0.50444	0.50444	0.19441	DAP	https://www.nature.com/articles/s41477-025-02007-8
HB	HB15	0.561489	0.195898	0.561489	0.483205	0.483205	0.172286	DAP	https://www.nature.com/articles/s41477-025-02007-8
EREB	EREB53	0.617935	0.237643	0.617935	0.616511	0.616511	0.556998	DAP	https://www.nature.com/articles/s41477-025-02007-8
EREB	EREB53	0.63497	0.271298	0.63497	0.634056	0.634056	0.585001	DAP	https://www.nature.com/articles/s41477-025-02007-8
EREB	EREB53	0.614619	0.231635	0.614619	0.612626	0.612626	0.542883	DAP	https://www.nature.com/articles/s41477-025-02007-8
EREB	EREB53	0.625815	0.253282	0.625815	0.624594	0.624594	0.568789	DAP	https://www.nature.com/articles/s41477-025-02007-8
EREB	EREB53	0.600221	0.205889	0.600221	0.594934	0.594934	0.48597	DAP	https://www.nature.com/articles/s41477-025-02007-8
bHLH	BHLH85	0.463219	-0.0968279	0.463219	0.39977	0.39977	0.138091	DAP	https://www.nature.com/articles/s41477-025-02007-8
bHLH	BHLH85	0.477133	-0.0590494	0.477133	0.419016	0.419016	0.160854	DAP	https://www.nature.com/articles/s41477-025-02007-8
bHLH	BHLH85	0.458129	-0.103249	0.458129	0.407442	0.407442	0.165657	DAP	https://www.nature.com/articles/s41477-025-02007-8
bHLH	BHLH85	0.468153	-0.0847431	0.468153	0.403245	0.403245	0.138352	DAP	https://www.nature.com/articles/s41477-025-02007-8
bHLH	BHLH85	0.46455	-0.090954	0.46455	0.406314	0.406314	0.151352	DAP	https://www.nature.com/articles/s41477-025-02007-8
NAC	NAC42	0.794246	0.588877	0.794246	0.794179	0.794179	0.776181	DAP	https://www.nature.com/articles/s41477-025-02007-8
NAC	NAC42	0.781494	0.564486	0.781494	0.781204	0.781204	0.745089	DAP	https://www.nature.com/articles/s41477-025-02007-8
NAC	NAC42	0.798569	0.597235	0.798569	0.798553	0.798553	0.807567	DAP	https://www.nature.com/articles/s41477-025-02007-8
NAC	NAC42	0.779043	0.563149	0.779043	0.77805	0.77805	0.712154	DAP	https://www.nature.com/articles/s41477-025-02007-8
NAC	NAC42	0.702764	0.443984	0.702764	0.689917	0.689917	0.499216	DAP	https://www.nature.com/articles/s41477-025-02007-8
HB	HB22	0.937731	0.875654	0.937731	0.937724	0.937724	0.927227	DAP	https://www.nature.com/articles/s41477-025-02007-8
HB	HB22	0.939945	0.87989	0.939945	0.939945	0.939945	0.940749	DAP	https://www.nature.com/articles/s41477-025-02007-8
HB	HB22	0.930535	0.86211	0.930535	0.930493	0.930493	0.905983	DAP	https://www.nature.com/articles/s41477-025-02007-8
HB	HB22	0.914259	0.832401	0.914259	0.914059	0.914059	0.866025	DAP	https://www.nature.com/articles/s41477-025-02007-8
HB	HB22	0.925764	0.85282	0.925764	0.925708	0.925708	0.89826	DAP	https://www.nature.com/articles/s41477-025-02007-8
ABI3VP1	ABI8	0.498818	-0.0335127	0.498818	0.332864	0.332864	6.391e-05	DAP	https://www.nature.com/articles/s41477-025-02007-8
ABI3VP1	ABI8	0.498818	-0.0305315	0.498818	0.33309	0.33309	0.00031955	DAP	https://www.nature.com/articles/s41477-025-02007-8
ABI3VP1	ABI8	0.498882	-0.0309193	0.498882	0.333006	0.333006	0.00019173	DAP	https://www.nature.com/articles/s41477-025-02007-8
ABI3VP1	ABI8	0.498882	-0.0317012	0.498882	0.332949	0.332949	0.00012782	DAP	https://www.nature.com/articles/s41477-025-02007-8
ABI3VP1	ABI8	0.498914	-0.0329796	0.498914	0.33285	0.33285	0	DAP	https://www.nature.com/articles/s41477-025-02007-8
ABI3VP1	ABI19	0.499383	-0.0175766	0.499383	0.333606	0.333606	0.000617115	DAP	https://www.nature.com/articles/s41477-025-02007-8
ABI3VP1	ABI19	0.499177	-0.0212011	0.499177	0.333575	0.333575	0.000685683	DAP	https://www.nature.com/articles/s41477-025-02007-8
ABI3VP1	ABI19	0.499211	-0.0234565	0.499211	0.333287	0.333287	0.000342841	DAP	https://www.nature.com/articles/s41477-025-02007-8
ABI3VP1	ABI19	0.499143	-0.0292889	0.499143	0.332952	0.332952	0	DAP	https://www.nature.com/articles/s41477-025-02007-8
ABI3VP1	ABI19	0.499246	-0.0252741	0.499246	0.33312	0.33312	0.000137137	DAP	https://www.nature.com/articles/s41477-025-02007-8
SBP	SBP30	0.87408	0.758768	0.87408	0.8732	0.8732	0.790767	DAP	https://www.nature.com/articles/s41477-025-02007-8
SBP	SBP30	0.926651	0.853393	0.926651	0.926647	0.926647	0.933992	DAP	https://www.nature.com/articles/s41477-025-02007-8
SBP	SBP30	0.916073	0.832855	0.916073	0.916037	0.916037	0.895433	DAP	https://www.nature.com/articles/s41477-025-02007-8
SBP	SBP30	0.913303	0.827513	0.913303	0.913256	0.913256	0.88991	DAP	https://www.nature.com/articles/s41477-025-02007-8
SBP	SBP30	0.892016	0.789041	0.892016	0.891673	0.891673	0.835767	DAP	https://www.nature.com/articles/s41477-025-02007-8
MYB	MYB131	0.898111	0.805481	0.898111	0.897525	0.897525	0.973705	DAP	https://www.nature.com/articles/s41477-025-02007-8
MYB	MYB131	0.884789	0.782891	0.884789	0.883809	0.883809	0.976607	DAP	https://www.nature.com/articles/s41477-025-02007-8
MYB	MYB131	0.861171	0.743849	0.861171	0.859164	0.859164	0.980535	DAP	https://www.nature.com/articles/s41477-025-02007-8
MYB	MYB131	0.868514	0.757074	0.868514	0.866773	0.866773	0.982812	DAP	https://www.nature.com/articles/s41477-025-02007-8
MYB	MYB131	0.900813	0.811483	0.900813	0.900211	0.900211	0.978509	DAP	https://www.nature.com/articles/s41477-025-02007-8
SBP	SBP30	0.866134	0.744424	0.866134	0.865041	0.865041	0.776144	DAP	https://www.nature.com/articles/s41477-025-02007-8
SBP	SBP30	0.92308	0.84619	0.92308	0.923079	0.923079	0.927244	DAP	https://www.nature.com/articles/s41477-025-02007-8
SBP	SBP30	0.917431	0.835393	0.917431	0.917405	0.917405	0.899618	DAP	https://www.nature.com/articles/s41477-025-02007-8
SBP	SBP30	0.907449	0.816274	0.907449	0.907371	0.907371	0.87843	DAP	https://www.nature.com/articles/s41477-025-02007-8
SBP	SBP30	0.889612	0.78454	0.889612	0.889238	0.889238	0.831504	DAP	https://www.nature.com/articles/s41477-025-02007-8
MYBrelated	MYBR101	0.854086	0.712572	0.854086	0.853635	0.853635	0.798602	DAP	https://www.nature.com/articles/s41477-025-02007-8
MYBrelated	MYBR101	0.854896	0.71224	0.854896	0.854647	0.854647	0.813482	DAP	https://www.nature.com/articles/s41477-025-02007-8
MYBrelated	MYBR101	0.841025	0.684891	0.841025	0.840696	0.840696	0.79554	DAP	https://www.nature.com/articles/s41477-025-02007-8
MYBrelated	MYBR101	0.890006	0.780071	0.890006	0.890002	0.890002	0.896203	DAP	https://www.nature.com/articles/s41477-025-02007-8
MYBrelated	MYBR101	0.884133	0.768484	0.884133	0.884117	0.884117	0.872244	DAP	https://www.nature.com/articles/s41477-025-02007-8
NAC	NAC116	0.788831	0.578106	0.788831	0.78875	0.78875	0.769239	DAP	https://www.nature.com/articles/s41477-025-02007-8
NAC	NAC116	0.827749	0.655615	0.827749	0.827733	0.827733	0.837196	DAP	https://www.nature.com/articles/s41477-025-02007-8
NAC	NAC116	0.79046	0.580939	0.79046	0.790457	0.790457	0.794508	DAP	https://www.nature.com/articles/s41477-025-02007-8
NAC	NAC116	0.800543	0.603241	0.800543	0.800187	0.800187	0.758315	DAP	https://www.nature.com/articles/s41477-025-02007-8
NAC	NAC116	0.812921	0.637219	0.812921	0.811252	0.811252	0.718865	DAP	https://www.nature.com/articles/s41477-025-02007-8
WRKY	WRKY11	0.958837	0.918072	0.958837	0.958828	0.958828	0.973567	DAP	https://www.nature.com/articles/s41477-025-02007-8
WRKY	WRKY11	0.959546	0.919515	0.959546	0.959536	0.959536	0.974723	DAP	https://www.nature.com/articles/s41477-025-02007-8
WRKY	WRKY11	0.956115	0.912533	0.956115	0.956107	0.956107	0.969016	DAP	https://www.nature.com/articles/s41477-025-02007-8
WRKY	WRKY11	0.950469	0.90321	0.950469	0.950407	0.950407	0.985908	DAP	https://www.nature.com/articles/s41477-025-02007-8
WRKY	WRKY11	0.957611	0.915667	0.957611	0.957601	0.957601	0.973182	DAP	https://www.nature.com/articles/s41477-025-02007-8
bZIP	BZIP111	0.849571	0.721828	0.849571	0.847208	0.847208	0.973937	DAP	https://www.nature.com/articles/s41477-025-02007-8
bZIP	BZIP111	0.857753	0.734831	0.857753	0.855883	0.855883	0.971668	DAP	https://www.nature.com/articles/s41477-025-02007-8
bZIP	BZIP111	0.839987	0.7067	0.839987	0.836963	0.836963	0.976188	DAP	https://www.nature.com/articles/s41477-025-02007-8
bZIP	BZIP111	0.84348	0.711551	0.84348	0.840776	0.840776	0.973794	DAP	https://www.nature.com/articles/s41477-025-02007-8
bZIP	BZIP111	0.842176	0.710013	0.842176	0.839325	0.839325	0.975384	DAP	https://www.nature.com/articles/s41477-025-02007-8
HSF	HSF25	0.934368	0.870075	0.934368	0.934318	0.934318	0.906649	DAP	https://www.nature.com/articles/s41477-025-02007-8
HSF	HSF25	0.932273	0.865952	0.932273	0.932218	0.932218	0.903791	DAP	https://www.nature.com/articles/s41477-025-02007-8
HSF	HSF25	0.932844	0.868226	0.932844	0.932746	0.932746	0.894647	DAP	https://www.nature.com/articles/s41477-025-02007-8
HSF	HSF25	0.933892	0.870043	0.933892	0.933806	0.933806	0.897885	DAP	https://www.nature.com/articles/s41477-025-02007-8
HSF	HSF25	0.926843	0.85598	0.926843	0.926745	0.926745	0.890265	DAP	https://www.nature.com/articles/s41477-025-02007-8
HSF	HSF10	0.882883	0.775759	0.882883	0.882129	0.882129	0.802888	DAP	https://www.nature.com/articles/s41477-025-02007-8
HSF	HSF10	0.893386	0.794151	0.893386	0.892891	0.892891	0.825384	DAP	https://www.nature.com/articles/s41477-025-02007-8
HSF	HSF10	0.871961	0.759188	0.871961	0.870674	0.870674	0.772194	DAP	https://www.nature.com/articles/s41477-025-02007-8
HSF	HSF10	0.87918	0.771069	0.87918	0.878185	0.878185	0.788775	DAP	https://www.nature.com/articles/s41477-025-02007-8
HSF	HSF10	0.879041	0.769367	0.879041	0.878153	0.878153	0.793712	DAP	https://www.nature.com/articles/s41477-025-02007-8
EREB	EREB46	0.839451	0.7165	0.839451	0.835242	0.835242	0.99929	DAP	https://www.nature.com/articles/s41477-025-02007-8
EREB	EREB46	0.842696	0.721576	0.842696	0.838755	0.838755	0.999042	DAP	https://www.nature.com/articles/s41477-025-02007-8
EREB	EREB46	0.843555	0.722726	0.843555	0.839703	0.839703	0.99858	DAP	https://www.nature.com/articles/s41477-025-02007-8
EREB	EREB46	0.841772	0.720217	0.841772	0.837746	0.837746	0.99929	DAP	https://www.nature.com/articles/s41477-025-02007-8
EREB	EREB46	0.8575	0.74365	0.8575	0.854756	0.854756	0.994947	DAP	https://www.nature.com/articles/s41477-025-02007-8
bHLH	BHLH17	0.792088	0.584191	0.792088	0.792085	0.792085	0.795671	DAP	https://www.nature.com/articles/s41477-025-02007-8
bHLH	BHLH17	0.779753	0.559615	0.779753	0.779731	0.779731	0.769831	DAP	https://www.nature.com/articles/s41477-025-02007-8
bHLH	BHLH17	0.774366	0.54952	0.774366	0.774204	0.774204	0.801133	DAP	https://www.nature.com/articles/s41477-025-02007-8
bHLH	BHLH17	0.800422	0.600858	0.800422	0.800419	0.800419	0.803877	DAP	https://www.nature.com/articles/s41477-025-02007-8
bHLH	BHLH17	0.804982	0.611077	0.804982	0.804805	0.804805	0.835129	DAP	https://www.nature.com/articles/s41477-025-02007-8
MYBrelated	MYBR58	0.930606	0.861818	0.930606	0.930582	0.930582	0.949347	DAP	https://www.nature.com/articles/s41477-025-02007-8
MYBrelated	MYBR58	0.927681	0.857003	0.927681	0.927612	0.927612	0.958608	DAP	https://www.nature.com/articles/s41477-025-02007-8
MYBrelated	MYBR58	0.929812	0.862283	0.929812	0.929704	0.929704	0.969044	DAP	https://www.nature.com/articles/s41477-025-02007-8
MYBrelated	MYBR58	0.924212	0.851026	0.924212	0.924096	0.924096	0.963282	DAP	https://www.nature.com/articles/s41477-025-02007-8
MYBrelated	MYBR58	0.928166	0.857912	0.928166	0.9281	0.9281	0.95849	DAP	https://www.nature.com/articles/s41477-025-02007-8
HB	HB125	0.626869	0.329047	0.626869	0.584792	0.584792	0.30853	DAP	https://www.nature.com/articles/s41477-025-02007-8
HB	HB125	0.638054	0.34399	0.638054	0.602722	0.602722	0.339835	DAP	https://www.nature.com/articles/s41477-025-02007-8
HB	HB125	0.612161	0.306306	0.612161	0.56131	0.56131	0.271696	DAP	https://www.nature.com/articles/s41477-025-02007-8
HB	HB125	0.587501	0.263424	0.587501	0.520536	0.520536	0.213782	DAP	https://www.nature.com/articles/s41477-025-02007-8
HB	HB125	0.600576	0.282551	0.600576	0.544403	0.544403	0.249441	DAP	https://www.nature.com/articles/s41477-025-02007-8
SBP	SBP32	0.842094	0.70304	0.842094	0.839977	0.839977	0.727083	DAP	https://www.nature.com/articles/s41477-025-02007-8
SBP	SBP32	0.887006	0.775608	0.887006	0.886889	0.886889	0.854938	DAP	https://www.nature.com/articles/s41477-025-02007-8
SBP	SBP32	0.875957	0.75743	0.875957	0.875505	0.875505	0.815719	DAP	https://www.nature.com/articles/s41477-025-02007-8
SBP	SBP32	0.866667	0.740709	0.866667	0.866003	0.866003	0.796281	DAP	https://www.nature.com/articles/s41477-025-02007-8
SBP	SBP32	0.857384	0.727017	0.857384	0.856183	0.856183	0.765987	DAP	https://www.nature.com/articles/s41477-025-02007-8
NAC	NAC27	0.888224	0.787154	0.888224	0.887464	0.887464	0.970406	DAP	https://www.nature.com/articles/s41477-025-02007-8
NAC	NAC27	0.901737	0.815884	0.901737	0.900989	0.900989	0.988614	DAP	https://www.nature.com/articles/s41477-025-02007-8
NAC	NAC27	0.879076	0.772302	0.879076	0.877968	0.877968	0.974349	DAP	https://www.nature.com/articles/s41477-025-02007-8
NAC	NAC27	0.908138	0.823588	0.908138	0.907731	0.907731	0.974615	DAP	https://www.nature.com/articles/s41477-025-02007-8
NAC	NAC27	0.935097	0.871712	0.935097	0.93504	0.93504	0.964602	DAP	https://www.nature.com/articles/s41477-025-02007-8
NAC	NAC3	0.657491	0.331038	0.657491	0.64919	0.64919	0.503663	DAP	https://www.nature.com/articles/s41477-025-02007-8
NAC	NAC3	0.671484	0.358392	0.671484	0.664417	0.664417	0.526374	DAP	https://www.nature.com/articles/s41477-025-02007-8
NAC	NAC3	0.650897	0.313236	0.650897	0.644524	0.644524	0.516996	DAP	https://www.nature.com/articles/s41477-025-02007-8
NAC	NAC3	0.654597	0.333863	0.654597	0.641854	0.641854	0.465971	DAP	https://www.nature.com/articles/s41477-025-02007-8
NAC	NAC3	0.633956	0.319208	0.633956	0.60475	0.60475	0.362125	DAP	https://www.nature.com/articles/s41477-025-02007-8
SBP	SBP2	0.938928	0.878244	0.938928	0.938915	0.938915	0.924082	DAP	https://www.nature.com/articles/s41477-025-02007-8
SBP	SBP2	0.947079	0.895934	0.947079	0.947026	0.947026	0.978546	DAP	https://www.nature.com/articles/s41477-025-02007-8
SBP	SBP2	0.950994	0.902551	0.950994	0.950979	0.950979	0.968649	DAP	https://www.nature.com/articles/s41477-025-02007-8
SBP	SBP2	0.946075	0.892418	0.946075	0.946066	0.946066	0.958344	DAP	https://www.nature.com/articles/s41477-025-02007-8
SBP	SBP2	0.943906	0.887813	0.943906	0.943906	0.943906	0.943266	DAP	https://www.nature.com/articles/s41477-025-02007-8
TCP	TCP8	0.5	0	0.5	0.333333	0.333333	0	DAP	https://www.nature.com/articles/s41477-025-02007-8
TCP	TCP8	0.5	0	0.5	0.333333	0.333333	0	DAP	https://www.nature.com/articles/s41477-025-02007-8
TCP	TCP8	0.5	0	0.5	0.333333	0.333333	0	DAP	https://www.nature.com/articles/s41477-025-02007-8
TCP	TCP8	0.5	0	0.5	0.333333	0.333333	0	DAP	https://www.nature.com/articles/s41477-025-02007-8
TCP	TCP8	0.5	0	0.5	0.333333	0.333333	0	DAP	https://www.nature.com/articles/s41477-025-02007-8
NAC	NAC49	0.484142	-0.0411721	0.484142	0.425768	0.425768	0.165307	DAP	https://www.nature.com/articles/s41477-025-02007-8
NAC	NAC49	0.512339	0.031226	0.512339	0.461835	0.461835	0.205996	DAP	https://www.nature.com/articles/s41477-025-02007-8
NAC	NAC49	0.47527	-0.0628403	0.47527	0.420104	0.420104	0.166837	DAP	https://www.nature.com/articles/s41477-025-02007-8
NAC	NAC49	0.487916	-0.0341559	0.487916	0.414878	0.414878	0.134611	DAP	https://www.nature.com/articles/s41477-025-02007-8
NAC	NAC49	0.496941	-0.0105858	0.496941	0.396466	0.396466	0.0889251	DAP	https://www.nature.com/articles/s41477-025-02007-8
TCP	TCP4	0.5	0	0.5	0.333333	0.333333	0	DAP	https://www.nature.com/articles/s41477-025-02007-8
TCP	TCP4	0.5	0	0.5	0.333333	0.333333	0	DAP	https://www.nature.com/articles/s41477-025-02007-8
TCP	TCP4	0.5	0	0.5	0.333333	0.333333	0	DAP	https://www.nature.com/articles/s41477-025-02007-8
TCP	TCP4	0.5	0	0.5	0.333333	0.333333	0	DAP	https://www.nature.com/articles/s41477-025-02007-8
TCP	TCP4	0.5	0	0.5	0.333333	0.333333	0	DAP	https://www.nature.com/articles/s41477-025-02007-8
MYBrelated	MYBR52	0.92466	0.849694	0.92466	0.924643	0.924643	0.939518	DAP	https://www.nature.com/articles/s41477-025-02007-8
MYBrelated	MYBR52	0.925009	0.851541	0.925009	0.924942	0.924942	0.954886	DAP	https://www.nature.com/articles/s41477-025-02007-8
MYBrelated	MYBR52	0.92463	0.851783	0.92463	0.924519	0.924519	0.963081	DAP	https://www.nature.com/articles/s41477-025-02007-8
MYBrelated	MYBR52	0.913738	0.828997	0.913738	0.913659	0.913659	0.944009	DAP	https://www.nature.com/articles/s41477-025-02007-8
MYBrelated	MYBR52	0.91839	0.837634	0.91839	0.918348	0.918348	0.940976	DAP	https://www.nature.com/articles/s41477-025-02007-8
WRKY	WRKY57	0.8691	0.746621	0.869099	0.868361	0.868361	0.794209	DAP	https://www.nature.com/articles/s41477-025-02007-8
WRKY	WRKY57	0.876108	0.759192	0.876108	0.875539	0.875539	0.808484	DAP	https://www.nature.com/articles/s41477-025-02007-8
WRKY	WRKY57	0.871035	0.749884	0.871034	0.870362	0.870362	0.799037	DAP	https://www.nature.com/articles/s41477-025-02007-8
WRKY	WRKY57	0.876446	0.755088	0.876446	0.876266	0.876266	0.838338	DAP	https://www.nature.com/articles/s41477-025-02007-8
WRKY	WRKY57	0.888326	0.78133	0.888326	0.887992	0.887992	0.833694	DAP	https://www.nature.com/articles/s41477-025-02007-8
MADS	MADS68	0.5	0	0.5	0.333333	0.333333	0	DAP	https://www.nature.com/articles/s41477-025-02007-8
MADS	MADS68	0.5	0	0.5	0.333333	0.333333	0	DAP	https://www.nature.com/articles/s41477-025-02007-8
MADS	MADS68	0.5	0	0.5	0.333333	0.333333	0	DAP	https://www.nature.com/articles/s41477-025-02007-8
MADS	MADS68	0.5	0	0.5	0.333333	0.333333	0	DAP	https://www.nature.com/articles/s41477-025-02007-8
MADS	MADS68	0.5	0	0.5	0.333333	0.333333	0	DAP	https://www.nature.com/articles/s41477-025-02007-8
MYB	MYB138	0.839492	0.67949	0.839492	0.839432	0.839432	0.858792	DAP	https://www.nature.com/articles/s41477-025-02007-8
MYB	MYB138	0.83644	0.675928	0.83644	0.836071	0.836071	0.883867	DAP	https://www.nature.com/articles/s41477-025-02007-8
MYB	MYB138	0.824563	0.658216	0.824563	0.823351	0.823351	0.907374	DAP	https://www.nature.com/articles/s41477-025-02007-8
MYB	MYB138	0.825099	0.657071	0.825099	0.824184	0.824184	0.897229	DAP	https://www.nature.com/articles/s41477-025-02007-8
MYB	MYB138	0.868113	0.738794	0.868113	0.867884	0.867884	0.909766	DAP	https://www.nature.com/articles/s41477-025-02007-8
bZIP	BZIP27	0.799351	0.606361	0.799351	0.798083	0.798083	0.878571	DAP	https://www.nature.com/articles/s41477-025-02007-8
bZIP	BZIP27	0.826867	0.663437	0.826867	0.825601	0.825601	0.912067	DAP	https://www.nature.com/articles/s41477-025-02007-8
bZIP	BZIP27	0.799026	0.610453	0.799026	0.796985	0.796985	0.899297	DAP	https://www.nature.com/articles/s41477-025-02007-8
bZIP	BZIP27	0.808252	0.629196	0.808252	0.806318	0.806318	0.908171	DAP	https://www.nature.com/articles/s41477-025-02007-8
bZIP	BZIP27	0.799459	0.610271	0.799459	0.797594	0.797594	0.895455	DAP	https://www.nature.com/articles/s41477-025-02007-8
bHLH	BHLH99	0.550533	0.114952	0.550533	0.523491	0.523491	0.312311	DAP	https://www.nature.com/articles/s41477-025-02007-8
bHLH	BHLH99	0.54749	0.108651	0.54749	0.519139	0.519139	0.304677	DAP	https://www.nature.com/articles/s41477-025-02007-8
bHLH	BHLH99	0.526341	0.058843	0.526341	0.501617	0.501617	0.303611	DAP	https://www.nature.com/articles/s41477-025-02007-8
bHLH	BHLH99	0.551823	0.118653	0.551823	0.523599	0.523599	0.308425	DAP	https://www.nature.com/articles/s41477-025-02007-8
bHLH	BHLH99	0.548539	0.108556	0.548539	0.524739	0.524739	0.324759	DAP	https://www.nature.com/articles/s41477-025-02007-8
EREB	EREB2	0.838352	0.71505	0.838352	0.834021	0.834021	0.99989	DAP	https://www.nature.com/articles/s41477-025-02007-8
EREB	EREB2	0.842059	0.720971	0.842059	0.838025	0.838025	0.999872	DAP	https://www.nature.com/articles/s41477-025-02007-8
EREB	EREB2	0.842899	0.722244	0.842899	0.838937	0.838937	0.999726	DAP	https://www.nature.com/articles/s41477-025-02007-8
EREB	EREB2	0.840698	0.718755	0.840698	0.836561	0.836561	0.999799	DAP	https://www.nature.com/articles/s41477-025-02007-8
EREB	EREB2	0.858803	0.747694	0.858803	0.855963	0.855963	0.999215	DAP	https://www.nature.com/articles/s41477-025-02007-8
WRKY	WRKY82	0.864134	0.736615	0.864134	0.863364	0.863364	0.789075	DAP	https://www.nature.com/articles/s41477-025-02007-8
WRKY	WRKY82	0.87357	0.753745	0.87357	0.873016	0.873016	0.80752	DAP	https://www.nature.com/articles/s41477-025-02007-8
WRKY	WRKY82	0.86966	0.746522	0.86966	0.869032	0.869032	0.800377	DAP	https://www.nature.com/articles/s41477-025-02007-8
WRKY	WRKY82	0.879629	0.760625	0.879629	0.879521	0.879521	0.849669	DAP	https://www.nature.com/articles/s41477-025-02007-8
WRKY	WRKY82	0.871828	0.750324	0.871828	0.871259	0.871259	0.805317	DAP	https://www.nature.com/articles/s41477-025-02007-8
bZIP	BZIP23	0.760015	0.521793	0.760015	0.75961	0.75961	0.801071	DAP	https://www.nature.com/articles/s41477-025-02007-8
bZIP	BZIP23	0.753322	0.50685	0.753322	0.753271	0.753271	0.767592	DAP	https://www.nature.com/articles/s41477-025-02007-8
bZIP	BZIP23	0.752191	0.507627	0.752191	0.751399	0.751399	0.808637	DAP	https://www.nature.com/articles/s41477-025-02007-8
bZIP	BZIP23	0.751699	0.505396	0.751699	0.751208	0.751208	0.796122	DAP	https://www.nature.com/articles/s41477-025-02007-8
bZIP	BZIP23	0.769118	0.543093	0.769118	0.768086	0.768086	0.835838	DAP	https://www.nature.com/articles/s41477-025-02007-8
bZIP	BZIP25	0.82111	0.656333	0.82111	0.819187	0.819187	0.924238	DAP	https://www.nature.com/articles/s41477-025-02007-8
bZIP	BZIP25	0.829956	0.671258	0.829956	0.82852	0.82852	0.921495	DAP	https://www.nature.com/articles/s41477-025-02007-8
bZIP	BZIP25	0.808803	0.633422	0.808803	0.806416	0.806416	0.91984	DAP	https://www.nature.com/articles/s41477-025-02007-8
bZIP	BZIP25	0.82148	0.659898	0.82148	0.81919	0.81919	0.934035	DAP	https://www.nature.com/articles/s41477-025-02007-8
bZIP	BZIP25	0.806502	0.626808	0.806502	0.804372	0.804372	0.910856	DAP	https://www.nature.com/articles/s41477-025-02007-8
EREB	EREB4	0.837249	0.712985	0.837249	0.83286	0.83286	0.999302	DAP	https://www.nature.com/articles/s41477-025-02007-8
EREB	EREB4	0.840529	0.718219	0.840529	0.836407	0.836407	0.999277	DAP	https://www.nature.com/articles/s41477-025-02007-8
EREB	EREB4	0.841315	0.719403	0.841315	0.837262	0.837262	0.999127	DAP	https://www.nature.com/articles/s41477-025-02007-8
EREB	EREB4	0.84033	0.717874	0.84033	0.836194	0.836194	0.999227	DAP	https://www.nature.com/articles/s41477-025-02007-8
EREB	EREB4	0.857253	0.744449	0.857253	0.854384	0.854384	0.99763	DAP	https://www.nature.com/articles/s41477-025-02007-8
bZIP	BZIP160	0.84695	0.718249	0.84695	0.844356	0.844356	0.976035	DAP	https://www.nature.com/articles/s41477-025-02007-8
bZIP	BZIP160	0.855455	0.732656	0.855455	0.85331	0.85331	0.97637	DAP	https://www.nature.com/articles/s41477-025-02007-8
bZIP	BZIP160	0.833878	0.697595	0.833878	0.830327	0.830327	0.978549	DAP	https://www.nature.com/articles/s41477-025-02007-8
bZIP	BZIP160	0.840163	0.707522	0.840163	0.837092	0.837092	0.977459	DAP	https://www.nature.com/articles/s41477-025-02007-8
bZIP	BZIP160	0.840037	0.709995	0.840037	0.836668	0.836668	0.98366	DAP	https://www.nature.com/articles/s41477-025-02007-8
WRKY	WRKY64	0.863152	0.73441	0.863152	0.862396	0.862396	0.789068	DAP	https://www.nature.com/articles/s41477-025-02007-8
WRKY	WRKY64	0.873636	0.753894	0.873636	0.873081	0.873081	0.807513	DAP	https://www.nature.com/articles/s41477-025-02007-8
WRKY	WRKY64	0.869709	0.746632	0.869709	0.869079	0.869079	0.80037	DAP	https://www.nature.com/articles/s41477-025-02007-8
WRKY	WRKY64	0.879394	0.760132	0.879394	0.879287	0.879287	0.849664	DAP	https://www.nature.com/articles/s41477-025-02007-8
WRKY	WRKY64	0.871042	0.74858	0.871042	0.870482	0.870482	0.80531	DAP	https://www.nature.com/articles/s41477-025-02007-8
EREB	EREB126	0.389085	-0.269184	0.389085	0.335802	0.335802	0.10585	DAP	https://www.nature.com/articles/s41477-025-02007-8
EREB	EREB126	0.388246	-0.274779	0.388246	0.331714	0.331714	0.0973987	DAP	https://www.nature.com/articles/s41477-025-02007-8
EREB	EREB126	0.389475	-0.271458	0.389475	0.333323	0.333323	0.0992568	DAP	https://www.nature.com/articles/s41477-025-02007-8
EREB	EREB126	0.385999	-0.279967	0.385999	0.329552	0.329552	0.0958403	DAP	https://www.nature.com/articles/s41477-025-02007-8
EREB	EREB126	0.400294	-0.255194	0.400294	0.335618	0.335618	0.0882882	DAP	https://www.nature.com/articles/s41477-025-02007-8
NAC	NAC115	0.867121	0.739479	0.867121	0.86665	0.86665	0.926525	DAP	https://www.nature.com/articles/s41477-025-02007-8
NAC	NAC115	0.883358	0.773121	0.883358	0.882875	0.882875	0.947585	DAP	https://www.nature.com/articles/s41477-025-02007-8
NAC	NAC115	0.851642	0.70977	0.851642	0.850964	0.850964	0.919084	DAP	https://www.nature.com/articles/s41477-025-02007-8
NAC	NAC115	0.879926	0.762011	0.879926	0.879756	0.879756	0.917531	DAP	https://www.nature.com/articles/s41477-025-02007-8
NAC	NAC115	0.909168	0.818353	0.909168	0.909167	0.909167	0.912401	DAP	https://www.nature.com/articles/s41477-025-02007-8
bZIP	BZIP112	0.839849	0.699856	0.839849	0.837543	0.837543	0.958988	DAP	https://www.nature.com/articles/s41477-025-02007-8
bZIP	BZIP112	0.852939	0.72408	0.852939	0.851091	0.851091	0.964343	DAP	https://www.nature.com/articles/s41477-025-02007-8
bZIP	BZIP112	0.831727	0.689073	0.831727	0.8286	0.8286	0.966798	DAP	https://www.nature.com/articles/s41477-025-02007-8
bZIP	BZIP112	0.837647	0.698867	0.837647	0.83491	0.83491	0.966411	DAP	https://www.nature.com/articles/s41477-025-02007-8
bZIP	BZIP112	0.832813	0.689441	0.832813	0.829926	0.829926	0.963094	DAP	https://www.nature.com/articles/s41477-025-02007-8
EREB	EREB183	0.835755	0.710885	0.835755	0.831209	0.831209	0.999852	DAP	https://www.nature.com/articles/s41477-025-02007-8
EREB	EREB183	0.839867	0.717453	0.839867	0.835661	0.835661	0.999852	DAP	https://www.nature.com/articles/s41477-025-02007-8
EREB	EREB183	0.840459	0.718369	0.840459	0.836303	0.836303	0.999793	DAP	https://www.nature.com/articles/s41477-025-02007-8
EREB	EREB183	0.838196	0.714765	0.838196	0.833855	0.833855	0.999822	DAP	https://www.nature.com/articles/s41477-025-02007-8
EREB	EREB183	0.856185	0.743596	0.856185	0.853167	0.853167	0.999556	DAP	https://www.nature.com/articles/s41477-025-02007-8
TCP	TCP5	0.5	0	0.5	0.333333	0.333333	0	DAP	https://www.nature.com/articles/s41477-025-02007-8
TCP	TCP5	0.5	0	0.5	0.333333	0.333333	0	DAP	https://www.nature.com/articles/s41477-025-02007-8
TCP	TCP5	0.5	0	0.5	0.333333	0.333333	0	DAP	https://www.nature.com/articles/s41477-025-02007-8
TCP	TCP5	0.5	0	0.5	0.333333	0.333333	0	DAP	https://www.nature.com/articles/s41477-025-02007-8
TCP	TCP5	0.5	0	0.5	0.333333	0.333333	0	DAP	https://www.nature.com/articles/s41477-025-02007-8
MYB	MYB50	0.812238	0.624515	0.812238	0.812232	0.812232	0.806682	DAP	https://www.nature.com/articles/s41477-025-02007-8
MYB	MYB50	0.813029	0.626806	0.813029	0.812917	0.812917	0.837446	DAP	https://www.nature.com/articles/s41477-025-02007-8
MYB	MYB50	0.80087	0.606414	0.80087	0.800102	0.800102	0.862831	DAP	https://www.nature.com/articles/s41477-025-02007-8
MYB	MYB50	0.792883	0.588114	0.792883	0.792469	0.792469	0.837525	DAP	https://www.nature.com/articles/s41477-025-02007-8
MYB	MYB50	0.830051	0.660278	0.830051	0.830029	0.830029	0.841558	DAP	https://www.nature.com/articles/s41477-025-02007-8
HSF	HSF24	0.857355	0.73221	0.857355	0.85565	0.85565	0.748692	DAP	https://www.nature.com/articles/s41477-025-02007-8
HSF	HSF24	0.869602	0.753156	0.869602	0.868394	0.868394	0.773809	DAP	https://www.nature.com/articles/s41477-025-02007-8
HSF	HSF24	0.857092	0.734547	0.857092	0.855111	0.855111	0.740177	DAP	https://www.nature.com/articles/s41477-025-02007-8
HSF	HSF24	0.854173	0.728966	0.854173	0.852111	0.852111	0.736094	DAP	https://www.nature.com/articles/s41477-025-02007-8
HSF	HSF24	0.869618	0.754082	0.869618	0.868335	0.868335	0.77089	DAP	https://www.nature.com/articles/s41477-025-02007-8
bZIP	BZIP106	0.608615	0.222734	0.608615	0.603779	0.603779	0.49814	DAP	https://www.nature.com/articles/s41477-025-02007-8
bZIP	BZIP106	0.64126	0.288296	0.64126	0.637666	0.637666	0.541667	DAP	https://www.nature.com/articles/s41477-025-02007-8
bZIP	BZIP106	0.61339	0.230193	0.61339	0.610523	0.610523	0.527593	DAP	https://www.nature.com/articles/s41477-025-02007-8
bZIP	BZIP106	0.629448	0.262266	0.629448	0.627068	0.627068	0.549558	DAP	https://www.nature.com/articles/s41477-025-02007-8
bZIP	BZIP106	0.613993	0.23176	0.613993	0.61085	0.61085	0.524125	DAP	https://www.nature.com/articles/s41477-025-02007-8
TCP	TCP11	0.5	0	0.5	0.333333	0.333333	0	DAP	https://www.nature.com/articles/s41477-025-02007-8
TCP	TCP11	0.5	0	0.5	0.333333	0.333333	0	DAP	https://www.nature.com/articles/s41477-025-02007-8
TCP	TCP11	0.5	0	0.5	0.333333	0.333333	0	DAP	https://www.nature.com/articles/s41477-025-02007-8
TCP	TCP11	0.5	0	0.5	0.333333	0.333333	0	DAP	https://www.nature.com/articles/s41477-025-02007-8
TCP	TCP11	0.5	0	0.5	0.333333	0.333333	0	DAP	https://www.nature.com/articles/s41477-025-02007-8
SBP	SBP15	0.95649	0.91299	0.95649	0.956489	0.956489	0.95891	DAP	https://www.nature.com/articles/s41477-025-02007-8
SBP	SBP15	0.953255	0.909044	0.953255	0.953189	0.953189	0.990567	DAP	https://www.nature.com/articles/s41477-025-02007-8
SBP	SBP15	0.957625	0.916369	0.957625	0.9576	0.9576	0.982319	DAP	https://www.nature.com/articles/s41477-025-02007-8
SBP	SBP15	0.957922	0.916972	0.957922	0.957896	0.957896	0.982714	DAP	https://www.nature.com/articles/s41477-025-02007-8
SBP	SBP15	0.957996	0.916279	0.957996	0.957989	0.957989	0.970516	DAP	https://www.nature.com/articles/s41477-025-02007-8
SBP	SBP1	0.875384	0.760739	0.875384	0.874567	0.874567	0.794696	DAP	https://www.nature.com/articles/s41477-025-02007-8
SBP	SBP1	0.908696	0.817524	0.908696	0.908688	0.908688	0.89971	DAP	https://www.nature.com/articles/s41477-025-02007-8
SBP	SBP1	0.90624	0.813747	0.90624	0.906167	0.906167	0.878352	DAP	https://www.nature.com/articles/s41477-025-02007-8
SBP	SBP1	0.897599	0.797529	0.897599	0.897449	0.897449	0.859397	DAP	https://www.nature.com/articles/s41477-025-02007-8
SBP	SBP1	0.888654	0.78261	0.888654	0.888277	0.888277	0.830557	DAP	https://www.nature.com/articles/s41477-025-02007-8
ABI3VP1	ABI34	0.498684	-0.0350653	0.498684	0.332831	0.332831	9.39673e-05	DAP	https://www.nature.com/articles/s41477-025-02007-8
ABI3VP1	ABI34	0.498544	-0.0328201	0.498544	0.333142	0.333142	0.00051682	DAP	https://www.nature.com/articles/s41477-025-02007-8
ABI3VP1	ABI34	0.498825	-0.0285844	0.498825	0.333268	0.333268	0.00051682	DAP	https://www.nature.com/articles/s41477-025-02007-8
ABI3VP1	ABI34	0.498708	-0.034156	0.498708	0.332883	0.332883	0.000140951	DAP	https://www.nature.com/articles/s41477-025-02007-8
ABI3VP1	ABI34	0.498661	-0.0353981	0.498661	0.332821	0.332821	9.39673e-05	DAP	https://www.nature.com/articles/s41477-025-02007-8
MYBrelated	MYBR111	0.858984	0.721539	0.858984	0.858635	0.858635	0.809298	DAP	https://www.nature.com/articles/s41477-025-02007-8
MYBrelated	MYBR111	0.86656	0.734314	0.86656	0.866452	0.866452	0.838058	DAP	https://www.nature.com/articles/s41477-025-02007-8
MYBrelated	MYBR111	0.870838	0.741947	0.870838	0.870815	0.870815	0.857334	DAP	https://www.nature.com/articles/s41477-025-02007-8
MYBrelated	MYBR111	0.858881	0.718569	0.858881	0.858801	0.858801	0.835172	DAP	https://www.nature.com/articles/s41477-025-02007-8
MYBrelated	MYBR111	0.855427	0.712983	0.855427	0.855211	0.855211	0.816823	DAP	https://www.nature.com/articles/s41477-025-02007-8
bZIP	BZIP21	0.760674	0.523283	0.760674	0.760232	0.760232	0.803634	DAP	https://www.nature.com/articles/s41477-025-02007-8
bZIP	BZIP21	0.763467	0.527554	0.763467	0.763328	0.763328	0.787692	DAP	https://www.nature.com/articles/s41477-025-02007-8
bZIP	BZIP21	0.758433	0.521158	0.758433	0.757438	0.757438	0.822477	DAP	https://www.nature.com/articles/s41477-025-02007-8
bZIP	BZIP21	0.7586	0.519933	0.7586	0.757966	0.757966	0.809796	DAP	https://www.nature.com/articles/s41477-025-02007-8
bZIP	BZIP21	0.757258	0.517781	0.757258	0.756493	0.756493	0.81332	DAP	https://www.nature.com/articles/s41477-025-02007-8
WRKY	WRKY53	0.816664	0.654026	0.816664	0.813764	0.813764	0.691872	DAP	https://www.nature.com/articles/s41477-025-02007-8
WRKY	WRKY53	0.827843	0.672995	0.827843	0.825629	0.825629	0.715171	DAP	https://www.nature.com/articles/s41477-025-02007-8
WRKY	WRKY53	0.838199	0.690632	0.838199	0.836531	0.836531	0.737209	DAP	https://www.nature.com/articles/s41477-025-02007-8
WRKY	WRKY53	0.845433	0.69686	0.845433	0.844768	0.844768	0.77999	DAP	https://www.nature.com/articles/s41477-025-02007-8
WRKY	WRKY53	0.841999	0.697493	0.841999	0.840471	0.840471	0.744123	DAP	https://www.nature.com/articles/s41477-025-02007-8
NAC	NAC12	0.803509	0.607107	0.803509	0.803494	0.803494	0.794925	DAP	https://www.nature.com/articles/s41477-025-02007-8
NAC	NAC12	0.826743	0.653524	0.826743	0.826738	0.826738	0.832066	DAP	https://www.nature.com/articles/s41477-025-02007-8
NAC	NAC12	0.794896	0.589811	0.794896	0.794893	0.794893	0.798874	DAP	https://www.nature.com/articles/s41477-025-02007-8
NAC	NAC12	0.819727	0.640458	0.819727	0.819586	0.819586	0.791751	DAP	https://www.nature.com/articles/s41477-025-02007-8
NAC	NAC12	0.830556	0.669781	0.830556	0.82946	0.82946	0.750373	DAP	https://www.nature.com/articles/s41477-025-02007-8
MYBrelated	MYBR17	0.931089	0.862843	0.931089	0.931062	0.931062	0.950723	DAP	https://www.nature.com/articles/s41477-025-02007-8
MYBrelated	MYBR17	0.932902	0.868274	0.932902	0.932806	0.932806	0.970594	DAP	https://www.nature.com/articles/s41477-025-02007-8
MYBrelated	MYBR17	0.932449	0.868076	0.932449	0.932325	0.932325	0.975199	DAP	https://www.nature.com/articles/s41477-025-02007-8
MYBrelated	MYBR17	0.927862	0.858818	0.927862	0.927732	0.927732	0.970267	DAP	https://www.nature.com/articles/s41477-025-02007-8
MYBrelated	MYBR17	0.930926	0.863814	0.930926	0.930847	0.930847	0.964611	DAP	https://www.nature.com/articles/s41477-025-02007-8
MADS	MADS73	0.5	0	0.5	0.333333	0.333333	0	DAP	https://www.nature.com/articles/s41477-025-02007-8
MADS	MADS73	0.5	0	0.5	0.333333	0.333333	0	DAP	https://www.nature.com/articles/s41477-025-02007-8
MADS	MADS73	0.5	0	0.5	0.333333	0.333333	0	DAP	https://www.nature.com/articles/s41477-025-02007-8
MADS	MADS73	0.5	0	0.5	0.333333	0.333333	0	DAP	https://www.nature.com/articles/s41477-025-02007-8
MADS	MADS73	0.5	0	0.5	0.333333	0.333333	0	DAP	https://www.nature.com/articles/s41477-025-02007-8
TCP	TCP30	0.5	0	0.5	0.333333	0.333333	0	DAP	https://www.nature.com/articles/s41477-025-02007-8
TCP	TCP30	0.5	0	0.5	0.333333	0.333333	0	DAP	https://www.nature.com/articles/s41477-025-02007-8
TCP	TCP30	0.5	0	0.5	0.333333	0.333333	0	DAP	https://www.nature.com/articles/s41477-025-02007-8
TCP	TCP30	0.5	0	0.5	0.333333	0.333333	0	DAP	https://www.nature.com/articles/s41477-025-02007-8
TCP	TCP30	0.5	0	0.5	0.333333	0.333333	0	DAP	https://www.nature.com/articles/s41477-025-02007-8
NAC	NAC20	0.483301	-0.0436979	0.483301	0.423349	0.423349	0.160864	DAP	https://www.nature.com/articles/s41477-025-02007-8
NAC	NAC20	0.510606	0.0263806	0.510606	0.46317	0.46317	0.213346	DAP	https://www.nature.com/articles/s41477-025-02007-8
NAC	NAC20	0.476015	-0.0607616	0.476015	0.421531	0.421531	0.169117	DAP	https://www.nature.com/articles/s41477-025-02007-8
NAC	NAC20	0.490458	-0.0266134	0.490458	0.420025	0.420025	0.141973	DAP	https://www.nature.com/articles/s41477-025-02007-8
NAC	NAC20	0.501483	0.00494872	0.501483	0.406381	0.406381	0.101225	DAP	https://www.nature.com/articles/s41477-025-02007-8
NAC	NAC28	0.469611	-0.0847572	0.469611	0.396293	0.396293	0.121119	DAP	https://www.nature.com/articles/s41477-025-02007-8
NAC	NAC28	0.475077	-0.0699723	0.475077	0.401368	0.401368	0.12418	DAP	https://www.nature.com/articles/s41477-025-02007-8
NAC	NAC28	0.465676	-0.0914048	0.465676	0.40032	0.40032	0.135549	DAP	https://www.nature.com/articles/s41477-025-02007-8
NAC	NAC28	0.467206	-0.101795	0.467206	0.375963	0.375963	0.0848273	DAP	https://www.nature.com/articles/s41477-025-02007-8
NAC	NAC28	0.489725	-0.0377313	0.489725	0.380858	0.380858	0.0703979	DAP	https://www.nature.com/articles/s41477-025-02007-8
HB	HB54	0.922317	0.845392	0.922317	0.922283	0.922283	0.901159	DAP	https://www.nature.com/articles/s41477-025-02007-8
HB	HB54	0.929118	0.858296	0.929118	0.929116	0.929116	0.923224	DAP	https://www.nature.com/articles/s41477-025-02007-8
HB	HB54	0.914156	0.830428	0.914156	0.914047	0.914047	0.878489	DAP	https://www.nature.com/articles/s41477-025-02007-8
HB	HB54	0.896625	0.799291	0.896625	0.896234	0.896234	0.835264	DAP	https://www.nature.com/articles/s41477-025-02007-8
HB	HB54	0.903476	0.810426	0.903476	0.903269	0.903269	0.857229	DAP	https://www.nature.com/articles/s41477-025-02007-8
HB	HB122	0.705867	0.464951	0.705867	0.689092	0.689092	0.473586	DAP	https://www.nature.com/articles/s41477-025-02007-8
HB	HB122	0.716353	0.480032	0.716353	0.702406	0.702406	0.499867	DAP	https://www.nature.com/articles/s41477-025-02007-8
HB	HB122	0.693125	0.449434	0.693125	0.671667	0.671667	0.437483	DAP	https://www.nature.com/articles/s41477-025-02007-8
HB	HB122	0.641492	0.367668	0.641492	0.600814	0.600814	0.322272	DAP	https://www.nature.com/articles/s41477-025-02007-8
HB	HB122	0.666445	0.404412	0.666445	0.637202	0.637202	0.382533	DAP	https://www.nature.com/articles/s41477-025-02007-8
EREB	EREB149	0.835787	0.710826	0.835787	0.831257	0.831257	0.999641	DAP	https://www.nature.com/articles/s41477-025-02007-8
EREB	EREB149	0.840993	0.719147	0.840993	0.836888	0.836888	0.999641	DAP	https://www.nature.com/articles/s41477-025-02007-8
EREB	EREB149	0.841143	0.719357	0.841143	0.837053	0.837053	0.999581	DAP	https://www.nature.com/articles/s41477-025-02007-8
EREB	EREB149	0.840575	0.718507	0.840575	0.836433	0.836433	0.999701	DAP	https://www.nature.com/articles/s41477-025-02007-8
EREB	EREB149	0.856732	0.744496	0.856732	0.853748	0.853748	0.999581	DAP	https://www.nature.com/articles/s41477-025-02007-8
MYB	MYB83	0.878789	0.762721	0.878789	0.878381	0.878381	0.936749	DAP	https://www.nature.com/articles/s41477-025-02007-8
MYB	MYB83	0.86886	0.747064	0.86886	0.86804	0.86804	0.947692	DAP	https://www.nature.com/articles/s41477-025-02007-8
MYB	MYB83	0.846551	0.710245	0.846551	0.8447	0.8447	0.955741	DAP	https://www.nature.com/articles/s41477-025-02007-8
MYB	MYB83	0.852551	0.720859	0.852551	0.85094	0.85094	0.956523	DAP	https://www.nature.com/articles/s41477-025-02007-8
MYB	MYB83	0.884684	0.775433	0.884684	0.884233	0.884233	0.9471	DAP	https://www.nature.com/articles/s41477-025-02007-8
bZIP	BZIP13	0.822611	0.661086	0.822611	0.820483	0.820483	0.931491	DAP	https://www.nature.com/articles/s41477-025-02007-8
bZIP	BZIP13	0.814911	0.639365	0.814911	0.813529	0.813529	0.900979	DAP	https://www.nature.com/articles/s41477-025-02007-8
bZIP	BZIP13	0.809801	0.636827	0.809801	0.80723	0.80723	0.925302	DAP	https://www.nature.com/articles/s41477-025-02007-8
bZIP	BZIP13	0.817933	0.654356	0.817933	0.815361	0.815361	0.935953	DAP	https://www.nature.com/articles/s41477-025-02007-8
bZIP	BZIP13	0.801382	0.617523	0.801382	0.799008	0.799008	0.910046	DAP	https://www.nature.com/articles/s41477-025-02007-8
TCP	TCP2	0.5	0	0.5	0.333333	0.333333	0	DAP	https://www.nature.com/articles/s41477-025-02007-8
TCP	TCP2	0.5	0	0.5	0.333333	0.333333	0	DAP	https://www.nature.com/articles/s41477-025-02007-8
TCP	TCP2	0.5	0	0.5	0.333333	0.333333	0	DAP	https://www.nature.com/articles/s41477-025-02007-8
TCP	TCP2	0.5	0	0.5	0.333333	0.333333	0	DAP	https://www.nature.com/articles/s41477-025-02007-8
TCP	TCP2	0.5	0	0.5	0.333333	0.333333	0	DAP	https://www.nature.com/articles/s41477-025-02007-8
bZIP	BZIP115	0.853033	0.733364	0.853034	0.8503	0.850299	0.988179	DAP	https://www.nature.com/articles/s41477-025-02007-8
bZIP	BZIP115	0.862167	0.747888	0.862169	0.859999	0.859999	0.986658	DAP	https://www.nature.com/articles/s41477-025-02007-8
bZIP	BZIP115	0.844212	0.720723	0.844214	0.840724	0.840724	0.992214	DAP	https://www.nature.com/articles/s41477-025-02007-8
bZIP	BZIP115	0.846929	0.722457	0.846931	0.843902	0.843902	0.986212	DAP	https://www.nature.com/articles/s41477-025-02007-8
bZIP	BZIP115	0.846716	0.723993	0.846718	0.843484	0.843484	0.99045	DAP	https://www.nature.com/articles/s41477-025-02007-8
bZIP	BZIP105	0.826862	0.670228	0.826862	0.824731	0.824731	0.937134	DAP	https://www.nature.com/articles/s41477-025-02007-8
bZIP	BZIP105	0.836913	0.687777	0.836913	0.835259	0.835259	0.93711	DAP	https://www.nature.com/articles/s41477-025-02007-8
bZIP	BZIP105	0.817809	0.656329	0.817809	0.814935	0.814935	0.942426	DAP	https://www.nature.com/articles/s41477-025-02007-8
bZIP	BZIP105	0.826613	0.672349	0.826613	0.824148	0.824148	0.945013	DAP	https://www.nature.com/articles/s41477-025-02007-8
bZIP	BZIP105	0.814284	0.645897	0.814284	0.811794	0.811794	0.929326	DAP	https://www.nature.com/articles/s41477-025-02007-8
WRKY	WRKY125	0.774799	0.583966	0.774799	0.768178	0.768178	0.605801	DAP	https://www.nature.com/articles/s41477-025-02007-8
WRKY	WRKY125	0.787492	0.604551	0.787492	0.782299	0.782299	0.63304	DAP	https://www.nature.com/articles/s41477-025-02007-8
WRKY	WRKY125	0.786368	0.603124	0.786368	0.78099	0.78099	0.62966	DAP	https://www.nature.com/articles/s41477-025-02007-8
WRKY	WRKY125	0.80725	0.62876	0.80725	0.805064	0.805064	0.701363	DAP	https://www.nature.com/articles/s41477-025-02007-8
WRKY	WRKY125	0.785159	0.600397	0.785159	0.77978	0.77978	0.628882	DAP	https://www.nature.com/articles/s41477-025-02007-8
bHLH	BHLH125	0.816301	0.633718	0.816301	0.816139	0.816139	0.845962	DAP	https://www.nature.com/articles/s41477-025-02007-8
bHLH	BHLH125	0.8168	0.635402	0.8168	0.81654	0.81654	0.854437	DAP	https://www.nature.com/articles/s41477-025-02007-8
bHLH	BHLH125	0.801844	0.608548	0.801844	0.801053	0.801053	0.864905	DAP	https://www.nature.com/articles/s41477-025-02007-8
bHLH	BHLH125	0.820289	0.641866	0.820289	0.820109	0.820109	0.851944	DAP	https://www.nature.com/articles/s41477-025-02007-8
bHLH	BHLH125	0.809322	0.621292	0.809322	0.808916	0.808916	0.855434	DAP	https://www.nature.com/articles/s41477-025-02007-8
bHLH	BHLH106	0.890071	0.797097	0.890071	0.888903	0.888903	0.992647	DAP	https://www.nature.com/articles/s41477-025-02007-8
bHLH	BHLH106	0.891514	0.79924	0.891514	0.890413	0.890413	0.991713	DAP	https://www.nature.com/articles/s41477-025-02007-8
bHLH	BHLH106	0.872806	0.769338	0.872806	0.870846	0.870846	0.996019	DAP	https://www.nature.com/articles/s41477-025-02007-8
bHLH	BHLH106	0.895129	0.805865	0.895129	0.894114	0.894114	0.993053	DAP	https://www.nature.com/articles/s41477-025-02007-8
bHLH	BHLH106	0.885786	0.790827	0.885786	0.884395	0.884395	0.99545	DAP	https://www.nature.com/articles/s41477-025-02007-8
NAC	NAC25	0.45109	-0.133918	0.45109	0.378631	0.378631	0.109605	DAP	https://www.nature.com/articles/s41477-025-02007-8
NAC	NAC25	0.467737	-0.0866418	0.467737	0.40105	0.40105	0.13406	DAP	https://www.nature.com/articles/s41477-025-02007-8
NAC	NAC25	0.454037	-0.12153	0.454037	0.388646	0.388646	0.126989	DAP	https://www.nature.com/articles/s41477-025-02007-8
NAC	NAC25	0.464791	-0.10397	0.464791	0.381034	0.381034	0.0969358	DAP	https://www.nature.com/articles/s41477-025-02007-8
NAC	NAC25	0.488214	-0.0429071	0.488214	0.379989	0.379989	0.0704184	DAP	https://www.nature.com/articles/s41477-025-02007-8
TCP	TCP15	0.5	0	0.5	0.333333	0.333333	0	DAP	https://www.nature.com/articles/s41477-025-02007-8
TCP	TCP15	0.5	0	0.5	0.333333	0.333333	0	DAP	https://www.nature.com/articles/s41477-025-02007-8
TCP	TCP15	0.5	0	0.5	0.333333	0.333333	0	DAP	https://www.nature.com/articles/s41477-025-02007-8
TCP	TCP15	0.5	0	0.5	0.333333	0.333333	0	DAP	https://www.nature.com/articles/s41477-025-02007-8
TCP	TCP15	0.5	0	0.5	0.333333	0.333333	0	DAP	https://www.nature.com/articles/s41477-025-02007-8
NAC	NAC33	0.847426	0.696393	0.847426	0.847257	0.847257	0.880675	DAP	https://www.nature.com/articles/s41477-025-02007-8
NAC	NAC33	0.868303	0.739912	0.868303	0.868009	0.868009	0.915514	DAP	https://www.nature.com/articles/s41477-025-02007-8
NAC	NAC33	0.839646	0.682622	0.839646	0.839255	0.839255	0.88897	DAP	https://www.nature.com/articles/s41477-025-02007-8
NAC	NAC33	0.857467	0.715044	0.857467	0.857456	0.857456	0.866234	DAP	https://www.nature.com/articles/s41477-025-02007-8
NAC	NAC33	0.87548	0.752821	0.87548	0.875326	0.875326	0.840353	DAP	https://www.nature.com/articles/s41477-025-02007-8
NAC	NAC74	0.740943	0.485028	0.740943	0.740104	0.740104	0.684127	DAP	https://www.nature.com/articles/s41477-025-02007-8
NAC	NAC74	0.736321	0.478283	0.736321	0.734766	0.734766	0.659757	DAP	https://www.nature.com/articles/s41477-025-02007-8
NAC	NAC74	0.747012	0.494917	0.747012	0.746784	0.746784	0.716993	DAP	https://www.nature.com/articles/s41477-025-02007-8
NAC	NAC74	0.73338	0.476543	0.73338	0.730644	0.730644	0.632586	DAP	https://www.nature.com/articles/s41477-025-02007-8
NAC	NAC74	0.682633	0.405884	0.682633	0.666795	0.666795	0.464613	DAP	https://www.nature.com/articles/s41477-025-02007-8
HB	HB102	0.939839	0.87975	0.939839	0.939836	0.939836	0.933442	DAP	https://www.nature.com/articles/s41477-025-02007-8
HB	HB102	0.941133	0.882297	0.941133	0.941132	0.941132	0.945348	DAP	https://www.nature.com/articles/s41477-025-02007-8
HB	HB102	0.937472	0.875427	0.937472	0.937455	0.937455	0.92087	DAP	https://www.nature.com/articles/s41477-025-02007-8
HB	HB102	0.92209	0.84685	0.92209	0.921967	0.921967	0.882414	DAP	https://www.nature.com/articles/s41477-025-02007-8
HB	HB102	0.930853	0.862638	0.930853	0.930816	0.930816	0.907632	DAP	https://www.nature.com/articles/s41477-025-02007-8
MYB	MYB40	0.89266	0.793873	0.89266	0.892082	0.892082	0.965856	DAP	https://www.nature.com/articles/s41477-025-02007-8
MYB	MYB40	0.877067	0.764852	0.877067	0.876206	0.876206	0.960479	DAP	https://www.nature.com/articles/s41477-025-02007-8
MYB	MYB40	0.851122	0.722018	0.851122	0.849084	0.849084	0.967334	DAP	https://www.nature.com/articles/s41477-025-02007-8
MYB	MYB40	0.857239	0.733239	0.857239	0.855413	0.855413	0.96962	DAP	https://www.nature.com/articles/s41477-025-02007-8
MYB	MYB40	0.89266	0.794458	0.89266	0.892043	0.892043	0.968275	DAP	https://www.nature.com/articles/s41477-025-02007-8
C2C2dof	DOF24	0.963639	0.927307	0.963639	0.963638	0.963638	0.967646	DAP	https://www.nature.com/articles/s41477-025-02007-8
C2C2dof	DOF24	0.955526	0.912979	0.955526	0.955479	0.955479	0.988001	DAP	https://www.nature.com/articles/s41477-025-02007-8
C2C2dof	DOF24	0.961161	0.923287	0.961161	0.961141	0.961141	0.984017	DAP	https://www.nature.com/articles/s41477-025-02007-8
C2C2dof	DOF24	0.958854	0.918982	0.958854	0.958825	0.958825	0.985183	DAP	https://www.nature.com/articles/s41477-025-02007-8
C2C2dof	DOF24	0.963056	0.926284	0.963056	0.963052	0.963052	0.972699	DAP	https://www.nature.com/articles/s41477-025-02007-8
HSF	HSF7	0.93291	0.867488	0.93291	0.932846	0.932846	0.901917	DAP	https://www.nature.com/articles/s41477-025-02007-8
HSF	HSF7	0.935773	0.872672	0.935773	0.935732	0.935732	0.910381	DAP	https://www.nature.com/articles/s41477-025-02007-8
HSF	HSF7	0.921957	0.848453	0.921957	0.921748	0.921748	0.870301	DAP	https://www.nature.com/articles/s41477-025-02007-8
HSF	HSF7	0.927433	0.858149	0.927433	0.927295	0.927295	0.883744	DAP	https://www.nature.com/articles/s41477-025-02007-8
HSF	HSF7	0.921708	0.846766	0.921708	0.921553	0.921553	0.877272	DAP	https://www.nature.com/articles/s41477-025-02007-8
MADS	MADS72	0.5	0	0.5	0.333333	0.333333	0	DAP	https://www.nature.com/articles/s41477-025-02007-8
MADS	MADS72	0.5	0	0.5	0.333333	0.333333	0	DAP	https://www.nature.com/articles/s41477-025-02007-8
MADS	MADS72	0.5	0	0.5	0.333333	0.333333	0	DAP	https://www.nature.com/articles/s41477-025-02007-8
MADS	MADS72	0.5	0	0.5	0.333333	0.333333	0	DAP	https://www.nature.com/articles/s41477-025-02007-8
MADS	MADS72	0.5	0	0.5	0.333333	0.333333	0	DAP	https://www.nature.com/articles/s41477-025-02007-8
C2C2dof	DOF1	0.929696	0.860904	0.929696	0.929634	0.929634	0.900071	DAP	https://www.nature.com/articles/s41477-025-02007-8
C2C2dof	DOF1	0.952954	0.907317	0.952954	0.952917	0.952917	0.98081	DAP	https://www.nature.com/articles/s41477-025-02007-8
C2C2dof	DOF1	0.951671	0.903702	0.951671	0.951662	0.951662	0.965776	DAP	https://www.nature.com/articles/s41477-025-02007-8
C2C2dof	DOF1	0.954988	0.910716	0.954988	0.954969	0.954969	0.97515	DAP	https://www.nature.com/articles/s41477-025-02007-8
C2C2dof	DOF1	0.958437	0.916915	0.958437	0.958436	0.958436	0.963212	DAP	https://www.nature.com/articles/s41477-025-02007-8
EREB	EREB49	0.373923	-0.312738	0.373923	0.313904	0.313904	0.0781557	DAP	https://www.nature.com/articles/s41477-025-02007-8
EREB	EREB49	0.373091	-0.320166	0.373091	0.308902	0.308902	0.0683296	DAP	https://www.nature.com/articles/s41477-025-02007-8
EREB	EREB49	0.377173	-0.310142	0.377173	0.313193	0.313193	0.0719577	DAP	https://www.nature.com/articles/s41477-025-02007-8
EREB	EREB49	0.371882	-0.322463	0.371882	0.30813	0.30813	0.0683296	DAP	https://www.nature.com/articles/s41477-025-02007-8
EREB	EREB49	0.385412	-0.300719	0.385412	0.31346	0.31346	0.061678	DAP	https://www.nature.com/articles/s41477-025-02007-8
