# Supplementary material for: Genome-wide modelling of plant transcription factor binding captures regulatory variants associated with phenotypic traits
Source: Nat Commun. 2026 Jun 3;17:4913. doi: 10.1038/s41467-026-73634-8 (PMC13234004; doi:10.1038/s41467-026-73634-8)
Supplement: Supplementary file 15 — Source Data [file 41467_2026_73634_MOESM15_ESM.zip › Supplemetnary Fig 6a.xlsx]

## Sheet: Suppl. Fig 6a
snp_ID	Chrom		snp.ref	snp.alt	maf	snp.annotations.0.effect	study.phenotype.name	gene_id	cis_region	start	end	ABI3VP1_tnt	AP2EREBP_tnt	ARF_ecoli	ARF_tnt	ARID_tnt	BBRBPC_tnt	BES1_tnt	BZR_tnt	C2C2YABBY_tnt	C2C2dof_tnt	C2C2gata_tnt	C2H2_tnt	C3H_tnt	CAMTA_tnt	CPP_tnt	E2FDP_tnt	EIL_tnt	FAR1_tnt	G2like_tnt	GRF_tnt	GeBP_tnt	HB_tnt	HSF_tnt	Homeobox_ecoli	Homeobox_tnt	LOBAS2_tnt	MADS_tnt	MYB_tnt	MYBrelated_tnt	NAC_tnt	ND_tnt	Orphan_tnt	RAV_tnt	REM_tnt	RWPRK_tnt	S1Falike_tnt	SBP_tnt	SRS_tnt
1.5323870.C_T.clim-bio4	1	5323870	C	T	0.0618762	UTR_5_PRIME	clim-bio4	AT1G15490	promoter	5323395	5324895	0	0	0	0	0	0	0	0	0	1	0	0	0	0	0	0	0	0	0	0	0	0	0	0	0	0	0	0	0	0	0	0	0	0	0	0	0	0
1.27601701.T_G.clim-gs10	1	27601701	T	G	0.0638723	UTR_5_PRIME	clim-gs10	AT1G73410	promoter	27600592	27602092	0	0	0	0	0	0	0	0	0	0	0	0	0	0	0	0	0	0	0	0	0	0	0	0	0	0	0	0	0	0	0	0	0	0	0	0	0	0
1.29672188.T_G.clim-gs10	1	29672188	T	G	0.0399202	UTR_5_PRIME	clim-gs10	AT1G78915	promoter	29670841	29672341	0	0	0	0	0	0	0	0	0	0	0	0	0	0	0	0	0	0	0	0	0	0	0	0	0	0	0	0	0	0	0	0	0	0	0	0	0	0
1.4147997.T_C.avrPphB	1	4147997	T	C	0.377778	UTR_5_PRIME	avrPphB	AT1G12230	promoter	4146961	4148461	0	0	0	0	0	0	0	0	0	0	-1	0	0	0	0	0	0	0	0	0	0	0	0	0	0	0	0	0	0	0	0	0	0	0	0	0	0	0
1.4148020.T_G.avrPphB	1	4148020	T	G	0.377778	UTR_5_PRIME	avrPphB	AT1G12230	promoter	4146961	4148461	0	0	0	0	0	0	0	0	0	0	0	0	0	0	0	0	0	0	0	0	0	0	0	0	0	0	0	0	0	0	0	0	0	0	0	0	0	0
1.4148043.G_A.avrPphB	1	4148043	G	A	0.377778	UTR_5_PRIME	avrPphB	AT1G12230	promoter	4146961	4148461	0	0	0	0	0	0	0	0	0	0	0	0	0	0	0	0	0	0	0	0	0	0	0	0	0	1	0	0	0	0	0	0	0	0	0	0	0	0
1.20323042.G_A.YEL	1	20323042	G	A	0.0842105	UTR_5_PRIME	YEL	AT1G54440	promoter	20321963	20323463	0	0	0	0	0	0	0	0	0	0	0	0	0	0	0	0	0	0	0	0	0	0	0	0	0	0	0	0	0	0	0	0	0	0	0	0	0	0
1.20219338.C_T.YEL	1	20219338	C	T	0.0842105	UTR_5_PRIME	YEL	AT1G54160	promoter	20218952	20220452	0	0	0	0	0	0	0	0	0	0	0	0	0	0	0	0	0	0	0	0	0	0	0	0	0	0	0	0	0	0	0	0	0	0	0	0	0	0
1.20219257.T_C.YEL	1	20219257	T	C	0.0842105	UTR_5_PRIME	YEL	AT1G54160	promoter	20218952	20220452	0	0	0	0	0	0	0	0	0	0	-1	0	0	0	0	0	0	0	0	0	0	1	0	0	0	0	0	0	0	0	0	0	0	0	0	0	0	0
1.27669181.G_A.clim-bio6	1	27669181	G	A	0.0643863	UTR_5_PRIME	clim-bio6	AT1G73600	promoter	27668151	27669651	0	0	0	0	0	0	0	0	0	0	0	0	0	0	0	0	0	0	0	0	0	0	0	0	0	0	0	0	0	0	0	0	0	0	0	0	0	0
1.29703161.T_A.clim-gs10	1	29703161	T	A	0.0419162	UTR_5_PRIME	clim-gs10	AT1G78970	promoter	29702054	29703554	0	0	0	0	0	0	0	0	0	0	0	0	0	0	0	0	0	0	0	0	0	0	0	0	0	0	0	0	0	0	0	0	0	0	0	0	0	0
1.1292094.T_G.clim-tmax2	1	1292094	T	G	0.0219561	UTR_5_PRIME	clim-tmax2	AT1G04640	promoter	1291022	1292522	0	0	0	0	0	0	0	0	0	0	0	0	0	0	0	0	0	0	0	0	0	0	0	0	0	0	0	0	0	0	0	0	0	0	0	0	0	0
1.29599480.A_C.clim-bio4	1	29599480	A	C	0.0658683	UTR_5_PRIME	clim-bio4	AT1G78690	terminator	29598162	29599662	0	0	0	0	0	0	0	0	0	0	0	0	0	0	0	0	0	0	0	0	0	0	0	0	0	0	0	0	0	0	0	0	0	0	0	0	0	0
1.29599402.T_C.clim-bio4	1	29599402	T	C	0.0658683	UTR_5_PRIME	clim-bio4	AT1G78690	terminator	29598162	29599662	0	0	0	0	0	0	0	0	0	0	0	0	0	0	0	0	0	0	0	0	0	0	0	0	0	0	0	0	0	0	0	0	0	0	0	0	0	0
1.4837527.C_T.clim-bio4	1	4837527	C	T	0.0199601	UTR_5_PRIME	clim-bio4	AT1G14130	promoter	4837271	4838771	0	0	0	0	0	0	0	0	0	0	0	0	0	0	0	0	0	0	0	0	0	0	0	0	0	0	0	0	0	0	0	0	0	0	0	0	0	0
1.27855700.T_A.clim-bio9	1	27855700	T	A	0.012	UTR_5_PRIME	clim-bio9	AT1G74080	promoter	27854577	27856077	0	0	0	0	0	0	0	0	0	0	0	0	0	0	0	0	0	0	0	0	0	0	0	0	0	0	0	0	0	0	0	0	0	0	0	0	0	0
1.1316397.C_A.clim-tmax1	1	1316397	C	A	0.011976	UTR_5_PRIME	clim-tmax1	AT1G04700	promoter	1315138	1316638	0	0	0	0	0	0	0	0	0	0	0	0	0	0	0	0	0	0	0	0	0	0	0	0	0	0	0	0	0	0	0	0	0	0	0	0	0	0
1.1418444.A_G.clim-tmax1	1	1418444	A	G	0.011976	UTR_5_PRIME	clim-tmax1	AT1G04990	terminator	1417611	1419111	0	0	1	0	0	0	0	0	0	0	0	0	0	0	0	0	0	0	0	0	0	0	0	0	0	0	0	0	0	0	0	0	0	0	0	0	0	0
1.5323867.G_C.clim-bio4	1	5323867	G	C	0.0179641	UTR_5_PRIME	clim-bio4	AT1G15490	promoter	5323395	5324895	0	0	0	0	0	0	0	0	0	0	0	0	0	0	0	0	0	0	0	0	0	0	0	0	0	0	0	0	0	0	0	0	0	0	0	0	0	0
1.20180248.T_C.clim-gs4	1	20180248	T	C	0.0479042	UTR_5_PRIME	clim-gs4	AT1G54060	promoter	20179609	20181109	0	0	0	0	0	0	0	0	0	0	0	0	0	0	0	0	0	0	0	0	0	0	0	0	0	0	0	0	0	0	0	0	0	0	0	0	0	0
1.25457341.C_T.clim-gs tmax	1	25457341	C	T	0.011976	UTR_5_PRIME	clim-gs tmax	AT1G67890	promoter	25456032	25457532	0	0	0	0	0	0	0	0	0	0	1	0	0	0	0	0	0	0	0	0	0	0	0	0	0	0	0	0	0	0	0	0	0	0	0	0	0	0
1.1191330.A_C.clim-tmax2	1	1191330	A	C	0.0239521	UTR_5_PRIME	clim-tmax2	AT1G04410	promoter	1190958	1192458	0	0	0	0	0	0	0	0	0	0	0	0	0	0	0	0	0	0	0	0	0	0	0	0	0	0	0	0	0	0	0	0	0	0	0	0	0	0
1.24702997.T_A.clim-gs tmax	1	24702997	T	A	0.011976	UTR_5_PRIME	clim-gs tmax	AT1G66270	promoter	24702666	24704166	0	0	0	0	0	0	0	0	0	0	0	0	0	0	0	0	0	0	0	0	0	-1	0	0	-1	0	0	0	0	0	0	0	0	0	0	0	0	0
1.8940319.G_A.clim-tmin2	1	8940319	G	A	0.0181087	UTR_5_PRIME	clim-tmin2	AT1G25450	promoter	8940113	8941613	0	0	0	0	0	0	0	0	0	0	0	0	0	0	0	0	0	0	0	0	0	0	0	0	0	0	0	0	0	0	0	0	0	0	0	0	0	0
1.1576909.T_C.clim-tmax1	1	1576909	T	C	0.0219561	UTR_5_PRIME	clim-tmax1	AT1G05380	promoter	1575821	1577321	0	0	0	0	0	0	0	0	0	0	0	0	0	0	0	0	0	0	0	0	0	0	0	0	0	0	0	0	0	0	0	0	0	0	0	0	0	0
1.16269128.T_C.clim-cyclelength	1	16269128	T	C	0.0399202	UTR_5_PRIME	clim-cyclelength	AT1G43170	terminator	16268445	16269945	0	0	0	0	0	0	0	0	0	0	0	0	0	0	0	0	0	0	0	0	0	0	0	0	0	0	0	0	0	0	0	0	0	0	0	0	0	0
1.1226716.G_A.clim-tmax2	1	1226716	G	A	0.0299401	UTR_5_PRIME	clim-tmax2	AT1G04510	promoter	1225482	1226982	0	0	0	0	0	0	0	0	0	0	0	0	0	0	0	0	0	0	0	0	0	0	0	0	0	0	0	0	0	0	0	0	0	0	0	0	0	0
1.27842188.C_G.clim-tmin1	1	27842188	C	G	0.0681363	UTR_5_PRIME	clim-tmin1	AT1G74030	promoter	27841632	27843132	0	0	0	0	0	0	0	0	0	0	0	0	0	0	0	0	0	0	0	0	0	0	0	0	0	0	0	0	0	0	0	0	0	0	0	0	0	0
1.19790279.T_A.clim-prec7	1	19790279	T	A	0.0159681	UTR_5_PRIME	clim-prec7	AT1G53110	promoter	19789141	19790641	0	0	0	0	0	0	0	0	0	0	0	0	0	0	0	0	0	0	0	0	0	0	0	0	0	0	0	0	0	0	0	0	0	0	0	0	0	0
1.3263542.T_A.clim-tmax2	1	3263542	T	A	0.0239521	UTR_5_PRIME	clim-tmax2	AT1G09995	promoter	3263142	3264642	0	0	0	0	0	0	0	0	0	0	0	0	0	0	0	0	0	0	0	0	0	0	0	0	0	0	0	0	0	0	0	0	0	0	0	0	0	0
1.3284419.C_A.clim-tmax2	1	3284419	C	A	0.0239521	UTR_5_PRIME	clim-tmax2	AT1G10050	terminator	3283131	3284631	0	0	0	0	0	0	0	0	0	0	0	0	0	0	0	0	0	0	0	0	0	0	0	0	0	0	0	0	0	0	0	0	0	0	0	0	0	0
1.3306242.G_A.clim-tmax2	1	3306242	G	A	0.0239521	UTR_5_PRIME	clim-tmax2	AT1G04773	promoter	3304947	3306447	0	0	0	0	0	0	0	0	0	0	0	0	0	0	0	0	0	0	0	0	0	0	0	0	0	0	0	0	0	0	0	0	0	0	0	0	0	0
1.4200968.G_A.clim-tmax2	1	4200968	G	A	0.0239521	UTR_5_PRIME	clim-tmax2	AT1G12350	terminator	4200349	4201849	0	0	0	0	0	0	0	0	0	0	0	0	0	0	0	0	0	0	0	0	0	0	0	0	0	0	0	0	0	0	0	0	0	0	0	0	0	0
1.4547521.G_A.clim-tmax2	1	4547521	G	A	0.0239521	UTR_5_PRIME	clim-tmax2	AT1G13270	terminator	4546873	4548373	0	0	0	0	0	0	0	0	0	0	0	0	0	0	0	0	0	0	0	0	0	0	0	0	0	0	0	0	0	0	0	0	0	0	0	0	0	0
1.3092306.T_G.clim-tmax2	1	3092306	T	G	0.0239521	UTR_5_PRIME	clim-tmax2	AT1G09550	promoter	3091827	3093327	0	0	0	0	0	0	0	0	0	0	0	0	0	0	0	0	0	0	0	0	0	0	0	0	0	0	0	0	0	0	0	0	0	0	0	0	0	0
1.1906982.G_A.clim-tmax2	1	1906982	G	A	0.0239521	UTR_5_PRIME	clim-tmax2	AT1G06225	terminator	1905798	1907298	0	0	0	0	0	0	0	0	0	0	0	0	0	0	0	0	0	0	0	0	0	0	0	0	0	0	0	0	0	0	0	0	0	0	0	0	0	0
1.2055192.G_C.clim-tmax2	1	2055192	G	C	0.0239521	UTR_5_PRIME	clim-tmax2	AT1G06700	promoter	2055048	2056548	0	0	0	0	0	0	0	0	0	0	0	0	0	0	0	0	0	0	0	0	0	0	0	0	0	0	0	0	0	0	0	0	0	0	0	0	0	0
1.4674172.C_G.clim-tmax2	1	4674172	C	G	0.0239521	UTR_5_PRIME	clim-tmax2	AT1G13635	promoter	4673151	4674651	0	0	0	0	0	0	0	0	0	0	0	0	0	0	0	0	0	0	0	0	0	0	0	0	0	0	0	0	0	0	0	0	0	0	0	0	0	0
1.1779535.T_C.clim-tmax2	1	1779535	T	C	0.0239521	UTR_5_PRIME	clim-tmax2	AT1G05880	terminator	1778053	1779553	0	0	0	0	0	0	0	0	0	0	0	0	0	0	0	0	0	0	0	0	0	0	0	0	0	0	0	0	0	0	0	0	0	0	0	0	0	0
1.1958925.T_A.clim-tmax2	1	1958925	T	A	0.0239521	UTR_5_PRIME	clim-tmax2	AT1G06420	promoter	1957877	1959377	0	0	0	0	0	0	0	0	0	0	0	0	0	0	0	0	0	0	0	0	0	0	0	0	0	0	0	0	0	0	0	0	0	0	0	0	0	0
1.3300409.A_G.clim-tmax2	1	3300409	A	G	0.0239521	UTR_5_PRIME	clim-tmax2	AT1G10095	promoter	3300016	3301516	0	0	0	0	0	0	0	0	0	0	0	0	0	0	0	0	0	0	-1	0	0	0	0	0	0	0	0	0	0	0	0	0	0	0	0	0	0	0
1.4117552.C_T.clim-tmax2	1	4117552	C	T	0.0239521	UTR_5_PRIME	clim-tmax2	AT1G12120	promoter	4117114	4118614	0	0	0	0	0	0	0	0	0	0	0	0	0	0	0	0	0	0	0	0	0	0	0	0	0	0	0	0	0	0	0	0	0	0	0	0	0	0
1.2160589.A_G.clim-tmax2	1	2160589	A	G	0.0239521	UTR_5_PRIME	clim-tmax2	AT1G07030	promoter	2160318	2161818	0	0	0	0	0	0	0	0	0	0	0	0	0	0	0	0	0	0	0	0	0	0	0	0	0	0	0	0	0	0	0	0	0	0	0	0	0	0
1.20290677.T_A.clim-gs9	1	20290677	T	A	0.0159681	UTR_5_PRIME	clim-gs9	AT1G54350	terminator	20289901	20291401	0	0	0	0	0	0	0	0	0	0	0	0	0	0	0	0	0	0	0	0	0	0	0	0	0	0	0	0	0	1	0	0	0	0	0	0	0	0
1.20300904.C_T.clim-gs9	1	20300904	C	T	0.0159681	UTR_5_PRIME	clim-gs9	AT1G54380	promoter	20300479	20301979	0	0	0	0	0	0	0	0	0	0	0	0	0	0	0	0	0	0	0	0	0	0	0	0	0	0	0	0	0	0	0	0	0	0	0	0	0	0
1.1494051.A_C.clim-tmin6	1	1494051	A	C	0.0239521	UTR_5_PRIME	clim-tmin6	AT1G05170	promoter	1493748	1495248	0	0	0	0	0	0	0	0	0	0	0	0	0	0	0	0	0	0	0	0	0	0	0	0	0	0	0	0	0	0	0	0	0	0	0	0	0	0
1.1097028.C_A.clim-bio9	1	1097028	C	A	0.016	UTR_5_PRIME	clim-bio9	AT1G04160	terminator	1096010	1097510	0	0	0	0	0	0	0	0	0	0	0	0	0	0	0	0	0	0	0	0	0	0	0	0	0	0	0	0	0	0	0	0	0	0	0	0	0	0
1.29753234.A_G.clim-aet11	1	29753234	A	G	0.011976	UTR_5_PRIME	clim-aet11	AT1G79100	promoter	29752647	29754147	0	0	0	0	0	0	0	0	0	0	0	0	0	0	0	0	0	0	0	0	0	0	0	0	0	0	0	0	0	0	0	0	0	0	0	0	0	0
1.29537415.G_T.clim-aet4	1	29537415	G	T	0.0179641	UTR_5_PRIME	clim-aet4	AT1G78520	terminator	29536805	29538305	0	0	0	0	0	0	0	0	0	0	0	0	0	0	0	0	0	0	0	0	0	0	-1	0	0	0	0	0	0	0	0	0	0	0	0	0	0	0
1.9054544.G_C.clim-tmax12	1	9054544	G	C	0.0159681	UTR_5_PRIME	clim-tmax12	AT1G26180	promoter	9053672	9055172	0	0	0	0	0	0	0	0	0	0	-1	0	0	0	0	0	0	0	0	0	0	0	0	0	0	0	0	0	0	0	0	0	0	0	0	0	0	0
1.8999779.T_A.clim-tmax12	1	8999779	T	A	0.0159681	UTR_5_PRIME	clim-tmax12	AT1G25580	promoter	8999417	9000917	0	0	0	0	0	0	0	0	0	0	0	0	0	0	0	0	0	0	0	0	0	0	0	0	0	0	0	0	0	0	0	0	0	0	0	0	0	0
1.9076645.A_G.clim-tmax12	1	9076645	A	G	0.0159681	UTR_5_PRIME	clim-tmax12	AT1G26233	promoter	9075682	9077182	0	0	0	0	0	0	0	0	0	0	0	0	0	0	0	0	0	0	0	0	0	0	0	0	0	0	0	0	0	0	0	0	0	0	0	0	0	0
1.9493023.T_A.LN22	1	9493023	T	A	0.0681818	UTR_5_PRIME	LN22	AT1G27330	promoter	9491848	9493348	0	0	0	0	0	0	0	0	0	0	0	0	0	0	0	0	0	0	0	0	0	0	0	0	0	0	0	0	0	0	0	0	0	0	0	0	0	0
1.9493030.A_G.LN22	1	9493030	A	G	0.0681818	UTR_5_PRIME	LN22	AT1G27330	promoter	9491848	9493348	0	0	0	0	0	0	0	0	0	0	0	0	0	0	0	0	0	0	0	0	0	0	0	0	0	0	0	0	0	0	0	0	0	0	0	0	0	0
1.9493026.G_A.LN22	1	9493026	G	A	0.0681818	UTR_5_PRIME	LN22	AT1G27330	promoter	9491848	9493348	0	0	0	0	0	0	0	0	0	0	0	0	0	0	0	0	0	0	0	0	0	0	0	0	0	0	0	0	0	0	0	0	0	0	0	0	0	0
1.9493027.G_A.LN22	1	9493027	G	A	0.0681818	UTR_5_PRIME	LN22	AT1G27330	promoter	9491848	9493348	0	0	0	0	0	0	0	0	0	0	0	0	0	0	0	0	0	0	0	0	0	0	0	0	0	0	0	0	0	0	0	0	0	0	0	0	0	0
1.9493020.G_A.LN22	1	9493020	G	A	0.0681818	UTR_5_PRIME	LN22	AT1G27330	promoter	9491848	9493348	0	0	0	0	0	0	0	0	0	0	0	0	0	0	0	0	0	0	0	0	0	0	0	0	0	0	0	0	0	0	0	0	0	0	0	0	0	0
1.9391667.C_G.clim-bio8	1	9391667	C	G	0.0199601	UTR_5_PRIME	clim-bio8	AT1G27045	promoter	9390608	9392108	0	0	0	0	0	0	0	0	0	0	0	0	0	0	0	0	0	0	0	0	0	0	0	0	0	0	0	0	0	0	0	0	0	0	0	0	0	0
1.3239269.T_C.clim-aet4	1	3239269	T	C	0.0379242	UTR_5_PRIME	clim-aet4	AT1G09940	promoter	3239054	3240554	0	0	0	0	0	0	0	0	0	0	0	0	0	0	0	0	0	0	0	0	0	0	0	0	0	0	0	0	0	0	0	0	0	0	0	0	0	0
1.24598414.C_T.clim-bio10	1	24598414	C	T	0.0219561	UTR_5_PRIME	clim-bio10	AT1G66070	promoter	24598131	24599631	0	0	0	0	0	0	0	0	0	0	0	0	0	0	0	0	0	0	0	0	0	0	0	0	0	0	0	0	0	0	0	0	0	0	0	0	0	0
1.8242551.T_C.clim-tmax12	1	8242551	T	C	0.0219561	UTR_5_PRIME	clim-tmax12	AT1G23210	terminator	8241761	8243261	0	0	0	0	0	-1	0	0	0	0	0	0	0	0	0	0	0	0	0	0	0	0	0	0	0	0	0	0	0	0	0	0	0	0	0	0	0	0
1.7366838.A_T.clim-bio9	1	7366838	A	T	0.016	UTR_5_PRIME	clim-bio9	AT1G21050	promoter	7365589	7367089	0	0	0	0	0	0	0	0	0	-1	0	0	0	0	0	0	0	0	0	0	0	0	0	0	0	0	0	0	0	0	0	0	0	0	0	0	0	0
1.8711480.T_G.clim-aet7	1	8711480	T	G	0.0159681	UTR_5_PRIME	clim-aet7	AT1G24575	promoter	8711078	8712578	0	0	0	0	0	0	0	0	0	0	0	0	0	0	0	0	0	0	0	0	0	0	0	0	0	0	0	0	0	0	0	0	0	0	0	0	0	0
1.8864223.T_C.clim-aet7	1	8864223	T	C	0.0159681	UTR_5_PRIME	clim-aet7	AT1G25280	promoter	8862767	8864267	0	0	0	0	0	0	0	0	0	0	0	0	0	0	0	0	0	0	0	0	0	0	0	0	0	0	0	0	0	0	0	0	0	0	0	0	0	0
1.7412606.T_G.clim-tmax11	1	7412606	T	G	0.0758483	UTR_5_PRIME	clim-tmax11	AT1G21170	promoter	7411829	7413329	0	0	0	0	0	0	0	0	0	0	0	0	0	0	0	0	0	0	0	0	0	0	0	0	0	0	0	-1	0	0	0	0	0	0	0	0	0	0
1.30410837.G_C.clim-tmax5	1	30410837	G	C	0.0159681	UTR_5_PRIME	clim-tmax5	AT1G80940	promoter	30409584	30411084	0	0	0	0	0	0	0	0	0	0	0	0	0	0	0	0	0	0	0	0	0	0	0	0	0	0	0	0	0	0	0	0	0	0	0	0	0	0
1.30320090.A_G.clim-tmax5	1	30320090	A	G	0.0159681	UTR_5_PRIME	clim-tmax5	AT1G80660	promoter	30319697	30321197	0	0	0	0	0	0	0	0	0	0	0	0	0	0	0	0	0	0	0	0	0	0	0	0	0	0	0	0	0	0	0	0	0	0	0	0	0	0
1.30225272.T_A.clim-tmax5	1	30225272	T	A	0.0159681	UTR_5_PRIME	clim-tmax5	AT1G80400	promoter	30224175	30225675	0	0	0	0	0	0	0	0	0	0	0	0	0	0	0	0	0	0	0	0	0	0	0	0	0	0	0	0	0	0	0	0	0	0	0	0	1	0
1.25016581.G_A.clim-bio9	1	25016581	G	A	0.012	UTR_5_PRIME	clim-bio9	AT1G67030	promoter	25015401	25016901	0	0	0	0	0	0	0	0	0	0	0	0	0	0	0	0	0	0	0	0	0	0	0	0	0	0	0	0	0	0	0	0	0	0	0	0	0	0
1.23789351.C_T.Li7	1	23789351	C	T	0.107527	UTR_5_PRIME	Li7	AT1G64090	promoter	23788061	23789561	0	0	0	0	0	0	0	0	0	0	0	0	0	0	0	0	0	0	0	0	0	0	0	0	0	0	0	0	0	0	0	0	0	0	0	0	0	0
1.23352350.A_T.clim-bio9	1	23352350	A	T	0.012	UTR_5_PRIME	clim-bio9	AT1G63010	promoter	23352331	23353831	0	0	0	0	0	0	0	0	0	0	0	0	0	0	0	0	0	0	0	0	0	0	0	0	0	0	0	0	0	0	0	0	0	0	0	0	0	0
1.6662850.T_C.Li7	1	6662850	T	C	0.107527	UTR_5_PRIME	Li7	AT1G19270	promoter	6661416	6662916	0	0	0	0	0	0	0	0	0	0	0	0	0	0	0	0	0	0	0	0	0	0	0	0	0	0	0	0	0	0	0	0	0	0	0	0	0	0
2.8527250.A_T.clim-gs10	2	8527250	A	T	0.0538922	UTR_5_PRIME	clim-gs10	AT2G19790	promoter	8526174	8527674	0	0	0	0	0	0	0	0	0	0	0	0	0	0	0	0	0	0	0	0	0	0	0	0	0	0	0	0	0	0	0	0	0	0	0	0	0	0
2.10975756.T_C.Mo98	2	10975756	T	C	0.0231884	UTR_5_PRIME	Mo98	AT2G25735	promoter	10975416	10976916	0	0	0	0	0	0	0	0	0	0	0	0	0	0	0	0	0	0	0	0	0	0	0	0	0	0	0	0	0	0	0	0	0	0	0	0	0	0
2.10972784.A_G.Mo98	2	10972784	A	G	0.0231884	UTR_5_PRIME	Mo98	AT2G25730	promoter	10972451	10973951	0	0	0	0	0	0	0	0	0	0	0	0	0	0	0	0	0	0	0	0	0	0	0	0	0	0	0	0	0	0	0	0	0	0	0	0	0	0
2.19111702.A_G.clim-gs10	2	19111702	A	G	0.0558882	UTR_5_PRIME	clim-gs10	AT2G46540	promoter	19111337	19112837	0	0	0	0	0	0	0	0	0	0	0	0	0	0	0	0	0	0	0	0	0	0	0	0	0	0	0	0	0	0	0	0	0	0	0	0	0	0
2.8913530.G_C.clim-gs10	2	8913530	G	C	0.0598802	UTR_5_PRIME	clim-gs10	AT2G20670	promoter	8913247	8914747	0	0	0	0	0	0	0	0	0	0	0	0	0	0	0	-1	0	0	0	0	0	0	0	0	0	0	0	0	0	0	0	0	0	0	0	0	0	0
2.16583177.A_G.clim-gs10	2	16583177	A	G	0.0199601	UTR_5_PRIME	clim-gs10	AT2G39750	promoter	16581936	16583436	0	0	0	0	0	0	0	0	0	0	0	0	0	0	0	0	0	0	0	0	0	0	0	0	0	0	0	0	0	0	0	0	0	0	0	0	0	0
2.7965662.A_T.clim-gs10	2	7965662	A	T	0.0379242	UTR_5_PRIME	clim-gs10	AT2G18330	promoter	7964634	7966134	0	0	0	0	0	0	0	0	0	0	0	0	0	0	0	0	0	0	0	0	0	0	0	0	0	0	0	0	0	0	0	0	0	0	0	0	0	0
2.7965660.C_T.clim-gs10	2	7965660	C	T	0.0379242	UTR_5_PRIME	clim-gs10	AT2G18330	promoter	7964634	7966134	0	0	0	0	0	0	0	0	0	0	0	0	0	0	0	0	0	0	0	0	0	0	0	0	0	0	0	0	0	0	0	0	0	0	0	0	0	0
2.10914753.A_G.Mo98	2	10914753	A	G	0.0666667	UTR_5_PRIME	Mo98	AT2G25640	terminator	10914047	10915547	0	0	0	0	0	0	0	0	0	0	0	0	0	0	0	0	0	0	0	0	0	0	0	0	0	0	0	0	0	0	0	0	0	0	0	0	0	0
2.7232130.G_A.clim-gs9	2	7232130	G	A	0.0219561	UTR_5_PRIME	clim-gs9	AT2G16676	promoter	7231723	7233223	0	0	0	0	0	0	0	0	0	0	0	0	0	0	0	0	0	0	0	0	0	0	0	0	0	0	0	0	0	0	0	0	0	0	0	0	0	0
2.19317317.G_C.clim-bio9	2	19317317	G	C	0.044	UTR_5_PRIME	clim-bio9	AT2G47010	promoter	19316125	19317625	0	0	0	0	0	0	0	0	0	0	0	0	0	0	0	0	0	0	0	0	0	0	0	0	0	0	0	0	0	0	0	0	0	0	0	0	0	0
2.19232671.A_T.clim-bio9	2	19232671	A	T	0.044	UTR_5_PRIME	clim-bio9	AT2G46790	promoter	19231606	19233106	0	0	0	0	0	0	0	0	0	0	0	0	0	0	0	0	0	0	0	0	0	0	0	0	0	0	0	0	0	0	0	0	0	0	0	0	0	0
2.10930884.C_G.Mo98	2	10930884	C	G	0.0521739	UTR_5_PRIME	Mo98	AT2G25670	promoter	10930590	10932090	0	0	0	0	0	0	0	0	0	0	0	0	0	0	0	0	0	0	0	0	0	0	0	0	0	0	0	0	0	0	0	0	0	0	0	0	0	0
2.10373785.A_G.clim-tmin6	2	10373785	A	G	0.0139721	UTR_5_PRIME	clim-tmin6	AT2G24390	promoter	10372569	10374069	0	0	0	0	0	0	0	0	0	0	0	0	0	0	0	0	0	0	0	0	0	0	0	0	0	0	0	0	0	0	0	0	0	0	0	0	0	0
2.10684321.C_T.clim-tmax2	2	10684321	C	T	0.0179641	UTR_5_PRIME	clim-tmax2	AT2G25110	promoter	10683117	10684617	0	0	0	0	0	0	0	0	0	0	0	0	0	0	0	0	0	0	0	0	0	0	0	0	0	0	0	0	0	0	0	0	0	0	0	0	0	0
2.17269319.G_T.clim-tmin6	2	17269319	G	T	0.011976	UTR_5_PRIME	clim-tmin6	AT2G41430	promoter	17268157	17269657	0	0	0	0	0	0	0	0	0	0	0	0	0	0	0	0	0	0	0	0	0	0	0	0	0	0	0	0	0	0	0	0	0	0	0	0	0	0
2.10588266.C_T.clim-tmin9	2	10588266	C	T	0.0199601	UTR_5_PRIME	clim-tmin9	AT2G24870	terminator	10587568	10589068	0	0	0	0	0	0	0	0	0	0	0	0	0	0	0	0	0	0	0	0	0	0	0	0	0	0	0	0	0	0	0	0	0	0	0	0	0	0
2.521682.T_A.clim-tmax12	2	521682	T	A	0.0558882	UTR_5_PRIME	clim-tmax12	AT2G02080	promoter	521237	522737	0	0	0	0	0	0	0	0	0	0	0	0	0	0	0	0	0	0	0	0	0	0	0	0	0	0	0	0	0	0	0	0	0	0	0	0	0	0
2.4785993.A_T.clim-bio9	2	4785993	A	T	0.012	UTR_5_PRIME	clim-bio9	AT2G11851	promoter	4784960	4786460	0	0	0	0	0	0	0	0	0	0	0	0	0	0	0	0	0	0	0	0	0	0	0	0	0	0	0	0	0	1	0	0	0	0	0	0	0	0
2.4786203.G_C.clim-bio9	2	4786203	G	C	0.012	UTR_5_PRIME	clim-bio9	AT2G11851	promoter	4784960	4786460	0	0	0	0	0	0	0	0	0	0	0	0	0	0	0	0	0	0	0	0	0	0	0	0	0	0	0	0	0	0	0	0	0	0	0	0	0	0
2.4786009.G_A.clim-bio9	2	4786009	G	A	0.012	UTR_5_PRIME	clim-bio9	AT2G11851	promoter	4784960	4786460	0	0	0	0	0	0	0	0	0	-1	0	0	0	0	0	0	0	0	0	0	0	0	0	0	0	0	0	0	0	1	0	0	0	0	0	0	0	0
2.4785995.A_C.clim-bio9	2	4785995	A	C	0.012	UTR_5_PRIME	clim-bio9	AT2G11851	promoter	4784960	4786460	0	0	0	0	0	0	0	0	0	0	0	0	0	0	0	0	0	0	0	0	0	0	0	0	0	0	0	0	0	1	0	0	0	0	0	0	0	0
2.4786205.C_G.clim-bio9	2	4786205	C	G	0.012	UTR_5_PRIME	clim-bio9	AT2G11851	promoter	4784960	4786460	0	0	0	0	0	0	0	0	0	0	0	0	0	0	0	0	0	0	0	0	0	0	0	0	0	0	0	0	0	0	0	0	0	0	0	0	0	0
2.4743366.C_T.clim-bio9	2	4743366	C	T	0.012	UTR_5_PRIME	clim-bio9	AT2G11810	promoter	4742161	4743661	-1	0	0	0	0	0	0	0	0	0	0	0	0	0	0	0	0	0	0	0	0	0	0	0	0	0	0	0	0	0	0	0	0	0	0	0	0	0
2.4786007.A_C.clim-bio9	2	4786007	A	C	0.012	UTR_5_PRIME	clim-bio9	AT2G11851	promoter	4784960	4786460	0	0	0	0	0	0	0	0	0	0	0	0	0	0	0	0	0	0	0	0	0	0	0	0	0	0	0	0	0	1	0	0	0	0	0	0	0	0
2.16711028.A_T.clim-tmax11	2	16711028	A	T	0.011976	UTR_5_PRIME	clim-tmax11	AT2G40020	promoter	16709928	16711428	0	0	0	0	0	0	0	0	0	0	0	0	0	0	0	0	0	0	0	0	0	0	0	0	0	0	0	0	0	0	0	0	0	0	0	0	0	0
2.16710979.G_T.clim-tmax11	2	16710979	G	T	0.011976	UTR_5_PRIME	clim-tmax11	AT2G40020	promoter	16709928	16711428	0	0	0	0	0	0	0	0	0	0	0	0	0	0	0	0	0	0	0	0	0	0	0	0	0	0	0	0	0	0	0	0	0	0	0	0	0	0
2.16545481.G_A.clim-aet4	2	16545481	G	A	0.0199601	UTR_5_PRIME	clim-aet4	AT2G39700	promoter	16545246	16546746	0	0	0	0	0	0	0	0	0	0	0	0	0	0	0	0	0	0	0	0	0	0	0	0	0	0	0	0	0	0	0	0	0	0	0	0	0	0
2.19197816.C_G.clim-bio9	2	19197816	C	G	0.048	UTR_5_PRIME	clim-bio9	AT2G46720	promoter	19196329	19197829	0	0	0	0	0	0	0	0	0	0	0	0	0	0	0	0	0	0	0	0	0	0	0	0	0	0	0	1	0	0	0	0	0	0	0	0	0	0
2.4789225.A_T.clim-bio9	2	4789225	A	T	0.014	UTR_5_PRIME	clim-bio9	AT2G11852	terminator	4788210	4789710	0	0	0	0	0	0	0	0	0	0	0	0	0	0	0	0	0	0	0	0	0	0	0	0	0	0	0	0	0	0	0	0	0	0	0	0	0	0
2.4789229.G_A.clim-bio9	2	4789229	G	A	0.014	UTR_5_PRIME	clim-bio9	AT2G11852	terminator	4788210	4789710	0	0	0	0	0	0	0	0	0	0	0	0	0	0	0	0	0	0	0	0	0	0	0	0	0	0	0	0	0	0	0	0	0	0	0	0	0	0
2.19403022.A_T.clim-bio9	2	19403022	A	T	0.04	UTR_5_PRIME	clim-bio9	AT2G47250	promoter	19402544	19404044	0	0	0	0	0	0	0	0	0	0	0	0	0	0	0	0	0	0	0	0	0	0	0	0	0	0	0	0	0	0	0	0	0	0	0	0	0	0
2.19403028.A_G.clim-bio9	2	19403028	A	G	0.04	UTR_5_PRIME	clim-bio9	AT2G47250	promoter	19402544	19404044	0	0	0	0	0	0	0	0	0	0	0	0	0	0	0	0	0	0	0	0	0	0	0	0	0	0	0	0	0	0	0	0	0	0	0	0	0	0
2.11750108.A_G.Emoy*	2	11750108	A	G	0.368421	UTR_5_PRIME	Emoy*	AT2G27490	promoter	11749988	11751488	0	0	0	0	0	0	0	0	0	0	0	0	0	0	0	0	0	0	0	0	0	0	0	0	0	0	0	0	0	0	0	0	0	0	0	0	0	0
2.11750145.T_A.Emoy*	2	11750145	T	A	0.368421	UTR_5_PRIME	Emoy*	AT2G27490	promoter	11749988	11751488	0	0	0	0	0	-1	0	0	0	0	0	0	0	0	0	0	0	0	0	0	0	0	0	0	0	0	0	0	0	0	0	0	0	0	0	0	0	0
2.11750093.T_A.Emoy*	2	11750093	T	A	0.368421	UTR_5_PRIME	Emoy*	AT2G27490	promoter	11749988	11751488	0	0	0	0	0	0	0	0	0	0	0	0	0	0	0	0	0	0	0	0	0	0	0	0	0	0	0	0	0	0	0	0	0	0	0	0	0	0
3.168160.C_T.clim-gs tmax	3	168160	C	T	0.011976	UTR_5_PRIME	clim-gs tmax	AT3G01440	promoter	167407	168907	0	0	0	0	0	0	0	0	0	0	0	0	0	0	0	0	0	0	0	0	0	0	0	0	0	0	0	0	0	0	0	0	0	0	0	0	0	0
3.7413448.A_T.clim-tmin3	3	7413448	A	T	0.026971	UTR_5_PRIME	clim-tmin3	AT3G21160	terminator	7412775	7414275	0	0	0	0	0	0	0	0	0	0	0	0	0	0	0	0	0	0	0	0	0	0	0	0	0	0	0	-1	0	-1	0	0	0	0	0	0	0	0
3.4409010.G_C.clim-bio4	3	4409010	G	C	0.0379242	UTR_5_PRIME	clim-bio4	AT3G13520	promoter	4407924	4409424	0	0	0	0	0	0	0	0	0	0	0	0	0	0	0	0	0	0	1	0	0	0	0	0	0	0	0	0	0	0	0	0	0	0	0	0	0	0
3.7434650.C_A.clim-tmin3	3	7434650	C	A	0.0228216	UTR_5_PRIME	clim-tmin3	AT3G21190	promoter	7434243	7435743	0	0	0	0	0	-1	0	0	0	0	0	0	0	0	0	0	0	0	0	0	0	0	0	0	0	0	0	0	0	0	0	0	0	0	0	0	0	0
3.4456963.C_T.clim-gs10	3	4456963	C	T	0.0259481	UTR_5_PRIME	clim-gs10	AT3G13630	promoter	4455953	4457453	0	0	0	0	0	0	0	0	0	0	0	0	0	0	0	0	0	0	0	0	0	0	0	0	0	0	0	0	0	0	0	0	0	0	0	0	0	0
3.1887304.G_T.clim-gs9	3	1887304	G	T	0.0159681	UTR_5_PRIME	clim-gs9	AT3G06240	promoter	1886042	1887542	0	0	0	0	0	0	0	0	0	0	1	0	0	0	0	0	0	0	0	0	0	0	0	0	0	0	0	0	0	0	0	0	0	0	0	0	0	0
3.3817300.C_T.clim-cyclelength	3	3817300	C	T	0.0419162	UTR_5_PRIME	clim-cyclelength	AT3G11990	promoter	3816293	3817793	0	0	0	0	0	0	0	0	0	0	0	0	0	0	0	0	0	0	0	0	0	0	0	0	0	0	0	0	0	0	0	0	0	0	0	0	0	0
3.1949747.C_T.clim-tmin2	3	1949747	C	T	0.0120724	UTR_5_PRIME	clim-tmin2	AT3G06410	promoter	1949416	1950916	0	0	0	0	0	0	0	0	0	0	0	0	0	0	0	0	0	0	0	0	0	0	0	0	0	0	0	0	0	0	0	0	0	0	0	0	0	0
3.4297501.A_G.clim-tmax2	3	4297501	A	G	0.0359281	UTR_5_PRIME	clim-tmax2	AT3G13290	promoter	4296281	4297781	0	0	0	0	0	0	0	0	0	0	0	0	0	0	0	0	0	0	0	0	0	0	0	0	0	0	0	0	0	0	0	0	0	0	0	0	0	0
3.1371782.G_T.clim-gs8	3	1371782	G	T	0.0139721	UTR_5_PRIME	clim-gs8	AT3G04950	promoter	1370635	1372135	0	0	0	0	0	0	0	0	0	0	0	0	0	0	0	0	0	0	0	0	0	0	0	0	0	0	0	0	0	0	0	0	0	0	0	0	0	0
3.2299830.T_A.avrRpm1	3	2299830	T	A	0.261905	UTR_5_PRIME	avrRpm1	AT3G07220	terminator	2299072	2300572	0	0	0	0	0	0	0	0	0	0	0	0	0	0	0	0	0	0	0	0	0	0	0	0	0	0	0	0	0	0	0	0	0	0	0	0	0	0
3.22187561.T_A.clim-tmax3	3	22187561	T	A	0.044	UTR_5_PRIME	clim-tmax3	AT3G60080	promoter	22186274	22187774	0	0	0	0	0	0	0	0	0	0	0	0	0	0	0	0	0	0	0	0	0	0	0	0	0	0	0	0	0	0	0	0	0	0	0	0	0	0
3.22192858.T_G.clim-tmax3	3	22192858	T	G	0.044	UTR_5_PRIME	clim-tmax3	AT3G60100	promoter	22191729	22193229	0	0	0	0	0	0	0	0	0	0	0	0	0	0	0	0	0	0	0	0	0	0	0	0	0	0	0	0	0	0	0	0	0	0	0	0	0	0
3.4495927.A_G.clim-tmax2	3	4495927	A	G	0.0239521	UTR_5_PRIME	clim-tmax2	AT3G13724	terminator	4495774	4497274	0	0	0	0	0	0	0	0	0	0	0	0	0	0	0	0	0	0	0	0	0	0	0	0	0	0	0	0	0	0	0	0	0	0	0	0	0	0
3.4262904.A_T.clim-tmax2	3	4262904	A	T	0.0359281	UTR_5_PRIME	clim-tmax2	AT3G13225	promoter	4262416	4263916	0	0	0	0	0	0	0	0	0	0	0	0	0	0	0	0	0	0	0	0	0	0	0	0	0	0	0	0	0	0	0	0	0	0	0	0	0	0
3.2232355.A_G.avrRpm1	3	2232355	A	G	0.178571	UTR_5_PRIME	avrRpm1	AT3G07060	promoter	2231533	2233033	0	0	0	0	0	0	0	0	0	0	0	0	0	0	0	0	0	0	0	0	0	0	0	0	0	0	0	0	0	0	0	0	0	0	0	0	0	0
3.21918654.G_A.clim-tmin11	3	21918654	G	A	0.0199601	UTR_5_PRIME	clim-tmin11	AT3G59300	promoter	21917320	21918820	0	0	0	0	0	0	0	0	0	0	0	0	0	0	0	0	0	0	0	0	0	0	0	0	0	0	0	0	0	0	0	0	0	0	0	0	0	0
3.7308919.G_T.clim-tmax1	3	7308919	G	T	0.011976	UTR_5_PRIME	clim-tmax1	AT3G20860	terminator	7307934	7309434	0	0	0	0	0	0	0	0	0	0	0	0	0	0	0	0	0	0	0	0	0	0	0	0	0	0	0	0	0	0	0	0	0	0	0	0	0	0
3.7275791.A_G.clim-tmax1	3	7275791	A	G	0.011976	UTR_5_PRIME	clim-tmax1	AT3G20810	promoter	7274644	7276144	0	0	0	0	0	0	0	0	0	0	0	0	0	0	0	0	0	0	0	0	0	0	0	0	0	0	0	0	0	0	0	0	0	0	0	0	0	0
3.7240079.G_A.clim-tmax1	3	7240079	G	A	0.0618762	UTR_5_PRIME	clim-tmax1	AT3G20720	promoter	7238895	7240395	0	0	0	0	0	0	0	0	0	0	0	0	0	0	0	0	0	0	0	0	0	0	0	0	0	0	0	0	0	0	0	0	0	0	0	0	0	0
3.23153375.A_G.clim-gs8	3	23153375	A	G	0.0319361	UTR_5_PRIME	clim-gs8	AT3G62600	promoter	23153149	23154649	0	0	0	0	0	0	0	0	0	0	0	0	0	0	0	0	0	0	0	0	0	0	0	0	0	0	0	0	0	0	0	0	0	0	0	0	0	0
3.18918049.C_G.LFS GH	3	18918049	C	G	0.0810811	UTR_5_PRIME	LFS GH	AT3G50890	terminator	18916886	18918386	0	0	0	0	0	0	0	0	0	0	0	0	0	0	0	0	0	0	0	0	0	0	0	0	0	0	0	0	0	0	0	0	0	0	0	0	0	0
3.2241336.T_G.avrRpm1	3	2241336	T	G	0.166667	UTR_5_PRIME	avrRpm1	AT3G07080	promoter	2240001	2241501	0	0	0	0	0	0	0	0	0	0	0	0	0	0	0	0	0	0	0	0	0	0	0	0	0	0	0	0	0	0	0	0	0	0	0	0	0	0
3.23173136.T_C.clim-bio9	3	23173136	T	C	0.014	UTR_5_PRIME	clim-bio9	AT3G62660	promoter	23171753	23173253	0	0	0	0	0	0	0	0	0	0	0	0	0	0	0	0	0	0	0	0	0	0	0	0	0	0	0	0	0	0	0	0	0	0	0	0	0	0
3.17087642.A_C.clim-tmax12	3	17087642	A	C	0.0139721	UTR_5_PRIME	clim-tmax12	AT3G46430	promoter	17086537	17088037	0	0	0	0	0	0	0	0	0	0	0	0	0	0	0	0	0	0	0	0	0	0	0	0	0	0	0	0	0	0	0	0	0	0	0	0	0	0
3.4432022.C_A.Emoy*	3	4432022	C	A	0.473684	UTR_5_PRIME	Emoy*	AT3G13570	promoter	4431659	4433159	0	0	0	0	0	0	0	0	0	0	0	0	0	0	0	0	0	0	0	0	0	0	0	0	0	0	0	0	0	0	0	0	0	0	0	0	0	0
3.2117944.T_A.clim-aet11	3	2117944	T	A	0.0698603	UTR_5_PRIME	clim-aet11	AT3G06700	promoter	2117574	2119074	0	0	0	0	0	0	0	0	0	0	0	0	0	0	0	0	0	0	0	0	0	0	0	0	0	0	0	0	0	0	0	0	0	0	0	0	0	0
3.2118726.G_T.clim-aet11	3	2118726	G	T	0.0698603	UTR_5_PRIME	clim-aet11	AT3G06700	promoter	2117574	2119074	0	0	0	0	0	0	0	0	0	0	0	0	0	0	0	0	0	0	0	0	0	0	0	0	0	0	0	0	0	0	0	0	0	0	0	0	0	0
3.7143481.C_T.clim-tmax11	3	7143481	C	T	0.0239521	UTR_5_PRIME	clim-tmax11	AT3G20475	promoter	7142417	7143917	0	0	0	0	0	0	0	0	0	0	0	0	0	0	0	0	0	0	0	0	0	0	0	0	0	0	0	0	0	0	0	0	0	0	0	0	0	0
4.1274508.C_A.M216T665	4	1274508	C	A	0.469136	UTR_5_PRIME	M216T665	AT4G02880	promoter	1273464	1274964	0	0	0	0	0	0	0	0	0	0	0	0	0	0	0	0	0	0	0	0	0	0	0	0	0	0	0	0	0	0	0	0	0	0	0	0	0	0
4.6408029.C_T.Na23	4	6408029	C	T	0.0521739	UTR_5_PRIME	Na23	AT4G10340	promoter	6407006	6408506	0	0	0	0	0	0	0	0	0	0	0	0	0	0	0	0	0	0	0	0	0	0	0	0	0	0	0	0	0	0	0	0	0	0	0	0	0	0
4.6408027.C_A.Na23	4	6408027	C	A	0.0521739	UTR_5_PRIME	Na23	AT4G10340	promoter	6407006	6408506	0	0	0	0	0	0	0	0	0	0	0	0	0	0	0	0	0	0	0	0	0	0	0	0	0	0	0	0	0	0	0	0	0	0	0	0	0	0
4.6408031.A_G.Na23	4	6408031	A	G	0.0521739	UTR_5_PRIME	Na23	AT4G10340	promoter	6407006	6408506	0	0	0	0	0	0	0	0	0	0	0	0	0	0	0	0	0	0	0	0	0	0	0	0	0	0	0	0	0	0	0	0	0	0	0	0	0	0
4.1274642.T_A.M216T665	4	1274642	T	A	0.417284	UTR_5_PRIME	M216T665	AT4G02880	promoter	1273464	1274964	0	0	0	0	0	0	0	0	0	0	0	0	0	0	0	0	0	0	0	0	0	0	0	0	0	0	0	0	0	0	0	0	0	0	0	0	0	0
4.1274638.A_C.M216T665	4	1274638	A	C	0.414815	UTR_5_PRIME	M216T665	AT4G02880	promoter	1273464	1274964	0	0	0	0	0	0	0	0	0	0	0	0	0	0	0	0	0	0	0	0	0	0	0	0	0	0	0	0	0	0	0	0	0	0	0	0	0	0
4.1184680.C_T.M216T665	4	1184680	C	T	0.167901	UTR_5_PRIME	M216T665	AT4G02680	promoter	1184512	1186012	0	0	0	0	0	0	0	0	0	0	0	0	0	0	0	0	0	0	0	0	0	0	0	0	0	0	0	0	0	0	0	0	0	0	0	0	0	0
4.1274658.G_A.M216T665	4	1274658	G	A	0.402469	UTR_5_PRIME	M216T665	AT4G02880	promoter	1273464	1274964	0	0	0	0	0	0	0	0	0	0	0	0	0	0	0	0	0	0	0	0	0	0	0	0	0	0	0	0	0	0	0	0	0	0	0	0	0	0
4.7600556.A_G.clim-tmin12	4	7600556	A	G	0.0542797	UTR_5_PRIME	clim-tmin12	AT4G13010	promoter	7599509	7601009	0	0	0	0	0	0	0	0	0	0	0	0	0	0	0	0	0	0	0	0	0	0	0	0	0	0	0	1	0	0	0	0	0	0	0	0	0	0
4.1279986.A_G.M216T665	4	1279986	A	G	0.2	UTR_5_PRIME	M216T665	AT4G02890	promoter	1279666	1281166	0	0	0	0	0	0	0	0	0	0	0	0	0	0	0	0	0	0	0	0	0	0	0	0	0	0	0	0	0	0	0	0	0	0	0	0	0	0
4.7607367.T_C.clim-tmin12	4	7607367	T	C	0.0501044	UTR_5_PRIME	clim-tmin12	AT4G13030	promoter	7606240	7607740	0	0	0	0	0	0	0	0	0	0	0	0	0	0	0	0	0	0	0	0	0	0	0	0	0	0	0	0	0	0	0	0	0	0	0	0	0	0
4.14240839.G_A.clim-gs9	4	14240839	G	A	0.011976	UTR_5_PRIME	clim-gs9	AT4G28840	promoter	14239665	14241165	0	0	0	0	0	0	0	0	0	0	0	0	0	0	0	0	0	0	0	0	0	0	0	0	0	0	0	0	0	0	0	0	0	0	0	0	0	0
4.14956599.A_G.clim-tmin6	4	14956599	A	G	0.0139721	UTR_5_PRIME	clim-tmin6	AT4G30660	terminator	14955671	14957171	0	0	0	0	0	0	0	0	0	0	0	0	0	0	0	0	0	0	0	0	0	0	0	0	0	0	0	0	0	0	0	0	0	0	0	0	0	0
4.13638427.A_G.clim-tmax12	4	13638427	A	G	0.0179641	UTR_5_PRIME	clim-tmax12	AT4G27230	promoter	13637949	13639449	0	0	0	0	0	0	0	0	0	0	0	0	0	0	0	0	0	0	0	0	0	0	0	0	0	0	0	0	0	0	0	0	0	0	0	0	0	0
4.13371091.A_T.clim-tmax12	4	13371091	A	T	0.0658683	UTR_5_PRIME	clim-tmax12	AT4G26470	promoter	13369950	13371450	0	0	0	0	0	0	0	0	0	0	0	0	0	0	0	0	0	0	0	0	0	0	0	0	0	0	0	0	0	0	0	0	0	0	0	0	0	0
4.13371092.A_T.clim-tmax12	4	13371092	A	T	0.0658683	UTR_5_PRIME	clim-tmax12	AT4G26470	promoter	13369950	13371450	0	0	0	0	0	0	0	0	0	0	0	0	0	0	0	0	0	0	0	0	0	0	0	0	0	0	0	0	0	0	0	0	0	0	0	0	0	0
4.14790345.C_T.Cd111	4	14790345	C	T	0.289855	UTR_5_PRIME	Cd111	AT4G30200	promoter	14790001	14791501	0	0	0	0	0	0	0	0	0	0	0	0	0	0	0	0	0	0	0	0	0	0	0	0	0	0	0	0	0	0	0	0	0	0	0	0	0	0
4.6985617.A_C.clim-aet10	4	6985617	A	C	0.0359281	UTR_5_PRIME	clim-aet10	AT4G11521	promoter	6984516	6986016	0	0	0	0	0	0	0	0	0	0	0	0	0	0	0	0	0	0	0	0	0	0	0	0	0	0	0	0	1	0	0	0	0	0	0	0	0	0
4.1469999.A_C.M172T666	4	1469999	A	C	0.103704	UTR_5_PRIME	M172T666	AT4G03340	promoter	1469580	1471080	0	0	0	0	0	0	0	0	0	0	0	0	0	0	0	0	0	0	0	0	0	0	0	0	0	0	0	0	0	0	0	0	0	0	0	0	0	0
4.14969660.T_G.clim-tmin6	4	14969660	T	G	0.0159681	UTR_5_PRIME	clim-tmin6	AT4G30710	promoter	14969263	14970763	0	0	0	0	0	0	0	0	0	0	0	0	0	0	0	0	0	0	0	0	0	0	0	0	0	1	0	0	0	0	0	0	0	0	0	0	0	0
4.5828685.A_T.clim-tmax3	4	5828685	A	T	0.038	UTR_5_PRIME	clim-tmax3	AT4G09150	promoter	5827504	5829004	0	0	0	0	0	0	0	0	0	0	0	0	0	0	0	0	0	0	0	0	0	0	0	0	0	0	0	0	0	0	0	0	0	0	0	0	0	0
4.1264706.T_C.M216T665	4	1264706	T	C	0.148148	UTR_5_PRIME	M216T665	AT4G02840	promoter	1263517	1265017	0	0	0	0	0	0	0	0	0	0	0	0	0	0	0	0	0	0	0	0	0	0	0	0	0	0	0	0	0	0	0	0	0	0	0	0	0	0
4.14769019.G_A.Cd111	4	14769019	G	A	0.208696	UTR_5_PRIME	Cd111	AT4G30180	promoter	14767783	14769283	0	0	0	0	0	0	0	0	0	0	0	0	0	0	0	0	0	0	0	0	0	0	0	0	0	0	0	0	0	0	0	0	0	0	0	0	0	0
4.5803871.A_G.clim-tmax3	4	5803871	A	G	0.04	UTR_5_PRIME	clim-tmax3	AT4G09070	terminator	5802892	5804392	0	0	0	0	0	0	0	0	0	0	0	0	0	0	0	0	0	0	0	0	0	0	0	0	0	0	0	0	0	0	0	0	0	0	0	0	0	0
4.1292753.A_G.M172T666	4	1292753	A	G	0.244444	UTR_5_PRIME	M172T666	AT4G02920	promoter	1291482	1292982	0	0	0	0	0	0	0	0	0	0	0	0	0	0	0	0	0	0	0	0	0	0	0	0	0	0	0	0	0	0	0	0	0	0	0	0	0	0
4.7410385.G_T.Germ in dark	4	7410385	G	T	0.236559	UTR_5_PRIME	Germ in dark	AT4G12490	promoter	7409906	7411406	0	0	0	0	0	0	0	0	0	0	0	0	0	0	0	0	0	0	0	0	0	0	0	0	0	0	0	0	0	0	0	0	0	0	0	0	0	0
4.7414905.G_T.Germ in dark	4	7414905	G	T	0.236559	UTR_5_PRIME	Germ in dark	AT4G12500	promoter	7414455	7415955	0	0	0	0	0	0	0	0	0	0	0	0	0	0	0	0	0	0	0	0	0	0	0	0	0	0	0	0	0	0	0	0	0	0	0	0	0	0
4.7414911.T_A.Germ in dark	4	7414911	T	A	0.236559	UTR_5_PRIME	Germ in dark	AT4G12500	promoter	7414455	7415955	0	0	0	0	0	0	0	0	0	0	0	0	0	0	0	0	0	0	0	0	0	0	0	0	0	0	0	0	0	0	0	0	0	0	0	0	0	0
4.7414910.T_G.Germ in dark	4	7414910	T	G	0.236559	UTR_5_PRIME	Germ in dark	AT4G12500	promoter	7414455	7415955	0	0	0	0	0	0	0	0	0	0	0	0	0	0	0	0	0	0	0	0	0	0	0	0	0	0	0	0	0	0	0	0	0	0	0	0	0	0
4.7414912.C_G.Germ in dark	4	7414912	C	G	0.236559	UTR_5_PRIME	Germ in dark	AT4G12500	promoter	7414455	7415955	0	0	0	0	0	0	0	0	0	0	0	0	0	0	0	0	0	0	0	0	0	0	0	0	0	0	0	0	0	0	0	0	0	0	0	0	0	0
4.1292799.G_T.M216T665	4	1292799	G	T	0.17037	UTR_5_PRIME	M216T665	AT4G02920	promoter	1291482	1292982	0	0	0	0	0	0	0	0	0	0	0	0	0	0	0	0	0	0	0	0	0	0	0	0	0	0	0	0	0	0	0	0	0	0	0	0	0	0
4.7613395.T_A.clim-aet4	4	7613395	T	A	0.0399202	UTR_5_PRIME	clim-aet4	AT4G13040	promoter	7612212	7613712	0	0	0	0	0	0	0	0	0	0	0	0	0	0	0	0	0	0	0	0	0	0	0	0	0	0	0	0	0	0	0	0	0	0	0	0	0	0
4.7401884.G_A.Germ in dark	4	7401884	G	A	0.344086	UTR_5_PRIME	Germ in dark	AT4G12470	promoter	7401451	7402951	0	0	0	0	0	0	0	0	0	0	0	0	0	0	0	0	0	0	0	0	0	0	0	0	0	0	0	0	0	0	0	0	0	0	0	0	0	0
4.7401889.G_T.Germ in dark	4	7401889	G	T	0.344086	UTR_5_PRIME	Germ in dark	AT4G12470	promoter	7401451	7402951	0	0	0	0	0	0	0	0	0	0	0	0	0	0	0	0	0	0	0	0	0	0	0	0	0	0	0	0	0	0	0	0	0	0	0	0	0	0
4.7401905.A_G.Germ in dark	4	7401905	A	G	0.344086	UTR_5_PRIME	Germ in dark	AT4G12470	promoter	7401451	7402951	0	0	0	0	0	0	0	0	0	0	0	0	0	0	0	0	0	0	0	0	0	0	0	0	0	0	0	0	0	0	0	0	0	0	0	0	0	0
4.7410390.A_G.Germ in dark	4	7410390	A	G	0.311828	UTR_5_PRIME	Germ in dark	AT4G12490	promoter	7409906	7411406	0	0	0	0	0	0	0	0	0	0	0	0	0	0	0	0	0	0	0	0	0	0	0	0	0	0	0	0	0	0	0	0	0	0	0	0	0	0
4.1197393.T_C.M216T665	4	1197393	T	C	0.288889	UTR_5_PRIME	M216T665	AT4G02710	promoter	1197130	1198630	0	0	0	0	0	0	0	0	0	0	0	0	0	0	0	0	0	0	0	0	0	0	0	0	0	0	0	0	0	0	0	0	0	0	0	0	0	0
4.7410404.G_T.Germ in dark	4	7410404	G	T	0.344086	UTR_5_PRIME	Germ in dark	AT4G12490	promoter	7409906	7411406	0	0	0	0	0	0	0	0	0	0	0	0	0	0	0	0	0	0	0	0	0	0	0	0	0	0	0	0	0	0	0	0	0	0	0	0	0	0
5.2758121.T_G.clim-gs10	5	2758121	T	G	0.0558882	UTR_5_PRIME	clim-gs10	AT5G08520	promoter	2758040	2759540	0	0	0	0	0	0	0	0	0	0	0	0	0	0	0	0	0	0	0	0	0	0	0	0	0	0	0	0	0	0	0	0	0	0	0	0	0	0
5.18097563.T_C.clim-bio1	5	18097563	T	C	0.014	UTR_5_PRIME	clim-bio1	AT5G44820	promoter	18097111	18098611	0	0	0	0	0	0	0	0	0	0	0	0	0	0	0	0	0	0	-1	0	0	0	0	0	0	0	0	0	0	0	0	0	0	0	0	0	0	0
5.18281787.T_C.clim-bio1	5	18281787	T	C	0.014	UTR_5_PRIME	clim-bio1	AT5G45190	promoter	18281409	18282909	0	0	0	0	0	0	0	0	0	0	0	0	0	0	0	0	0	0	0	0	0	0	0	0	0	0	0	0	0	0	0	0	0	0	0	0	0	0
5.18207408.C_T.clim-bio1	5	18207408	C	T	0.014	UTR_5_PRIME	clim-bio1	AT5G45095	promoter	18206362	18207862	0	0	0	0	0	0	0	0	0	0	0	0	0	0	0	0	0	0	0	0	0	0	0	0	0	0	0	0	0	0	0	0	0	0	0	0	0	0
5.26894875.A_T.clim-bio4	5	26894875	A	T	0.0538922	UTR_5_PRIME	clim-bio4	AT5G67400	promoter	26893777	26895277	0	0	0	0	0	0	0	0	0	0	0	0	0	0	0	0	0	0	0	0	0	0	0	0	0	0	0	0	0	0	0	0	0	0	0	0	0	0
5.15453805.A_T.clim-bio1	5	15453805	A	T	0.018	UTR_5_PRIME	clim-bio1	AT5G38590	promoter	15453428	15454928	0	0	0	0	0	0	0	0	0	0	0	0	0	0	0	0	0	0	0	0	0	0	0	0	0	0	0	0	0	0	0	0	0	0	0	0	0	0
5.15453730.T_A.clim-bio1	5	15453730	T	A	0.018	UTR_5_PRIME	clim-bio1	AT5G38590	promoter	15453428	15454928	0	0	0	0	0	0	0	0	0	0	0	0	0	0	0	0	0	0	-1	0	0	0	0	0	0	0	0	0	0	0	0	0	0	0	0	0	0	0
5.15453807.A_T.clim-bio1	5	15453807	A	T	0.018	UTR_5_PRIME	clim-bio1	AT5G38590	promoter	15453428	15454928	0	0	0	0	0	0	0	0	0	0	0	0	0	0	0	0	0	0	0	0	0	0	0	0	0	0	0	0	0	0	0	0	0	0	0	0	0	0
5.26916074.A_T.clim-bio4	5	26916074	A	T	0.0439122	UTR_5_PRIME	clim-bio4	AT5G67440	promoter	26915953	26917453	0	0	0	0	0	0	0	0	0	0	0	0	0	0	0	0	0	0	0	0	0	0	0	0	0	0	0	0	0	0	0	0	0	0	0	0	0	0
5.17843747.T_C.clim-bio1	5	17843747	T	C	0.012	UTR_5_PRIME	clim-bio1	AT5G44290	promoter	17843306	17844806	0	0	0	0	0	0	0	0	0	0	0	0	0	0	0	0	0	0	0	0	0	0	0	0	0	0	0	0	0	0	0	0	0	0	0	0	0	0
5.17843584.G_A.clim-bio1	5	17843584	G	A	0.012	UTR_5_PRIME	clim-bio1	AT5G44290	promoter	17843306	17844806	0	0	0	0	0	0	0	0	0	0	0	0	0	0	0	0	0	0	0	0	0	0	0	0	0	0	0	0	0	0	0	0	0	0	0	0	0	0
5.18905390.C_T.clim-tmin6	5	18905390	C	T	0.011976	UTR_5_PRIME	clim-tmin6	AT5G46590	promoter	18904257	18905757	0	0	0	0	0	0	0	0	0	0	0	0	0	0	0	0	0	0	0	0	0	0	0	0	0	0	0	0	0	0	0	0	0	0	0	0	0	0
5.15748870.T_G.clim-tmax1	5	15748870	T	G	0.011976	UTR_5_PRIME	clim-tmax1	AT5G39330	terminator	15747855	15749355	0	0	0	0	0	0	0	0	0	0	0	0	0	0	0	0	0	0	0	0	0	0	0	0	0	0	0	0	0	0	0	0	0	0	0	0	0	0
5.15878699.T_A.clim-tmax1	5	15878699	T	A	0.011976	UTR_5_PRIME	clim-tmax1	AT5G39660	promoter	15877697	15879197	0	0	0	0	0	0	0	0	0	0	0	0	0	0	0	0	0	0	0	0	0	0	0	0	0	0	0	0	0	0	0	0	0	0	0	0	0	0
5.18073020.C_G.clim-tmax12	5	18073020	C	G	0.0279441	UTR_5_PRIME	clim-tmax12	AT5G44785	promoter	18072629	18074129	0	0	0	0	0	0	0	0	0	0	0	0	0	0	0	0	0	0	0	0	0	0	0	0	0	0	0	0	0	0	0	0	0	0	0	0	0	0
5.18207442.T_C.clim-bio11	5	18207442	T	C	0.0160321	UTR_5_PRIME	clim-bio11	AT5G45095	promoter	18206362	18207862	0	0	0	0	0	0	0	0	0	0	0	0	0	0	0	0	0	0	0	0	0	0	0	0	0	0	0	0	0	0	0	0	0	0	0	0	0	0
5.26933000.C_T.clim-bio4	5	26933000	C	T	0.0459082	UTR_5_PRIME	clim-bio4	AT5G67480	promoter	26932852	26934352	0	0	0	0	0	0	0	0	0	0	0	0	0	0	0	0	0	0	0	0	0	0	0	0	0	0	0	0	0	0	0	0	0	0	0	0	0	0
5.26946207.C_T.clim-bio4	5	26946207	C	T	0.0459082	UTR_5_PRIME	clim-bio4	AT5G67540	promoter	26945877	26947377	0	0	0	0	0	0	0	0	0	0	0	0	0	0	0	0	0	0	0	0	0	0	0	0	0	0	0	0	0	0	0	0	0	0	0	0	0	0
5.26933020.G_A.clim-bio4	5	26933020	G	A	0.0459082	UTR_5_PRIME	clim-bio4	AT5G67480	promoter	26932852	26934352	0	0	0	0	0	0	0	0	0	0	0	0	0	0	0	0	0	0	0	0	0	0	0	0	0	0	0	0	0	0	0	0	0	0	0	0	0	0
5.26946133.C_T.clim-bio4	5	26946133	C	T	0.0459082	UTR_5_PRIME	clim-bio4	AT5G67540	promoter	26945877	26947377	0	0	0	0	0	0	0	0	0	0	0	0	0	0	0	0	0	0	0	0	0	0	0	0	0	0	0	0	0	0	0	0	0	0	0	0	0	0
5.26933080.T_G.clim-bio4	5	26933080	T	G	0.0459082	UTR_5_PRIME	clim-bio4	AT5G67480	promoter	26932852	26934352	0	0	0	0	0	0	0	0	0	0	0	0	0	0	0	0	0	0	0	0	0	0	0	0	0	0	0	0	0	0	0	0	0	0	0	0	0	0
5.24330403.C_T.clim-bio4	5	24330403	C	T	0.0479042	UTR_5_PRIME	clim-bio4	AT5G60500	terminator	24329285	24330785	0	0	0	0	0	0	0	0	0	0	0	0	0	0	0	0	0	0	0	0	0	0	0	0	0	0	0	0	0	0	0	-1	0	0	0	0	0	0
5.19565732.G_A.DTF spain 2008 (2nd experiment)	5	19565732	G	A	0.0511364	UTR_5_PRIME	DTF spain 2008 (2nd experiment)	AT5G48270	promoter	19565468	19566968	0	0	0	0	0	0	0	0	0	0	0	0	0	0	0	0	0	0	0	0	0	0	0	0	0	0	0	0	0	0	0	0	0	0	0	0	0	0
5.17541925.A_G.clim-aet5	5	17541925	A	G	0.011976	UTR_5_PRIME	clim-aet5	AT5G43670	promoter	17541490	17542990	0	0	0	0	0	0	0	0	0	0	0	0	0	0	0	0	0	0	0	0	0	0	0	0	0	0	0	0	0	0	0	0	0	0	0	0	0	0
5.10864807.A_T.clim-bio9	5	10864807	A	T	0.012	UTR_5_PRIME	clim-bio9	AT5G28840	promoter	10864446	10865946	0	0	0	0	0	0	0	0	0	0	0	0	0	0	0	0	0	0	0	0	0	0	0	0	0	0	0	0	0	0	0	0	0	0	0	0	0	0
5.10932835.T_A.clim-bio9	5	10932835	T	A	0.012	UTR_5_PRIME	clim-bio9	AT5G28910	promoter	10932688	10934188	0	0	0	0	0	0	0	0	0	0	0	0	0	0	0	0	0	0	0	0	0	0	0	0	0	0	0	0	0	0	0	0	0	0	0	0	0	0
5.1399625.A_C.clim-gs9	5	1399625	A	C	0.0159681	UTR_5_PRIME	clim-gs9	AT5G04820	promoter	1398394	1399894	0	0	0	0	0	0	0	0	0	0	0	0	0	0	0	0	0	0	0	0	0	0	0	0	0	0	0	0	0	0	0	0	0	0	0	0	0	0
5.17804076.C_G.clim-bio9	5	17804076	C	G	0.014	UTR_5_PRIME	clim-bio9	AT5G44200	promoter	17803703	17805203	0	0	0	0	0	0	0	0	0	0	0	0	0	0	0	0	0	0	0	0	0	0	0	0	0	0	0	0	0	0	0	0	0	0	0	0	0	0
5.16866099.G_T.clim-tmax2	5	16866099	G	T	0.011976	UTR_5_PRIME	clim-tmax2	AT5G42210	promoter	16864769	16866269	0	0	0	0	0	0	0	0	0	0	0	0	0	0	0	0	0	0	0	0	0	0	0	0	0	0	0	0	0	0	0	0	0	0	0	0	-1	0
5.22482243.C_T.clim-gs9	5	22482243	C	T	0.0139721	UTR_5_PRIME	clim-gs9	AT5G55490	promoter	22481437	22482937	0	0	0	0	0	0	0	0	0	0	0	0	0	0	0	0	0	0	1	0	0	0	0	0	0	0	0	0	0	0	0	0	0	0	0	0	0	0
5.17148934.A_T.clim-aet4	5	17148934	A	T	0.011976	UTR_5_PRIME	clim-aet4	AT5G42760	promoter	17147807	17149307	0	0	0	0	0	0	0	0	0	0	0	0	0	0	0	0	0	0	0	0	0	0	0	0	0	0	0	0	0	0	0	0	0	0	0	0	0	0
5.10038965.T_C.clim-bio9	5	10038965	T	C	0.014	UTR_5_PRIME	clim-bio9	AT5G28040	promoter	10038786	10040286	0	0	0	0	0	0	0	0	0	0	0	0	0	0	0	0	0	0	0	0	0	0	0	0	0	0	0	0	0	0	0	0	0	0	0	0	0	0
5.1520068.A_T.clim-gs9	5	1520068	A	T	0.0139721	UTR_5_PRIME	clim-gs9	AT5G05140	promoter	1518704	1520204	0	0	0	0	0	0	0	0	0	0	0	0	0	0	0	0	0	0	0	0	0	0	0	0	0	0	0	0	0	0	0	0	0	0	0	0	0	0
5.17731077.T_A.clim-bio9	5	17731077	T	A	0.044	UTR_5_PRIME	clim-bio9	AT5G44060	promoter	17730004	17731504	0	0	0	0	0	0	0	0	0	0	0	0	0	0	0	0	0	0	0	0	0	0	0	0	0	0	0	0	0	0	0	0	0	0	0	0	0	0
5.17731091.G_A.clim-bio9	5	17731091	G	A	0.044	UTR_5_PRIME	clim-bio9	AT5G44060	promoter	17730004	17731504	0	0	0	0	0	0	0	0	0	0	0	0	0	0	0	0	0	0	0	0	0	0	0	0	0	0	0	0	0	0	0	0	0	0	0	0	0	0
5.17731129.T_G.clim-bio9	5	17731129	T	G	0.044	UTR_5_PRIME	clim-bio9	AT5G44060	promoter	17730004	17731504	0	0	0	0	0	0	0	0	0	0	0	0	0	0	0	0	0	0	0	0	0	0	0	0	0	0	0	0	0	0	0	0	0	0	0	0	0	0
5.17731145.C_T.clim-bio9	5	17731145	C	T	0.044	UTR_5_PRIME	clim-bio9	AT5G44060	promoter	17730004	17731504	0	0	0	0	0	0	0	0	0	0	0	0	0	0	0	0	0	0	0	0	0	0	0	0	0	0	0	0	0	0	0	0	0	0	0	0	0	0
5.17731037.C_T.clim-bio9	5	17731037	C	T	0.044	UTR_5_PRIME	clim-bio9	AT5G44060	promoter	17730004	17731504	0	0	0	0	0	0	0	0	0	0	0	0	0	0	0	0	0	0	0	0	0	0	0	0	0	0	0	0	0	0	0	0	0	0	0	0	0	0
5.15991913.T_C.clim-tmax6	5	15991913	T	C	0.0139721	UTR_5_PRIME	clim-tmax6	AT5G39950	promoter	15991478	15992978	0	0	0	0	0	0	0	0	0	0	0	0	0	0	0	0	0	0	0	0	0	0	0	0	0	0	0	0	0	0	0	0	0	0	0	0	0	0
5.9629121.A_T.clim-bio9	5	9629121	A	T	0.032	UTR_5_PRIME	clim-bio9	AT5G27320	promoter	9627989	9629489	0	0	0	0	0	0	0	0	0	0	0	0	0	0	0	0	0	0	0	0	0	0	0	0	0	0	0	0	0	0	0	0	0	0	0	0	0	0
5.17748254.T_G.clim-bio9	5	17748254	T	G	0.018	UTR_5_PRIME	clim-bio9	AT5G44090	promoter	17748026	17749526	0	0	0	0	0	0	0	0	0	0	0	0	0	0	0	0	0	0	0	0	0	0	0	0	0	0	0	0	0	0	0	0	0	0	0	0	0	0
5.7850265.C_G.clim-tmin6	5	7850265	C	G	0.011976	UTR_5_PRIME	clim-tmin6	AT5G23310	promoter	7849443	7850943	0	0	0	0	0	0	0	0	0	0	0	0	0	0	0	0	0	0	0	0	0	0	0	0	0	0	0	0	0	0	0	0	0	0	0	0	0	0
5.9451176.T_C.clim-tmax5	5	9451176	T	C	0.011976	UTR_5_PRIME	clim-tmax5	AT5G26860	promoter	9449951	9451451	0	0	0	0	0	0	0	0	0	0	0	0	0	0	0	0	0	0	0	0	0	0	0	0	0	0	0	0	0	0	0	0	0	0	0	0	0	0
5.16630755.T_C.clim-bio1	5	16630755	T	C	0.014	UTR_5_PRIME	clim-bio1	AT5G41580	promoter	16630320	16631820	0	0	0	0	0	0	0	0	0	0	0	0	0	0	0	0	0	0	0	0	0	0	0	0	0	0	0	0	0	0	0	0	0	0	0	0	0	0
5.25898097.A_T.Silique 16	5	25898097	A	T	0.0736842	UTR_5_PRIME	Silique 16	AT5G64770	promoter	25897671	25899171	0	0	0	0	0	0	0	0	0	0	0	0	0	0	0	0	0	0	0	0	0	0	0	0	0	0	0	0	0	0	0	0	0	0	0	0	0	0
5.7537883.T_G.clim-bio1	5	7537883	T	G	0.03	UTR_5_PRIME	clim-bio1	AT5G22660	promoter	7537552	7539052	0	0	0	0	0	0	0	0	0	0	0	0	0	0	0	0	0	0	0	0	0	0	0	0	0	0	0	0	0	0	0	0	0	0	0	0	0	0
5.7588065.C_T.clim-bio1	5	7588065	C	T	0.022	UTR_5_PRIME	clim-bio1	AT5G22770	promoter	7587822	7589322	0	0	0	0	0	0	0	0	0	0	0	0	0	0	0	0	0	0	0	0	0	0	0	0	0	0	0	0	0	0	0	0	0	0	0	0	0	0
5.20048336.C_T.clim-bio9	5	20048336	C	T	0.022	UTR_5_PRIME	clim-bio9	AT5G49440	promoter	20047238	20048738	0	0	0	0	0	0	0	0	0	0	0	0	0	0	0	0	0	0	0	0	0	0	0	0	0	0	0	0	0	0	0	0	0	-1	0	0	0	0
5.16034619.T_G.clim-tmax6	5	16034619	T	G	0.011976	UTR_5_PRIME	clim-tmax6	AT5G40060	promoter	16033440	16034940	0	0	0	0	0	0	0	0	0	0	0	0	0	0	0	0	0	0	0	0	0	0	0	0	0	0	0	0	0	0	0	0	0	0	0	0	0	0
5.13424510.C_T.clim-bio9	5	13424510	C	T	0.016	UTR_5_PRIME	clim-bio9	AT5G35180	promoter	13423315	13424815	0	0	0	0	0	0	0	0	0	0	0	0	0	0	0	0	0	0	0	0	0	0	0	0	0	0	0	0	0	0	0	0	0	0	0	0	0	0
5.26339726.G_T.B11	5	26339726	G	T	0.215054	UTR_5_PRIME	B11	AT5G65820	terminator	26338875	26340375	0	0	0	0	0	0	0	0	0	0	0	0	0	0	0	0	0	0	0	0	0	0	0	0	0	0	0	0	0	0	0	0	0	0	0	0	0	0
5.6241677.G_A.clim-pet3	5	6241677	G	A	0.0219561	UTR_5_PRIME	clim-pet3	AT5G18700	promoter	6240416	6241916	0	0	0	0	0	0	0	0	0	0	0	0	0	0	0	0	0	0	0	0	0	0	0	0	0	0	0	0	0	0	0	0	0	0	0	0	0	0
1.20229792.A_C.YEL	1	20229792	A	C	0.0736842	UTR_3_PRIME	YEL	AT1G54180	terminator	20229737	20231237	0	0	0	0	0	0	0	0	0	0	0	0	0	0	0	0	0	0	0	0	0	0	0	0	0	0	0	0	0	0	0	0	0	0	0	0	0	0
1.20229750.G_A.YEL	1	20229750	G	A	0.0736842	UTR_3_PRIME	YEL	AT1G54180	terminator	20229737	20231237	0	0	0	0	0	0	0	0	0	0	0	0	0	0	0	0	0	0	0	0	0	0	0	0	0	0	0	0	0	0	0	0	0	0	0	0	0	0
1.27643635.C_T.clim-gs10	1	27643635	C	T	0.0738523	UTR_3_PRIME	clim-gs10	AT1G73530	terminator	27642608	27644108	0	0	0	0	0	0	0	0	0	0	0	0	0	0	-1	0	0	0	0	0	0	0	0	0	0	0	0	0	0	0	0	0	0	0	0	0	0	0
1.4147892.A_T.avrPphB	1	4147892	A	T	0.377778	UTR_3_PRIME	avrPphB	AT1G12230	promoter	4146961	4148461	0	0	0	0	0	0	0	0	0	0	0	0	0	0	0	0	0	0	0	0	0	0	0	0	0	0	0	0	0	0	0	0	0	0	0	0	0	0
1.4147900.C_T.avrPphB	1	4147900	C	T	0.377778	UTR_3_PRIME	avrPphB	AT1G12230	promoter	4146961	4148461	0	0	0	0	0	0	0	0	0	0	0	0	0	0	0	0	0	0	0	0	0	0	0	0	0	0	0	0	0	0	0	0	0	0	0	0	0	0
1.4147907.G_A.avrPphB	1	4147907	G	A	0.377778	UTR_3_PRIME	avrPphB	AT1G12230	promoter	4146961	4148461	0	0	0	0	0	0	0	0	0	0	0	0	0	0	0	0	0	0	0	0	0	0	0	0	0	0	0	0	0	0	0	0	0	0	0	0	0	0
1.4147775.C_A.avrPphB	1	4147775	C	A	0.377778	UTR_3_PRIME	avrPphB	AT1G12230	promoter	4146961	4148461	0	0	0	0	0	0	0	0	0	0	0	0	0	0	0	0	0	0	0	0	0	0	0	0	0	0	0	0	0	0	0	0	0	0	0	0	0	0
1.4147734.C_T.avrPphB	1	4147734	C	T	0.377778	UTR_3_PRIME	avrPphB	AT1G12230	promoter	4146961	4148461	0	0	0	0	0	0	0	0	0	0	0	0	0	0	0	0	0	0	0	0	0	0	0	0	0	0	0	0	0	0	0	0	0	0	0	0	0	0
1.4147738.G_T.avrPphB	1	4147738	G	T	0.377778	UTR_3_PRIME	avrPphB	AT1G12230	promoter	4146961	4148461	0	0	0	0	0	0	0	0	0	0	0	0	0	0	0	0	0	0	0	0	0	0	0	0	0	0	0	0	0	0	0	0	0	0	0	0	0	0
1.4147832.A_T.avrPphB	1	4147832	A	T	0.377778	UTR_3_PRIME	avrPphB	AT1G12230	promoter	4146961	4148461	0	0	0	0	0	0	0	0	0	0	0	0	0	0	0	0	0	0	0	0	0	0	0	0	0	0	0	0	0	0	0	0	0	0	0	0	0	0
1.4147899.A_T.avrPphB	1	4147899	A	T	0.377778	UTR_3_PRIME	avrPphB	AT1G12230	promoter	4146961	4148461	0	0	0	0	0	0	0	0	0	0	0	0	0	0	0	0	0	0	0	0	0	0	0	0	0	0	0	0	0	0	0	0	0	0	0	0	0	0
1.4147732.G_A.avrPphB	1	4147732	G	A	0.377778	UTR_3_PRIME	avrPphB	AT1G12230	promoter	4146961	4148461	0	0	0	0	0	0	0	0	0	0	0	0	0	0	0	0	0	0	0	0	0	0	0	0	0	0	0	0	0	0	0	0	0	0	0	0	0	0
1.4147765.G_A.avrPphB	1	4147765	G	A	0.377778	UTR_3_PRIME	avrPphB	AT1G12230	promoter	4146961	4148461	0	0	0	0	0	0	0	0	0	0	0	0	0	0	0	0	0	0	0	0	0	0	0	0	0	0	0	0	0	0	0	0	0	0	0	0	0	0
1.27380430.A_G.clim-gs10	1	27380430	A	G	0.0499002	UTR_3_PRIME	clim-gs10	AT1G72740	terminator	27379259	27380759	0	0	0	0	0	0	0	0	0	0	0	0	0	0	0	0	0	0	0	0	0	0	0	0	0	0	0	0	0	0	0	0	0	0	0	0	0	0
1.955773.G_A.clim-bio9	1	955773	G	A	0.012	UTR_3_PRIME	clim-bio9	AT1G03790	terminator	955644	957144	0	0	0	0	0	0	0	0	0	0	0	0	0	0	0	0	0	0	0	0	0	0	0	0	0	0	0	0	0	0	0	0	0	0	0	0	0	0
1.9345084.G_T.clim-gs10	1	9345084	G	T	0.0359281	UTR_3_PRIME	clim-gs10	AT1G26940	terminator	9344823	9346323	0	0	0	0	0	0	0	0	0	0	0	0	0	0	0	0	0	0	0	0	0	0	0	0	0	0	0	0	0	0	0	0	0	0	0	0	0	0
1.20237057.G_A.YEL	1	20237057	G	A	0.0842105	UTR_3_PRIME	YEL	AT1G54200	terminator	20236858	20238358	0	0	0	0	0	0	0	0	0	0	0	0	0	0	0	0	0	0	0	0	0	0	0	0	0	0	0	0	0	0	0	0	0	0	0	0	0	0
1.2882139.T_A.clim-gs10	1	2882139	T	A	0.0299401	UTR_3_PRIME	clim-gs10	AT1G08960	terminator	2881734	2883234	0	0	0	0	0	0	0	0	0	0	0	0	0	0	0	0	0	0	0	0	0	0	0	0	0	0	0	0	0	0	0	0	0	0	0	0	0	0
1.20252324.A_G.YEL	1	20252324	A	G	0.0842105	UTR_3_PRIME	YEL	AT1G54230	terminator	20251865	20253365	0	0	0	0	0	0	0	0	0	0	0	0	0	0	0	0	0	0	0	0	0	0	0	0	0	0	0	0	0	0	0	0	0	0	0	0	0	0
1.20252332.A_C.YEL	1	20252332	A	C	0.0842105	UTR_3_PRIME	YEL	AT1G54230	terminator	20251865	20253365	0	0	0	0	0	0	0	0	0	0	0	0	0	0	0	0	0	0	0	0	0	0	0	0	0	0	0	0	0	0	0	0	0	0	0	0	0	0
1.20297972.T_A.YEL	1	20297972	T	A	0.0842105	UTR_3_PRIME	YEL	AT1G54370	promoter	20296736	20298236	0	0	0	0	0	0	0	0	0	1	0	0	0	0	0	0	0	0	0	0	0	0	0	0	0	0	0	0	0	0	0	0	0	0	0	0	0	0
1.1193792.A_T.clim-tmax2	1	1193792	A	T	0.0199601	UTR_3_PRIME	clim-tmax2	AT1G04420	terminator	1193384	1194884	0	0	0	0	0	0	0	0	0	0	0	0	0	0	0	0	0	0	0	0	0	0	0	0	0	0	0	0	0	0	0	0	0	0	0	0	0	0
1.1189381.T_C.clim-tmax2	1	1189381	T	C	0.0199601	UTR_3_PRIME	clim-tmax2	AT1G04410	terminator	1187994	1189494	0	0	0	0	0	0	0	0	0	0	0	0	0	0	0	0	0	0	0	0	0	0	0	0	0	0	0	0	0	0	0	0	0	0	0	0	0	0
1.1234222.G_T.clim-tmax2	1	1234222	G	T	0.0219561	UTR_3_PRIME	clim-tmax2	AT1G04520	terminator	1233532	1235032	0	0	0	0	0	0	0	0	0	0	0	0	0	0	0	0	0	0	0	0	0	0	0	0	0	0	0	0	0	0	0	0	0	0	0	0	0	0
1.25571650.T_C.clim-gs tmax	1	25571650	T	C	0.0139721	UTR_3_PRIME	clim-gs tmax	AT1G68230	promoter	25571118	25572618	0	0	0	0	0	0	0	0	0	0	0	0	0	0	0	0	0	0	0	0	0	0	0	0	0	0	0	0	0	0	0	0	0	0	0	0	0	0
1.3727393.C_T.clim-tmax2	1	3727393	C	T	0.011976	UTR_3_PRIME	clim-tmax2	AT1G11130	terminator	3726950	3728450	0	0	0	0	0	0	0	0	0	0	0	0	0	0	0	0	0	0	0	0	0	0	0	0	0	0	0	0	-1	0	0	0	0	0	0	0	0	0
1.3727338.C_T.clim-tmax2	1	3727338	C	T	0.011976	UTR_3_PRIME	clim-tmax2	AT1G11130	terminator	3726950	3728450	0	0	0	0	0	0	0	0	0	0	0	0	0	0	0	0	0	0	0	0	0	1	0	0	0	0	0	0	0	0	0	0	0	0	0	0	0	0
1.3190376.T_A.clim-bio4	1	3190376	T	A	0.0499002	UTR_3_PRIME	clim-bio4	AT1G09815	terminator	3189742	3191242	0	0	0	0	0	0	0	0	0	0	0	0	0	0	0	0	0	0	0	0	0	0	0	0	0	0	0	0	0	0	0	0	0	0	0	0	0	0
1.26111889.A_T.SDV	1	26111889	A	T	0.0503145	UTR_3_PRIME	SDV	AT1G69460	terminator	26110687	26112187	0	0	0	0	0	0	0	0	0	0	0	0	0	0	0	0	0	0	0	0	0	0	0	0	0	0	0	0	0	0	0	0	0	0	0	0	0	0
1.1545169.T_A.clim-tmax1	1	1545169	T	A	0.0179641	UTR_3_PRIME	clim-tmax1	AT1G05300	terminator	1543926	1545426	0	0	0	0	0	0	0	0	0	0	0	0	0	0	0	0	0	0	0	0	0	0	0	0	0	0	0	0	0	0	0	0	0	0	0	0	0	0
1.5256436.A_G.clim-bio4	1	5256436	A	G	0.0538922	UTR_3_PRIME	clim-bio4	AT1G15280	terminator	5256363	5257863	0	0	0	0	0	0	0	0	0	0	0	0	0	0	0	0	0	0	0	0	0	0	0	0	0	0	0	0	0	0	0	0	0	0	0	0	0	0
1.29484345.T_A.clim-bio4	1	29484345	T	A	0.0538922	UTR_3_PRIME	clim-bio4	AT1G78370	terminator	29483119	29484619	0	0	0	0	0	0	0	0	0	0	0	0	0	0	0	0	0	0	0	0	0	0	0	0	0	0	0	0	0	0	0	0	0	0	0	0	0	0
1.29569119.T_G.clim-bio4	1	29569119	T	G	0.0678643	UTR_3_PRIME	clim-bio4	AT1G78610	terminator	29567960	29569460	0	0	0	0	0	0	0	0	0	0	0	0	0	0	0	0	0	0	0	0	0	0	0	0	0	0	0	0	0	0	0	0	0	0	0	0	0	0
1.11129207.C_T.clim-tmin3	1	11129207	C	T	0.0145228	UTR_3_PRIME	clim-tmin3	AT1G31163	terminator	11127731	11129231	0	0	0	0	0	0	0	0	0	0	0	0	0	0	0	0	0	0	0	0	0	0	0	0	0	0	0	0	0	0	0	0	0	0	0	0	0	0
1.1242036.A_G.clim-tmax2	1	1242036	A	G	0.0259481	UTR_3_PRIME	clim-tmax2	AT1G04550	terminator	1241657	1243157	0	0	0	0	0	0	0	0	0	0	0	0	0	0	0	0	0	0	0	0	0	0	0	0	0	0	0	0	0	0	0	0	0	0	0	0	0	0
1.1242107.T_G.clim-tmax2	1	1242107	T	G	0.0259481	UTR_3_PRIME	clim-tmax2	AT1G04550	terminator	1241657	1243157	0	0	0	0	0	0	0	0	0	0	0	0	0	0	0	0	0	0	1	0	0	0	0	0	0	0	0	0	0	0	0	0	0	0	0	0	0	0
1.25575144.G_A.clim-gs tmax	1	25575144	G	A	0.011976	UTR_3_PRIME	clim-gs tmax	AT1G68240	terminator	25573863	25575363	0	0	0	0	0	0	0	0	0	0	0	0	0	0	0	0	0	0	0	0	0	0	0	0	0	0	0	0	0	0	0	0	0	0	0	0	0	0
1.1380717.A_C.clim-tmax1	1	1380717	A	C	0.011976	UTR_3_PRIME	clim-tmax1	AT1G04890	terminator	1379381	1380881	0	0	0	0	0	0	0	0	0	0	0	0	0	0	0	0	0	0	0	0	0	0	0	0	0	0	0	0	0	0	0	0	0	0	0	0	0	0
1.1396433.T_A.clim-tmax1	1	1396433	T	A	0.011976	UTR_3_PRIME	clim-tmax1	AT1G04930	terminator	1395264	1396764	0	0	0	0	0	0	0	0	0	0	0	0	0	0	0	0	0	0	0	0	0	0	0	0	0	0	0	0	0	0	0	0	0	0	0	0	0	0
1.1531316.G_A.clim-tmin6	1	1531316	G	A	0.011976	UTR_3_PRIME	clim-tmin6	AT1G05270	terminator	1530640	1532140	0	0	0	0	0	0	0	0	0	0	0	0	0	0	0	0	0	0	0	0	0	0	0	0	-1	0	0	0	0	0	0	0	0	0	0	0	0	0
1.20179434.T_C.clim-gs4	1	20179434	T	C	0.0479042	UTR_3_PRIME	clim-gs4	AT1G54050	terminator	20178356	20179856	0	0	0	0	0	0	0	0	0	0	0	0	0	0	0	0	0	0	0	0	0	0	0	0	0	0	0	0	0	0	0	0	0	0	0	0	0	0
1.20221215.A_C.clim-gs4	1	20221215	A	C	0.0479042	UTR_3_PRIME	clim-gs4	AT1G54170	terminator	20220028	20221528	0	0	0	0	0	0	0	0	0	0	0	0	0	0	0	0	0	0	0	0	0	0	0	0	0	0	0	0	0	0	0	0	0	0	0	0	0	0
1.2809684.G_C.clim-bio4	1	2809684	G	C	0.0439122	UTR_3_PRIME	clim-bio4	AT1G08780	terminator	2808777	2810277	0	0	0	0	0	0	0	0	0	0	0	0	0	0	0	0	0	0	0	0	0	0	0	0	0	0	0	0	0	0	0	0	0	0	0	0	0	0
1.865918.C_T.clim-tmax1	1	865918	C	T	0.0139721	UTR_3_PRIME	clim-tmax1	AT1G03470	terminator	864894	866394	0	0	0	0	0	0	0	0	0	0	0	0	0	0	0	0	0	0	0	0	0	0	0	0	0	0	0	0	0	0	0	0	0	0	0	0	0	0
1.7485649.A_T.clim-tmax12	1	7485649	A	T	0.0139721	UTR_3_PRIME	clim-tmax12	AT1G21370	terminator	7485166	7486666	0	0	0	0	0	0	0	0	0	0	0	0	0	0	0	0	0	0	0	0	0	0	0	0	0	0	0	0	0	0	0	0	0	0	0	0	0	0
1.3459927.A_G.clim-tmax2	1	3459927	A	G	0.0139721	UTR_3_PRIME	clim-tmax2	AT1G10500	terminator	3458999	3460499	0	0	0	0	0	0	0	0	0	0	0	0	0	0	0	0	0	0	0	0	0	0	0	0	0	0	0	0	0	0	0	0	0	0	0	0	0	0
1.19492317.G_A.clim-gs9	1	19492317	G	A	0.0159681	UTR_3_PRIME	clim-gs9	AT1G52340	promoter	19491150	19492650	0	0	0	0	0	0	0	0	0	0	0	0	0	0	0	0	0	0	0	0	0	0	0	0	0	0	0	0	0	0	0	0	0	0	0	0	0	0
1.4150884.A_T.avrPphB	1	4150884	A	T	0.288889	UTR_3_PRIME	avrPphB	AT1G12230	terminator	4150556	4152056	0	0	0	0	0	0	0	0	0	0	0	0	0	0	0	0	0	0	0	0	0	0	0	0	0	0	0	0	0	0	0	0	0	0	0	0	0	0
1.4151027.A_C.avrPphB	1	4151027	A	C	0.288889	UTR_3_PRIME	avrPphB	AT1G12230	terminator	4150556	4152056	0	0	0	0	0	0	0	0	0	0	1	0	0	0	0	0	0	0	0	0	0	0	0	0	0	0	0	0	0	0	0	0	0	0	0	0	0	0
1.4151035.C_T.avrPphB	1	4151035	C	T	0.288889	UTR_3_PRIME	avrPphB	AT1G12230	terminator	4150556	4152056	0	0	0	0	0	0	0	0	0	0	0	0	0	0	0	0	0	0	0	0	0	0	0	0	0	0	0	0	0	0	0	0	0	0	0	0	0	0
1.4150944.T_G.avrPphB	1	4150944	T	G	0.288889	UTR_3_PRIME	avrPphB	AT1G12230	terminator	4150556	4152056	0	0	0	0	0	0	0	0	0	0	0	0	0	0	0	0	0	0	0	0	0	0	0	0	0	0	0	0	0	0	0	0	0	0	0	0	0	0
1.4150972.T_C.avrPphB	1	4150972	T	C	0.288889	UTR_3_PRIME	avrPphB	AT1G12230	terminator	4150556	4152056	0	0	0	0	0	0	0	0	0	0	0	0	0	0	0	0	0	0	0	0	0	0	0	0	0	0	0	0	0	0	0	0	0	0	0	0	0	0
1.4151002.T_C.avrPphB	1	4151002	T	C	0.288889	UTR_3_PRIME	avrPphB	AT1G12230	terminator	4150556	4152056	0	0	0	0	0	0	0	0	0	0	0	0	0	0	0	0	0	0	0	0	0	0	0	0	0	0	0	0	0	0	0	0	0	0	0	0	0	0
1.4150788.G_C.avrPphB	1	4150788	G	C	0.288889	UTR_3_PRIME	avrPphB	AT1G12230	terminator	4150556	4152056	0	0	0	0	0	0	0	0	0	0	0	0	0	0	0	0	0	0	0	0	0	0	0	0	0	0	0	0	0	0	0	0	0	0	0	0	0	0
1.4150809.A_T.avrPphB	1	4150809	A	T	0.288889	UTR_3_PRIME	avrPphB	AT1G12230	terminator	4150556	4152056	0	0	0	0	0	0	0	0	0	0	0	0	0	0	0	0	0	0	0	0	0	0	0	0	0	0	0	0	0	0	0	0	0	0	0	0	0	0
1.4150821.G_T.avrPphB	1	4150821	G	T	0.288889	UTR_3_PRIME	avrPphB	AT1G12230	terminator	4150556	4152056	0	0	0	0	0	0	0	0	0	0	0	0	0	0	0	0	0	0	0	0	0	0	0	0	0	0	0	0	0	0	0	0	0	0	0	0	0	0
1.4150937.T_C.avrPphB	1	4150937	T	C	0.288889	UTR_3_PRIME	avrPphB	AT1G12230	terminator	4150556	4152056	0	0	0	0	0	0	0	0	0	0	0	0	0	0	0	0	0	0	0	0	0	0	0	0	0	0	0	0	0	0	0	0	0	0	0	0	0	0
1.8377281.A_G.clim-tmax12	1	8377281	A	G	0.0219561	UTR_3_PRIME	clim-tmax12	AT1G23680	promoter	8376656	8378156	0	0	0	0	0	0	0	0	0	0	0	0	0	0	0	0	0	0	0	0	0	0	0	0	0	0	0	0	0	0	0	0	0	0	0	0	0	0
1.1242109.A_C.clim-tmax2	1	1242109	A	C	0.0299401	UTR_3_PRIME	clim-tmax2	AT1G04550	terminator	1241657	1243157	0	0	0	0	0	0	0	0	0	0	0	0	0	0	0	0	0	0	1	0	0	0	0	0	0	0	0	0	0	0	0	0	0	0	0	0	0	0
1.3906723.A_C.clim-tmax2	1	3906723	A	C	0.0139721	UTR_3_PRIME	clim-tmax2	AT1G11608	terminator	3906318	3907818	0	0	0	0	0	0	0	0	0	0	0	0	0	0	0	0	0	0	0	0	0	0	0	0	0	0	0	0	0	0	0	0	0	0	0	0	0	0
1.8938645.G_A.clim-tmax12	1	8938645	G	A	0.0139721	UTR_3_PRIME	clim-tmax12	AT1G25450	terminator	8937386	8938886	0	0	0	0	0	0	0	0	0	0	0	0	0	0	0	0	0	0	0	0	0	0	0	0	0	0	0	0	0	0	0	0	0	0	0	0	0	0
1.27688275.C_A.clim-bio6	1	27688275	C	A	0.0643863	UTR_3_PRIME	clim-bio6	AT1G73650	terminator	27687122	27688622	0	0	0	0	0	0	0	0	0	0	0	0	0	0	0	0	0	0	0	0	0	0	0	0	0	0	0	0	0	0	0	0	0	0	0	0	0	0
1.29463662.C_T.clim-aet11	1	29463662	C	T	0.0139721	UTR_3_PRIME	clim-aet11	AT1G78310	terminator	29462547	29464047	0	0	0	0	0	0	0	0	0	0	0	0	0	0	0	0	0	0	0	0	0	0	0	0	0	0	0	0	0	0	0	0	0	0	0	0	0	0
1.29457271.T_G.clim-aet11	1	29457271	T	G	0.0139721	UTR_3_PRIME	clim-aet11	AT1G78290	terminator	29456204	29457704	0	0	0	0	0	0	0	0	0	0	0	0	0	0	0	0	0	0	0	0	0	0	0	0	0	0	0	0	-1	0	0	0	0	0	0	0	0	0
1.27618658.C_G.clim-tmax1	1	27618658	C	G	0.0638723	UTR_3_PRIME	clim-tmax1	AT1G73450	terminator	27618595	27620095	0	0	0	0	0	0	0	0	0	0	0	0	0	0	0	0	0	0	0	0	0	0	0	0	0	0	0	0	0	0	0	0	0	0	0	0	0	0
1.1064659.T_G.clim-tmax1	1	1064659	T	G	0.0359281	UTR_3_PRIME	clim-tmax1	AT1G04110	promoter	1063309	1064809	0	0	0	0	0	0	0	0	0	0	0	0	0	0	0	0	0	0	0	0	0	0	0	0	0	0	0	0	0	0	0	0	0	0	0	0	0	0
1.7399129.A_T.clim-tmin11	1	7399129	A	T	0.0658683	UTR_3_PRIME	clim-tmin11	AT1G21130	terminator	7397813	7399313	0	0	0	0	0	0	0	0	0	0	0	0	0	0	0	0	0	0	0	0	0	0	0	0	0	0	0	0	0	0	0	0	0	0	0	0	0	0
1.3859792.G_T.clim-tmax2	1	3859792	G	T	0.0139721	UTR_3_PRIME	clim-tmax2	AT1G11460	terminator	3858965	3860465	0	0	0	0	0	0	0	0	0	0	0	0	0	0	0	0	0	0	0	0	0	0	0	0	0	0	0	0	0	0	0	0	0	0	0	0	0	0
1.1331830.A_T.clim-tmax2	1	1331830	A	T	0.0239521	UTR_3_PRIME	clim-tmax2	AT1G04730	promoter	1330669	1332169	0	0	0	0	0	0	0	0	0	0	1	0	0	0	0	0	0	0	0	0	0	0	-1	0	0	0	0	0	0	0	0	0	0	0	0	0	0	0
1.3112653.A_C.clim-tmax2	1	3112653	A	C	0.0239521	UTR_3_PRIME	clim-tmax2	AT1G09620	terminator	3111777	3113277	0	0	0	0	0	0	0	0	0	0	0	0	0	0	0	0	0	0	0	0	0	0	0	0	0	0	0	0	0	0	0	0	0	0	0	0	0	1
1.4971017.C_T.clim-tmax2	1	4971017	C	T	0.0239521	UTR_3_PRIME	clim-tmax2	AT1G14520	promoter	4969811	4971311	0	0	0	0	0	0	0	0	0	0	0	0	0	0	0	0	0	0	0	0	0	0	0	0	0	0	0	0	0	0	0	0	0	0	0	0	0	0
1.2313634.T_C.clim-tmax2	1	2313634	T	C	0.0239521	UTR_3_PRIME	clim-tmax2	AT1G07530	terminator	2312580	2314080	0	0	0	0	0	0	0	0	0	0	0	0	0	0	0	0	0	0	0	0	0	0	0	0	0	0	0	0	0	0	0	0	0	0	0	0	0	0
1.3550139.A_T.clim-tmax2	1	3550139	A	T	0.0239521	UTR_3_PRIME	clim-tmax2	AT1G10690	terminator	3548919	3550419	0	0	0	0	0	0	0	0	0	0	0	0	0	0	0	0	0	0	0	0	0	0	0	0	0	0	0	0	0	0	0	0	0	0	0	0	0	0
1.4525739.C_T.clim-tmax2	1	4525739	C	T	0.0239521	UTR_3_PRIME	clim-tmax2	AT1G13245	promoter	4525704	4527204	0	0	0	0	0	0	0	0	0	0	0	0	0	0	0	0	0	0	0	0	0	0	0	0	0	0	0	0	0	0	0	0	0	0	0	0	0	0
1.1509161.T_C.clim-tmax2	1	1509161	T	C	0.0239521	UTR_3_PRIME	clim-tmax2	AT1G05200	terminator	1508652	1510152	0	0	0	0	0	0	0	0	0	0	0	0	0	0	0	0	0	0	0	0	0	0	0	0	0	0	0	0	0	0	0	0	0	0	0	0	0	0
1.2097780.A_T.clim-tmax2	1	2097780	A	T	0.0239521	UTR_3_PRIME	clim-tmax2	AT1G06830	terminator	2097155	2098655	0	0	0	0	0	0	0	0	0	0	0	-1	0	0	0	0	0	0	0	0	0	0	0	0	0	0	0	0	0	0	0	0	0	0	0	0	0	0
1.2150025.C_T.clim-tmax2	1	2150025	C	T	0.0239521	UTR_3_PRIME	clim-tmax2	AT1G06990	terminator	2149652	2151152	0	0	0	0	0	0	0	0	0	0	0	0	0	0	0	0	0	0	0	0	0	0	0	0	0	0	0	0	0	0	0	0	0	0	0	0	0	0
1.2241084.C_A.clim-tmax2	1	2241084	C	A	0.0239521	UTR_3_PRIME	clim-tmax2	AT1G07280	terminator	2240971	2242471	0	0	0	0	0	0	0	0	0	0	0	0	0	0	0	0	0	0	0	0	0	0	0	0	0	0	0	0	0	0	0	0	0	0	0	0	0	0
1.4030332.A_C.clim-tmax2	1	4030332	A	C	0.0239521	UTR_3_PRIME	clim-tmax2	AT1G11930	terminator	4030156	4031656	0	0	0	0	0	0	0	0	0	0	0	0	0	0	0	0	0	0	0	0	0	0	0	0	0	0	0	0	0	0	0	0	0	0	0	0	0	0
1.1402781.A_G.clim-tmax2	1	1402781	A	G	0.0239521	UTR_3_PRIME	clim-tmax2	AT1G04950	terminator	1402084	1403584	0	0	0	0	0	0	0	0	0	0	0	0	0	0	0	0	0	0	0	0	0	0	0	0	0	0	0	0	0	0	0	0	0	0	0	0	0	0
1.1698024.A_C.clim-tmax2	1	1698024	A	C	0.0239521	UTR_3_PRIME	clim-tmax2	AT1G05670	terminator	1696540	1698040	0	0	0	0	0	0	0	0	0	0	0	0	0	0	0	0	0	0	0	0	0	0	0	0	0	0	0	0	0	0	0	0	0	0	0	0	0	0
1.3195887.T_G.clim-tmax2	1	3195887	T	G	0.0239521	UTR_3_PRIME	clim-tmax2	AT1G09840	terminator	3194718	3196218	0	0	0	0	0	0	0	0	0	0	0	0	0	0	0	0	0	0	0	0	0	0	0	0	0	0	0	0	0	0	0	0	0	0	0	0	0	0
1.4548638.A_T.clim-tmax2	1	4548638	A	T	0.0239521	UTR_3_PRIME	clim-tmax2	AT1G13280	terminator	4548394	4549894	0	0	0	0	0	0	0	0	0	0	0	0	0	0	0	0	0	0	0	0	0	0	0	0	0	0	0	0	0	0	0	0	0	0	0	0	0	0
1.20298144.C_T.clim-gs9	1	20298144	C	T	0.0159681	UTR_3_PRIME	clim-gs9	AT1G54370	promoter	20296736	20298236	0	0	0	0	0	0	0	0	0	0	0	0	0	0	0	0	0	0	0	0	0	0	0	0	0	0	0	0	0	0	0	0	0	0	0	0	0	0
1.20298198.C_A.clim-gs9	1	20298198	C	A	0.0159681	UTR_3_PRIME	clim-gs9	AT1G54370	promoter	20296736	20298236	0	0	0	0	0	0	0	0	0	0	0	0	0	0	0	0	0	0	0	0	0	0	0	0	0	0	0	0	0	0	0	0	0	0	0	0	0	0
1.20298201.A_C.clim-gs9	1	20298201	A	C	0.0159681	UTR_3_PRIME	clim-gs9	AT1G54370	promoter	20296736	20298236	0	0	0	0	0	0	0	0	0	0	0	0	0	0	0	0	0	0	0	0	0	0	0	0	0	0	0	0	0	0	0	0	0	0	0	0	0	0
1.20298236.A_G.clim-gs9	1	20298236	A	G	0.0159681	UTR_3_PRIME	clim-gs9	AT1G54370	promoter	20296736	20298236	0	0	0	0	0	0	0	0	0	0	0	0	0	0	0	0	0	0	0	0	0	0	0	0	0	0	0	0	0	0	0	0	0	0	0	0	0	0
1.20298262.T_G.clim-gs9	1	20298262	T	G	0.0159681	UTR_3_PRIME	clim-gs9	AT1G54380	terminator	20296804	20298304	0	0	0	0	0	0	0	0	0	0	0	0	0	0	0	0	0	0	0	0	0	0	0	0	0	0	0	0	0	0	0	0	0	0	0	0	0	0
1.20293178.A_T.clim-gs9	1	20293178	A	T	0.0159681	UTR_3_PRIME	clim-gs9	AT1G54370	terminator	20292150	20293650	0	0	0	0	0	0	0	0	0	0	0	0	0	0	0	0	0	0	0	0	0	0	0	0	0	0	0	0	0	0	0	0	0	0	0	0	0	0
1.20298208.C_T.clim-gs9	1	20298208	C	T	0.0159681	UTR_3_PRIME	clim-gs9	AT1G54370	promoter	20296736	20298236	0	0	0	0	0	0	0	0	0	0	0	0	0	0	0	0	0	0	0	0	0	0	0	0	0	0	0	0	0	0	0	0	0	0	0	0	0	0
1.20298009.C_A.clim-gs9	1	20298009	C	A	0.0159681	UTR_3_PRIME	clim-gs9	AT1G54370	promoter	20296736	20298236	0	0	0	0	0	0	0	0	0	0	0	0	0	0	0	0	0	0	0	0	0	0	0	0	0	0	0	0	0	0	0	0	0	0	0	0	0	0
1.20298177.G_C.clim-gs9	1	20298177	G	C	0.0159681	UTR_3_PRIME	clim-gs9	AT1G54370	promoter	20296736	20298236	0	0	0	0	0	0	0	0	0	0	0	0	0	0	0	0	0	0	0	0	0	0	0	0	0	0	0	0	0	0	0	0	0	0	0	0	0	0
1.20298181.T_G.clim-gs9	1	20298181	T	G	0.0159681	UTR_3_PRIME	clim-gs9	AT1G54370	promoter	20296736	20298236	0	0	0	0	0	0	0	0	0	0	0	0	0	0	0	0	0	0	0	0	0	0	0	0	0	0	0	0	0	0	0	0	0	0	0	0	0	0
1.20297982.T_C.clim-gs9	1	20297982	T	C	0.0159681	UTR_3_PRIME	clim-gs9	AT1G54370	promoter	20296736	20298236	0	0	0	0	0	0	0	0	0	1	0	0	0	0	0	0	0	0	0	0	0	0	0	0	0	0	0	0	0	0	0	0	0	0	0	0	0	0
1.20298077.G_A.clim-gs9	1	20298077	G	A	0.0159681	UTR_3_PRIME	clim-gs9	AT1G54370	promoter	20296736	20298236	0	0	0	0	0	0	0	0	0	0	0	0	0	0	0	0	0	0	0	0	0	0	0	0	0	0	0	0	0	0	0	0	0	0	0	0	0	0
1.20298099.G_A.clim-gs9	1	20298099	G	A	0.0159681	UTR_3_PRIME	clim-gs9	AT1G54370	promoter	20296736	20298236	0	0	0	0	0	0	0	0	0	0	1	0	0	0	0	0	0	0	0	0	0	0	0	0	0	0	0	0	0	0	0	0	0	0	0	0	0	0
1.20298257.G_A.clim-gs9	1	20298257	G	A	0.0159681	UTR_3_PRIME	clim-gs9	AT1G54380	terminator	20296804	20298304	0	0	0	0	0	0	0	0	0	0	0	0	0	0	0	0	0	0	0	0	0	0	0	0	0	0	0	0	0	0	0	0	0	0	0	0	0	0
1.20298264.A_C.clim-gs9	1	20298264	A	C	0.0159681	UTR_3_PRIME	clim-gs9	AT1G54380	terminator	20296804	20298304	0	0	0	0	0	0	0	0	0	0	0	0	0	0	0	0	0	0	0	0	0	0	0	0	0	0	0	0	0	0	0	0	0	0	0	0	0	0
1.27612386.A_G.clim-tmin6	1	27612386	A	G	0.011976	UTR_3_PRIME	clim-tmin6	AT1G73440	terminator	27612315	27613815	0	0	0	0	0	0	0	0	0	0	0	0	0	0	0	0	0	0	0	0	0	0	0	0	0	0	0	0	0	0	0	0	0	0	0	0	0	0
1.7489330.G_A.clim-tmax12	1	7489330	G	A	0.0179641	UTR_3_PRIME	clim-tmax12	AT1G21380	promoter	7488280	7489780	0	0	0	0	0	0	0	0	0	0	0	0	0	0	0	0	0	0	0	0	0	0	0	0	0	0	0	0	0	0	0	0	0	0	0	0	0	0
1.3928252.T_C.clim-tmin3	1	3928252	T	C	0.0518672	UTR_3_PRIME	clim-tmin3	AT1G11670	terminator	3927114	3928614	0	0	0	0	0	0	0	0	0	0	0	0	0	0	0	0	0	0	0	0	0	0	0	0	0	0	0	0	0	0	0	0	0	0	0	0	0	0
1.9484366.T_C.LN22	1	9484366	T	C	0.0852273	UTR_3_PRIME	LN22	AT1G27310	terminator	9483315	9484815	0	0	0	0	0	0	0	0	0	0	0	0	0	0	0	0	0	0	0	0	0	0	0	0	0	0	0	0	0	0	0	0	0	0	0	0	-1	0
1.1448855.C_T.clim-tmax1	1	1448855	C	T	0.0179641	UTR_3_PRIME	clim-tmax1	AT1G05040	promoter	1447963	1449463	0	0	0	0	0	0	0	0	0	0	0	0	0	0	0	0	0	0	0	0	0	0	0	0	0	0	0	0	0	0	0	0	0	0	0	0	0	0
1.9028641.A_T.clim-tmax12	1	9028641	A	T	0.0159681	UTR_3_PRIME	clim-tmax12	AT1G26120	terminator	9027375	9028875	0	0	0	0	0	0	0	0	0	0	0	0	0	0	0	0	0	0	0	0	0	0	0	0	0	0	0	0	0	0	0	0	0	0	0	0	0	0
1.16436441.T_C.clim-tmax1	1	16436441	T	C	0.0598802	UTR_3_PRIME	clim-tmax1	AT1G43630	terminator	16435249	16436749	0	0	0	0	0	0	0	0	0	0	0	0	0	0	-1	0	0	0	0	0	0	0	0	0	0	0	0	0	0	0	0	0	0	0	0	0	0	0
1.2410100.C_T.clim-bio9	1	2410100	C	T	0.012	UTR_3_PRIME	clim-bio9	AT1G07780	terminator	2408864	2410364	0	0	0	0	0	0	0	0	0	0	0	0	0	0	0	0	0	0	0	0	0	0	0	0	0	0	0	0	0	0	0	0	0	0	0	0	0	0
1.1019210.T_C.clim-bio9	1	1019210	T	C	0.086	UTR_3_PRIME	clim-bio9	AT1G03980	terminator	1018310	1019810	0	0	0	0	0	0	0	0	0	0	0	0	0	0	0	0	0	0	0	0	0	0	0	0	0	0	0	0	0	0	0	0	0	0	0	0	0	0
1.28902591.G_A.clim-tmin6	1	28902591	G	A	0.011976	UTR_3_PRIME	clim-tmin6	AT1G76940	terminator	28901317	28902817	0	0	0	0	0	0	0	0	0	0	0	0	0	0	0	0	0	0	0	0	0	0	0	0	0	0	0	0	0	0	0	0	0	0	0	0	0	0
1.28830015.C_T.clim-tmin6	1	28830015	C	T	0.011976	UTR_3_PRIME	clim-tmin6	AT1G76800	terminator	28829778	28831278	0	0	0	0	0	0	0	0	0	0	0	0	0	0	0	0	0	0	0	0	0	0	0	0	0	0	0	0	0	0	0	0	0	0	0	0	0	0
1.8377304.T_A.clim-tmax12	1	8377304	T	A	0.0219561	UTR_3_PRIME	clim-tmax12	AT1G23680	promoter	8376656	8378156	0	0	0	0	0	0	0	0	0	-1	0	0	0	0	0	0	0	0	0	0	0	0	0	0	0	0	0	0	0	0	0	0	0	0	0	0	0	0
1.27632649.G_A.clim-tmax10	1	27632649	G	A	0.0179641	UTR_3_PRIME	clim-tmax10	AT1G73480	terminator	27632340	27633840	0	0	0	0	0	0	0	0	0	0	0	0	0	0	0	0	0	0	0	0	0	0	0	0	0	0	0	0	0	0	0	0	0	0	0	0	0	0
1.12398635.C_A.clim-tmax12	1	12398635	C	A	0.0319361	UTR_3_PRIME	clim-tmax12	AT1G34065	terminator	12397427	12398927	0	0	0	0	0	0	0	0	0	0	0	0	0	0	0	0	0	0	0	0	0	0	0	0	0	0	0	0	0	0	0	0	0	0	0	0	0	0
1.12398528.A_T.clim-tmax12	1	12398528	A	T	0.0319361	UTR_3_PRIME	clim-tmax12	AT1G34065	terminator	12397427	12398927	0	0	0	0	0	0	0	0	0	-1	0	0	0	0	0	0	0	0	0	0	0	0	0	0	0	0	0	0	0	0	0	0	0	0	0	0	0	0
1.3894621.T_C.LD	1	3894621	T	C	0.179641	UTR_3_PRIME	LD	AT1G11590	terminator	3894177	3895677	0	0	0	0	0	0	0	0	0	0	0	0	0	0	0	0	0	0	0	0	0	0	0	0	0	0	0	0	0	0	0	0	0	0	0	0	0	0
1.23155465.G_A.clim-gs8	1	23155465	G	A	0.0139721	UTR_3_PRIME	clim-gs8	AT1G62540	terminator	23155228	23156728	0	0	0	0	0	0	0	0	0	0	0	0	0	0	0	0	0	0	0	0	0	0	0	0	0	0	0	0	0	0	0	0	0	0	0	0	0	0
1.8755401.C_T.clim-tmin7	1	8755401	C	T	0.0279441	UTR_3_PRIME	clim-tmin7	AT1G24706	terminator	8755104	8756604	0	0	0	0	0	0	0	0	0	0	0	0	0	0	0	0	0	0	0	0	0	0	0	0	0	0	0	0	0	0	0	0	0	0	0	0	0	0
1.8268456.C_A.clim-tmax12	1	8268456	C	A	0.0219561	UTR_3_PRIME	clim-tmax12	AT1G23310	terminator	8267384	8268884	0	0	0	0	0	0	0	0	0	0	0	0	0	0	0	0	0	0	0	0	0	0	0	0	0	0	0	0	0	0	0	0	0	0	0	0	0	0
1.8215750.T_G.clim-tmax12	1	8215750	T	G	0.0219561	UTR_3_PRIME	clim-tmax12	AT1G23170	terminator	8215307	8216807	0	0	0	0	0	0	0	0	0	0	0	0	0	0	0	0	0	0	0	0	0	0	0	0	0	0	0	0	0	0	0	0	0	0	0	0	0	0
1.8224420.T_C.clim-tmax12	1	8224420	T	C	0.0219561	UTR_3_PRIME	clim-tmax12	AT1G23190	terminator	8224047	8225547	0	0	0	0	0	0	0	0	0	0	0	0	0	0	0	0	0	0	0	0	0	0	0	0	0	0	0	0	0	0	0	0	0	0	0	0	0	0
1.8268630.A_G.clim-tmax12	1	8268630	A	G	0.0219561	UTR_3_PRIME	clim-tmax12	AT1G23310	terminator	8267384	8268884	0	0	0	0	0	0	0	0	0	0	0	0	0	0	0	0	0	0	0	0	0	0	0	0	0	0	0	0	0	0	0	0	0	0	0	0	0	0
1.8541652.T_A.clim-tmax6	1	8541652	T	A	0.0199601	UTR_3_PRIME	clim-tmax6	AT1G24145	terminator	8541553	8543053	0	0	0	0	0	0	0	0	0	0	0	0	0	0	0	0	0	0	0	0	0	0	0	0	0	0	0	0	0	0	0	0	0	0	0	0	0	0
1.24933957.T_A.clim-bio9	1	24933957	T	A	0.038	UTR_3_PRIME	clim-bio9	AT1G66840	terminator	24932776	24934276	0	0	0	0	0	0	0	0	0	0	0	0	0	0	0	0	0	0	0	0	0	1	0	0	0	0	0	0	0	0	0	0	0	0	0	0	0	0
1.24933964.A_T.clim-bio9	1	24933964	A	T	0.038	UTR_3_PRIME	clim-bio9	AT1G66840	terminator	24932776	24934276	0	0	0	0	0	0	0	0	0	0	0	0	0	0	0	0	0	0	0	0	0	0	0	0	0	0	0	0	0	0	0	0	0	0	0	0	0	0
1.24933868.C_T.clim-bio9	1	24933868	C	T	0.038	UTR_3_PRIME	clim-bio9	AT1G66840	terminator	24932776	24934276	0	0	0	0	0	0	0	0	0	0	0	0	0	0	0	0	0	0	0	0	0	0	0	0	-1	0	0	0	0	0	0	0	0	0	0	0	0	0
1.24933946.C_A.clim-bio9	1	24933946	C	A	0.038	UTR_3_PRIME	clim-bio9	AT1G66840	terminator	24932776	24934276	0	0	0	0	0	0	0	0	0	0	0	0	0	0	0	0	0	0	0	0	0	0	0	0	0	0	0	0	0	0	0	0	0	0	0	0	0	0
1.24129176.G_A.clim-aet7	1	24129176	G	A	0.011976	UTR_3_PRIME	clim-aet7	AT1G64960	promoter	24128835	24130335	0	0	0	0	0	0	0	0	0	0	0	0	0	0	0	0	0	0	0	0	0	0	0	0	0	0	0	0	0	0	0	0	0	0	0	0	0	0
1.24115292.T_C.clim-aet7	1	24115292	T	C	0.011976	UTR_3_PRIME	clim-aet7	AT1G64900	terminator	24114484	24115984	0	0	0	0	0	0	0	0	0	0	0	0	0	0	0	0	0	0	0	0	0	0	0	0	0	0	0	0	0	0	0	0	0	0	0	0	0	0
1.24134199.T_C.clim-aet7	1	24134199	T	C	0.011976	UTR_3_PRIME	clim-aet7	AT1G64960	terminator	24133704	24135204	0	0	0	0	0	0	0	0	0	0	0	0	0	0	0	0	0	0	0	0	0	0	0	0	0	0	0	0	0	0	0	0	0	0	0	0	0	0
1.1531434.T_A.clim-tmax6	1	1531434	T	A	0.0179641	UTR_3_PRIME	clim-tmax6	AT1G05270	terminator	1530640	1532140	0	0	0	0	0	0	0	0	0	0	0	0	0	0	0	0	0	0	0	0	0	0	0	0	0	0	0	0	0	0	0	0	0	0	0	0	0	0
1.1022332.A_G.clim-bio9	1	1022332	A	G	0.032	UTR_3_PRIME	clim-bio9	AT1G03980	promoter	1021608	1023108	0	0	0	0	0	0	0	0	0	0	0	0	0	0	0	0	0	0	0	0	0	0	0	0	0	0	0	0	0	0	0	0	0	0	0	0	0	0
1.16275127.A_G.clim-bio9	1	16275127	A	G	0.074	UTR_3_PRIME	clim-bio9	AT1G43190	terminator	16274107	16275607	0	0	0	0	0	0	0	0	0	0	0	0	0	0	0	0	0	0	0	0	0	0	0	0	0	0	0	0	0	0	0	0	0	0	0	0	0	0
1.8505648.A_C.Root length (Day 1)	1	8505648	A	C	0.43609	UTR_3_PRIME	Root length (Day 1)	AT1G24030	terminator	8504960	8506460	0	0	0	0	0	0	0	0	0	0	0	0	0	0	0	0	0	0	0	0	0	0	0	0	0	0	0	0	0	0	0	0	0	0	0	0	0	0
1.30339366.T_A.clim-tmax5	1	30339366	T	A	0.0159681	UTR_3_PRIME	clim-tmax5	AT1G80730	terminator	30338321	30339821	0	0	0	0	0	0	0	0	0	0	0	0	0	0	0	0	0	0	0	0	0	0	0	0	0	0	0	0	0	0	0	0	0	0	0	0	0	0
1.30339466.T_C.clim-tmax5	1	30339466	T	C	0.0159681	UTR_3_PRIME	clim-tmax5	AT1G80730	terminator	30338321	30339821	0	0	0	0	0	0	0	0	0	0	0	0	0	0	0	0	0	0	0	0	0	0	0	0	1	0	0	0	0	0	0	0	0	0	0	0	0	0
1.30320771.A_T.clim-tmax5	1	30320771	A	T	0.0159681	UTR_3_PRIME	clim-tmax5	AT1G80660	promoter	30319697	30321197	0	0	0	0	0	0	0	0	0	0	0	0	0	0	0	0	0	0	0	0	0	0	0	0	0	0	0	-1	0	0	0	0	0	0	0	0	0	0
1.16157902.G_T.clim-bio9	1	16157902	G	T	0.056	UTR_3_PRIME	clim-bio9	AT1G43020	terminator	16157450	16158950	0	0	0	0	0	0	0	0	0	0	0	0	0	0	0	0	0	0	0	0	0	0	0	0	0	0	0	0	0	0	0	0	0	0	0	0	0	0
1.1022313.C_T.clim-bio9	1	1022313	C	T	0.088	UTR_3_PRIME	clim-bio9	AT1G03980	promoter	1021608	1023108	0	0	0	0	0	0	0	0	0	0	0	0	0	0	0	0	0	0	0	0	0	0	0	0	0	0	0	0	0	0	0	0	0	0	0	0	0	0
1.16228378.C_T.clim-bio9	1	16228378	C	T	0.058	UTR_3_PRIME	clim-bio9	AT1G43130	terminator	16227188	16228688	0	0	0	0	0	0	0	0	0	0	0	0	0	0	0	0	0	0	0	0	0	0	0	0	0	0	0	0	0	0	0	0	0	0	0	0	0	0
1.12959171.T_C.clim-bio9	1	12959171	T	C	0.012	UTR_3_PRIME	clim-bio9	AT1G35320	terminator	12957840	12959340	0	0	0	0	0	0	0	0	0	0	0	0	0	0	0	0	0	0	0	0	0	0	0	0	0	0	0	0	0	0	0	0	0	0	0	0	0	0
1.12959114.T_G.clim-bio9	1	12959114	T	G	0.012	UTR_3_PRIME	clim-bio9	AT1G35320	terminator	12957840	12959340	0	0	0	0	0	0	0	0	0	0	0	0	0	0	0	0	0	0	0	0	0	0	0	0	0	0	0	0	0	0	0	0	0	0	0	0	0	0
1.8279846.T_G.clim-bio9	1	8279846	T	G	0.012	UTR_3_PRIME	clim-bio9	AT1G23330	terminator	8278553	8280053	0	0	0	0	0	0	0	0	0	0	0	0	0	0	0	0	0	0	0	0	0	0	0	0	0	0	0	0	0	0	0	0	0	0	0	0	0	0
1.6145922.T_C.Li7	1	6145922	T	C	0.11828	UTR_3_PRIME	Li7	AT1G17850	terminator	6144925	6146425	0	0	0	0	0	0	0	0	0	0	0	0	0	0	0	0	0	0	0	0	0	0	0	0	0	0	0	0	0	0	0	0	0	0	0	0	0	0
2.18381789.A_G.clim-pet12	2	18381789	A	G	0.0139721	UTR_3_PRIME	clim-pet12	AT2G44525	promoter	18381069	18382569	0	0	0	0	0	0	0	0	0	0	0	0	0	0	0	0	0	0	0	0	0	0	0	0	0	0	0	0	0	0	0	0	0	0	0	0	0	0
2.8937479.T_A.clim-gs10	2	8937479	T	A	0.0578842	UTR_3_PRIME	clim-gs10	AT2G20740	terminator	8937054	8938554	0	0	0	0	0	0	0	0	0	0	0	0	0	0	0	0	0	0	0	0	0	0	0	0	0	0	0	0	0	0	0	0	0	0	0	0	0	0
2.8924978.A_T.clim-gs10	2	8924978	A	T	0.0578842	UTR_3_PRIME	clim-gs10	AT2G20690	terminator	8924474	8925974	0	0	0	0	0	0	0	0	0	0	0	0	0	0	0	0	0	0	0	0	0	0	0	0	0	0	0	0	0	0	0	0	0	0	0	0	0	0
2.10916182.G_A.Mo98	2	10916182	G	A	0.026087	UTR_3_PRIME	Mo98	AT2G25650	terminator	10915716	10917216	0	0	0	0	0	0	0	0	0	0	0	0	0	0	0	0	0	0	0	0	0	0	0	0	0	0	0	0	0	0	0	0	0	0	0	0	0	0
2.10916042.A_T.Mo98	2	10916042	A	T	0.026087	UTR_3_PRIME	Mo98	AT2G25650	terminator	10915716	10917216	0	0	0	0	0	0	0	0	0	0	0	0	0	0	0	0	0	0	0	0	0	0	0	0	0	0	0	0	0	0	0	0	0	0	0	0	0	0
2.10916018.A_T.Mo98	2	10916018	A	T	0.026087	UTR_3_PRIME	Mo98	AT2G25650	terminator	10915716	10917216	0	0	0	0	0	0	0	0	0	0	0	0	0	0	0	0	0	0	0	0	0	0	0	0	0	0	0	0	0	0	0	0	0	0	0	0	0	0
2.10916144.A_T.Mo98	2	10916144	A	T	0.026087	UTR_3_PRIME	Mo98	AT2G25650	terminator	10915716	10917216	0	0	0	0	0	0	0	0	0	0	0	0	0	0	0	0	0	0	0	0	0	0	0	0	0	0	0	0	0	0	0	0	0	0	0	0	0	0
2.10916027.T_C.Mo98	2	10916027	T	C	0.026087	UTR_3_PRIME	Mo98	AT2G25650	terminator	10915716	10917216	0	0	0	0	0	0	0	0	0	0	0	0	0	0	0	0	0	0	0	0	0	0	0	0	0	0	0	0	0	0	0	0	0	0	0	0	0	0
2.10916017.T_A.Mo98	2	10916017	T	A	0.026087	UTR_3_PRIME	Mo98	AT2G25650	terminator	10915716	10917216	0	0	0	0	0	0	0	0	0	0	0	0	0	0	0	0	0	0	0	0	0	0	0	0	0	0	0	0	0	0	0	0	0	0	0	0	0	0
2.8399282.T_C.clim-gs10	2	8399282	T	C	0.0459082	UTR_3_PRIME	clim-gs10	AT2G19400	terminator	8398099	8399599	0	0	0	0	0	0	0	0	0	0	0	0	0	0	0	0	0	0	0	0	0	0	0	0	0	0	0	0	0	0	0	0	0	0	0	0	0	0
2.8365785.G_A.clim-gs10	2	8365785	G	A	0.0459082	UTR_3_PRIME	clim-gs10	AT2G19280	terminator	8365644	8367144	0	0	0	0	0	-1	0	0	0	0	0	0	0	0	0	0	0	0	0	0	0	0	0	0	0	0	0	0	0	0	0	0	0	0	0	0	0	0
2.18386226.A_T.clim-pet12	2	18386226	A	T	0.011976	UTR_3_PRIME	clim-pet12	AT2G44540	terminator	18385218	18386718	0	0	0	0	0	0	0	0	0	0	0	0	0	0	0	0	0	0	0	0	0	0	0	0	0	0	0	0	0	0	0	0	0	0	0	0	0	0
2.17013179.T_C.clim-bio4	2	17013179	T	C	0.0419162	UTR_3_PRIME	clim-bio4	AT2G40770	terminator	17012268	17013768	0	0	0	0	0	0	0	0	0	0	0	0	0	0	0	0	0	0	0	0	0	0	1	0	0	0	0	0	0	0	0	0	0	0	0	0	0	0
2.17008206.T_G.clim-bio4	2	17008206	T	G	0.0419162	UTR_3_PRIME	clim-bio4	AT2G40745	terminator	17007173	17008673	0	0	0	0	0	0	0	0	0	0	0	0	0	0	0	0	0	0	0	0	0	0	0	0	0	0	0	0	0	0	0	0	0	0	0	0	0	0
2.10956609.A_C.Mo98	2	10956609	A	C	0.0289855	UTR_3_PRIME	Mo98	AT2G25730	terminator	10955262	10956762	0	0	0	0	0	0	0	0	0	0	0	0	0	0	0	0	0	0	0	0	0	0	0	0	0	0	0	0	0	0	0	0	0	1	0	0	0	0
2.8260134.G_T.clim-gs10	2	8260134	G	T	0.0459082	UTR_3_PRIME	clim-gs10	AT2G19060	terminator	8260045	8261545	0	0	0	0	0	0	0	0	0	0	0	0	0	0	0	0	0	0	0	0	0	0	0	0	0	0	0	0	0	0	0	0	0	0	0	0	0	0
2.8260135.A_G.clim-gs10	2	8260135	A	G	0.0459082	UTR_3_PRIME	clim-gs10	AT2G19060	terminator	8260045	8261545	0	0	0	0	0	0	0	0	0	0	0	0	0	0	0	0	0	0	0	0	0	0	0	0	0	0	0	0	0	0	0	0	0	0	0	0	0	0
2.16561917.A_C.clim-gs10	2	16561917	A	C	0.0159681	UTR_3_PRIME	clim-gs10	AT2G39710	terminator	16560787	16562287	0	0	0	0	0	0	0	0	0	0	0	0	0	0	0	0	0	0	0	0	0	0	0	0	0	0	0	0	0	0	0	0	0	0	0	0	0	0
2.16561926.A_T.clim-gs10	2	16561926	A	T	0.0159681	UTR_3_PRIME	clim-gs10	AT2G39710	terminator	16560787	16562287	0	0	0	0	0	0	0	0	0	0	0	0	0	0	0	0	0	0	0	0	0	0	0	0	0	0	0	0	0	0	0	0	0	0	0	0	0	0
2.3580425.C_T.YEL	2	3580425	C	T	0.0842105	UTR_3_PRIME	YEL	AT2G07750	terminator	3580025	3581525	0	0	0	0	0	0	0	0	0	0	0	0	0	0	0	0	0	0	0	0	0	0	0	0	0	0	0	0	0	0	0	0	0	0	0	0	0	0
2.12779812.G_C.clim-gs10	2	12779812	G	C	0.0259481	UTR_3_PRIME	clim-gs10	AT2G29970	terminator	12779569	12781069	0	0	0	0	0	0	0	0	0	1	0	0	0	0	0	0	0	0	0	0	0	0	0	0	0	0	0	0	0	0	0	0	0	0	0	0	0	0
2.18386313.C_G.clim-pet12	2	18386313	C	G	0.0159681	UTR_3_PRIME	clim-pet12	AT2G44540	terminator	18385218	18386718	0	0	0	0	0	0	0	0	0	0	0	0	0	0	0	0	0	0	0	0	0	0	0	0	0	0	0	0	0	0	0	0	0	0	0	0	0	0
2.9055472.A_G.clim-gs10	2	9055472	A	G	0.0678643	UTR_3_PRIME	clim-gs10	AT2G21120	promoter	9054321	9055821	0	0	0	0	0	0	0	0	0	0	0	0	0	0	0	0	0	0	0	0	0	0	0	0	0	0	0	0	0	0	0	0	0	0	0	0	0	0
2.16593687.T_A.clim-gs10	2	16593687	T	A	0.0199601	UTR_3_PRIME	clim-gs10	AT2G39782	terminator	16593036	16594536	0	0	0	0	0	0	0	0	0	0	0	0	0	0	0	0	0	0	0	0	0	0	0	0	0	0	0	0	0	0	0	0	0	0	0	0	0	0
2.8009475.G_A.clim-gs10	2	8009475	G	A	0.0379242	UTR_3_PRIME	clim-gs10	AT2G18480	terminator	8008100	8009600	0	0	0	0	0	0	0	0	0	0	0	0	0	0	0	0	0	0	0	0	0	0	0	0	0	0	0	0	0	0	0	0	0	0	0	0	0	0
2.9110166.G_A.clim-bio9	2	9110166	G	A	0.012	UTR_3_PRIME	clim-bio9	AT2G21270	terminator	9109775	9111275	0	0	0	0	0	0	0	0	0	0	0	0	0	0	0	0	0	0	0	0	0	0	-1	0	0	0	0	0	0	0	0	0	0	0	0	0	0	0
2.9070958.C_G.clim-bio9	2	9070958	C	G	0.012	UTR_3_PRIME	clim-bio9	AT2G21170	terminator	9069733	9071233	0	0	0	0	0	0	0	0	0	0	0	0	0	0	0	0	0	0	0	0	0	0	0	0	0	0	0	0	0	0	0	0	0	0	0	0	0	0
2.10955642.C_T.Mo98	2	10955642	C	T	0.0231884	UTR_3_PRIME	Mo98	AT2G25730	terminator	10955262	10956762	0	0	0	0	0	0	0	0	0	0	0	0	0	0	0	0	0	0	0	0	0	0	0	0	0	0	0	0	0	0	0	0	0	0	0	0	0	0
2.10948808.C_T.Mo98	2	10948808	C	T	0.127536	UTR_3_PRIME	Mo98	AT2G25700	terminator	10947746	10949246	0	0	0	0	0	0	0	0	0	-1	0	0	0	0	0	0	0	0	0	0	0	0	0	0	0	0	0	0	0	0	0	0	0	0	0	0	0	0
2.19231074.G_A.clim-bio9	2	19231074	G	A	0.044	UTR_3_PRIME	clim-bio9	AT2G46780	terminator	19231039	19232539	0	0	0	0	0	0	0	0	0	0	0	0	0	0	0	0	0	0	0	0	0	0	0	0	0	0	0	0	0	0	0	0	0	0	0	0	0	0
2.10762591.G_A.clim-bio9	2	10762591	G	A	0.022	UTR_3_PRIME	clim-bio9	AT2G25270	terminator	10762068	10763568	0	0	0	0	0	0	0	0	0	0	0	0	0	0	0	0	0	0	0	0	0	0	0	0	0	0	0	0	0	0	0	0	0	0	0	0	0	0
2.10135724.C_T.clim-tmax12	2	10135724	C	T	0.0299401	UTR_3_PRIME	clim-tmax12	AT2G23810	terminator	10134604	10136104	0	0	0	0	0	0	0	0	0	0	0	0	0	0	0	0	0	0	0	0	0	0	0	0	0	0	0	0	0	0	0	0	0	0	0	0	0	0
2.7230795.C_T.clim-gs9	2	7230795	C	T	0.0239521	UTR_3_PRIME	clim-gs9	AT2G16676	terminator	7229345	7230845	0	0	0	0	0	0	0	0	0	0	0	0	0	0	0	0	0	0	0	0	0	0	0	0	0	0	0	0	0	0	0	0	0	0	0	0	0	0
2.13859748.T_C.2W	2	13859748	T	C	0.157895	UTR_3_PRIME	2W	AT2G32680	terminator	13858768	13860268	0	0	0	0	0	0	0	0	0	0	0	0	0	0	0	0	0	0	0	0	0	0	0	0	0	0	0	0	0	0	0	0	0	0	0	0	0	0
2.13859747.T_G.2W	2	13859747	T	G	0.157895	UTR_3_PRIME	2W	AT2G32680	terminator	13858768	13860268	0	0	0	0	0	0	0	0	0	0	0	0	0	0	0	0	0	0	0	0	0	0	0	0	0	0	0	0	0	0	0	0	0	0	0	0	0	0
2.10067267.C_T.clim-tmax12	2	10067267	C	T	0.0139721	UTR_3_PRIME	clim-tmax12	AT2G23680	terminator	10067237	10068737	0	0	0	0	0	0	0	0	0	0	0	0	0	0	0	0	0	0	0	0	0	0	0	0	0	0	0	0	0	0	0	0	0	0	0	0	0	0
2.10376139.C_T.clim-tmin6	2	10376139	C	T	0.0139721	UTR_3_PRIME	clim-tmin6	AT2G24400	terminator	10375955	10377455	0	0	0	0	0	0	0	0	0	0	0	0	0	0	0	0	0	0	0	0	0	0	0	0	0	0	0	0	0	0	0	0	0	0	0	0	0	0
2.17296983.A_G.clim-tmin6	2	17296983	A	G	0.011976	UTR_3_PRIME	clim-tmin6	AT2G41475	promoter	17296065	17297565	0	0	0	0	0	0	0	0	0	0	0	0	0	0	0	0	0	0	0	0	0	0	0	0	0	0	0	0	0	0	0	0	0	0	0	0	0	0
2.13905640.A_G.2W	2	13905640	A	G	0.151316	UTR_3_PRIME	2W	AT2G32788	terminator	13904610	13906110	0	0	0	0	0	0	0	0	0	0	0	0	0	0	0	0	0	0	0	0	0	0	0	0	0	0	0	0	0	0	0	0	0	0	0	0	0	0
2.7873901.A_T.clim-tmax12	2	7873901	A	T	0.0159681	UTR_3_PRIME	clim-tmax12	AT2G18110	terminator	7873510	7875010	0	0	0	0	0	0	0	0	0	0	0	0	0	0	0	0	0	0	0	0	0	0	0	0	0	0	0	0	0	0	0	0	0	0	0	0	0	0
2.19165653.C_T.clim-bio9	2	19165653	C	T	0.042	UTR_3_PRIME	clim-bio9	AT2G46670	promoter	19164733	19166233	0	0	0	0	0	0	0	0	0	0	0	0	0	0	0	0	0	0	0	0	0	0	0	0	0	0	0	0	0	0	0	0	0	0	0	0	0	0
2.6777980.A_C.clim-prec7	2	6777980	A	C	0.0219561	UTR_3_PRIME	clim-prec7	AT2G15535	promoter	6777190	6778690	0	0	0	0	0	0	0	0	0	0	0	0	0	0	0	0	0	0	0	0	0	0	0	0	0	0	0	0	0	0	0	0	0	0	0	0	0	0
2.19345228.T_A.clim-bio9	2	19345228	T	A	0.042	UTR_3_PRIME	clim-bio9	AT2G47110	terminator	19344845	19346345	0	0	0	0	0	0	0	0	0	0	0	0	0	0	1	0	0	0	0	0	0	0	0	0	0	0	0	0	0	0	0	0	0	0	0	0	0	0
2.19377736.G_A.clim-bio9	2	19377736	G	A	0.042	UTR_3_PRIME	clim-bio9	AT2G47210	promoter	19376718	19378218	0	0	0	0	0	0	0	0	0	0	0	0	0	0	0	0	0	0	0	0	0	0	0	0	0	0	0	0	0	0	0	0	0	0	0	0	0	0
2.17362945.G_A.clim-tmin6	2	17362945	G	A	0.0139721	UTR_3_PRIME	clim-tmin6	AT2G41650	promoter	17361644	17363144	0	0	0	0	0	0	0	0	0	0	0	0	0	0	0	0	0	0	0	0	0	0	0	0	0	0	0	0	0	0	0	0	0	0	0	0	0	0
2.7461005.G_T.clim-gs8	2	7461005	G	T	0.0199601	UTR_3_PRIME	clim-gs8	AT2G17130	terminator	7459813	7461313	0	0	0	0	0	0	0	0	0	0	0	0	0	0	0	0	0	0	0	0	0	0	0	0	0	0	0	0	0	0	0	0	0	0	0	0	0	0
2.10742785.C_A.clim-bio9	2	10742785	C	A	0.036	UTR_3_PRIME	clim-bio9	AT2G25215	promoter	10741661	10743161	0	0	0	0	0	0	0	0	0	0	0	0	0	0	0	0	0	0	0	0	0	0	0	0	0	0	0	0	0	0	0	0	0	0	0	0	0	0
2.10560007.T_C.clim-bio1	2	10560007	T	C	0.018	UTR_3_PRIME	clim-bio1	AT2G24762	terminator	10559739	10561239	0	0	0	0	0	0	0	0	0	0	0	0	0	0	0	0	0	0	0	0	0	0	0	0	0	0	0	0	0	0	0	0	0	0	0	0	0	0
2.10437461.C_T.clim-bio1	2	10437461	C	T	0.018	UTR_3_PRIME	clim-bio1	AT2G24570	terminator	10436352	10437852	0	0	0	0	0	0	0	0	0	0	0	0	0	0	0	0	0	0	0	0	0	0	0	0	0	0	0	0	0	0	0	0	0	0	0	0	0	0
2.10830063.C_A.clim-bio1	2	10830063	C	A	0.018	UTR_3_PRIME	clim-bio1	AT2G25450	terminator	10828853	10830353	0	0	0	0	0	0	0	0	0	0	0	0	0	0	0	0	0	0	0	0	0	0	0	0	0	0	0	0	0	0	0	0	0	0	0	0	0	0
3.8567373.C_A.clim-gs10	3	8567373	C	A	0.0419162	UTR_3_PRIME	clim-gs10	AT3G23770	terminator	8566996	8568496	0	0	0	0	0	0	0	0	0	0	0	0	0	0	0	0	0	0	0	0	0	-1	0	0	0	0	0	0	0	0	0	0	0	0	0	0	0	0
3.7464056.G_T.clim-tmin3	3	7464056	G	T	0.0207469	UTR_3_PRIME	clim-tmin3	AT3G21260	terminator	7462833	7464333	0	0	0	0	0	0	0	0	0	0	0	0	0	0	0	0	0	0	0	0	0	0	0	0	0	0	0	0	-1	0	0	0	0	0	0	0	0	0
3.19819499.T_C.YEL	3	19819499	T	C	0.0631579	UTR_3_PRIME	YEL	AT3G08345	terminator	19818371	19819871	0	0	0	0	0	0	0	0	0	0	0	0	0	0	0	0	0	0	0	0	0	0	0	0	0	0	0	0	0	0	0	0	0	0	0	0	0	0
3.19819246.G_A.YEL	3	19819246	G	A	0.0842105	UTR_3_PRIME	YEL	AT3G53460	terminator	19817974	19819474	0	0	0	0	0	0	0	0	0	0	0	0	0	0	0	0	0	0	0	0	0	0	0	0	0	0	0	0	0	0	0	0	0	0	0	0	0	0
3.19819247.A_T.YEL	3	19819247	A	T	0.0842105	UTR_3_PRIME	YEL	AT3G53460	terminator	19817974	19819474	0	0	0	0	0	0	0	0	0	0	0	0	0	0	0	0	0	0	0	0	0	0	0	0	0	0	0	0	0	0	0	0	0	0	0	0	0	0
3.7153586.C_A.clim-gs tmax	3	7153586	C	A	0.011976	UTR_3_PRIME	clim-gs tmax	AT3G20480	promoter	7152964	7154464	0	0	0	0	0	0	0	0	0	0	0	0	0	0	0	0	0	0	0	0	0	0	0	0	0	0	0	0	1	0	0	0	0	0	0	0	0	0
3.6714545.C_A.clim-gs tmax	3	6714545	C	A	0.011976	UTR_3_PRIME	clim-gs tmax	AT3G19370	terminator	6713178	6714678	0	0	0	0	0	0	0	0	0	0	0	0	0	0	0	0	0	0	0	0	0	0	0	0	0	0	0	0	0	0	0	0	0	0	0	0	0	0
3.4384734.G_T.clim-bio4	3	4384734	G	T	0.0359281	UTR_3_PRIME	clim-bio4	AT3G13460	terminator	4383562	4385062	0	0	0	0	0	0	0	0	0	0	0	0	0	0	0	0	0	0	0	0	0	0	0	0	0	0	0	0	0	0	0	0	0	0	0	0	0	0
3.4223681.T_G.clim-bio4	3	4223681	T	G	0.0359281	UTR_3_PRIME	clim-bio4	AT3G13130	terminator	4223259	4224759	0	0	0	0	0	0	0	0	0	0	0	0	0	0	0	0	0	0	0	0	0	0	0	0	0	0	0	0	0	0	0	0	0	0	0	0	0	0
3.7413875.A_T.clim-tmin3	3	7413875	A	T	0.026971	UTR_3_PRIME	clim-tmin3	AT3G21160	terminator	7412775	7414275	0	0	0	0	0	0	0	0	0	0	0	0	0	0	0	0	0	0	0	0	0	0	0	0	0	0	0	0	0	0	0	0	0	0	0	0	0	0
3.4425428.T_G.clim-bio4	3	4425428	T	G	0.0379242	UTR_3_PRIME	clim-bio4	AT3G13560	terminator	4424190	4425690	0	0	0	0	0	0	0	0	0	0	0	0	0	0	0	0	0	0	0	0	0	0	0	0	0	0	0	0	0	0	0	0	0	0	0	0	0	0
3.6673799.A_T.clim-tmin2	3	6673799	A	T	0.0201207	UTR_3_PRIME	clim-tmin2	AT3G19270	terminator	6672688	6674188	0	0	0	0	0	0	0	0	0	0	0	0	0	0	0	0	0	0	0	0	0	0	0	0	0	0	0	0	0	0	0	0	0	0	0	0	0	0
3.4490228.C_T.clim-gs10	3	4490228	C	T	0.0279441	UTR_3_PRIME	clim-gs10	AT3G13710	terminator	4489627	4491127	0	0	0	0	0	0	0	0	0	0	0	0	0	0	0	0	0	0	0	0	0	0	0	0	0	0	0	0	0	0	0	0	0	0	0	0	0	0
3.6673800.A_T.clim-bio11	3	6673800	A	T	0.0160321	UTR_3_PRIME	clim-bio11	AT3G19270	terminator	6672688	6674188	0	0	0	0	0	0	0	0	0	0	0	0	0	0	0	0	0	0	0	0	0	0	0	0	0	0	0	0	0	0	0	0	0	0	0	0	0	0
3.7074532.G_A.clim-bio11	3	7074532	G	A	0.0160321	UTR_3_PRIME	clim-bio11	AT3G20280	terminator	7074197	7075697	0	0	0	0	0	0	0	0	0	0	0	0	0	0	0	0	0	0	0	0	0	0	0	0	0	0	0	0	0	0	0	0	0	0	0	0	0	0
3.6801494.C_T.clim-bio4	3	6801494	C	T	0.0179641	UTR_3_PRIME	clim-bio4	AT3G19570	terminator	6801335	6802835	0	0	0	0	0	0	0	0	0	0	0	0	0	0	0	0	0	0	0	0	0	0	0	0	0	0	0	0	0	0	0	0	0	0	0	0	0	0
3.7225177.T_C.clim-tmax1	3	7225177	T	C	0.0199601	UTR_3_PRIME	clim-tmax1	AT3G20655	promoter	7223790	7225290	0	0	0	0	0	0	0	0	0	0	0	0	0	0	0	0	0	0	0	0	0	0	0	0	0	0	0	0	0	0	0	0	0	0	0	0	0	0
3.4458610.T_C.clim-gs10	3	4458610	T	C	0.0259481	UTR_3_PRIME	clim-gs10	AT3G13630	terminator	4457679	4459179	0	0	0	0	0	0	0	0	0	0	0	0	0	0	0	0	0	0	0	0	0	0	0	0	0	0	0	0	0	0	0	0	0	0	0	0	0	0
3.4183862.T_C.clim-bio4	3	4183862	T	C	0.0379242	UTR_3_PRIME	clim-bio4	AT3G13062	promoter	4183339	4184839	0	0	0	0	0	0	0	0	0	0	0	0	0	0	0	0	0	0	0	0	0	0	0	0	0	0	0	0	0	0	0	0	0	0	0	0	0	0
3.6211046.A_C.clim-bio4	3	6211046	A	C	0.0239521	UTR_3_PRIME	clim-bio4	AT3G18130	terminator	6209877	6211377	0	0	0	0	0	0	0	0	0	0	0	0	0	0	0	0	0	0	0	0	0	0	0	0	0	0	0	0	0	0	0	0	0	0	0	0	0	0
3.16678626.T_G.clim-tmax1	3	16678626	T	G	0.0139721	UTR_3_PRIME	clim-tmax1	AT3G45460	terminator	16677433	16678933	0	0	0	0	0	0	0	0	0	0	0	0	0	0	0	0	0	0	0	0	0	0	0	0	0	0	0	0	0	0	0	0	0	0	0	0	0	0
3.4214635.T_A.clim-bio4	3	4214635	T	A	0.0339321	UTR_3_PRIME	clim-bio4	AT3G13100	promoter	4214030	4215530	0	0	0	0	0	0	0	0	0	0	0	0	0	0	0	0	0	0	0	0	0	0	0	0	0	0	0	0	0	0	0	0	0	0	0	0	0	0
3.4251284.G_C.clim-bio4	3	4251284	G	C	0.0339321	UTR_3_PRIME	clim-bio4	AT3G13222	terminator	4249957	4251457	0	0	0	0	0	0	0	0	0	0	0	0	0	0	0	0	0	0	0	0	0	0	0	0	0	0	0	0	0	0	0	0	0	0	0	0	0	0
3.3760148.A_T.clim-cyclelength	3	3760148	A	T	0.0439122	UTR_3_PRIME	clim-cyclelength	AT3G11910	terminator	3759723	3761223	0	0	0	0	0	0	0	0	0	0	0	0	0	0	0	0	0	0	0	0	0	0	0	0	0	0	0	0	0	0	0	0	0	0	0	0	0	0
3.7333834.A_T.clim-tmin3	3	7333834	A	T	0.0290456	UTR_3_PRIME	clim-tmin3	AT3G20935	promoter	7333178	7334678	0	0	0	0	0	0	0	0	0	0	0	0	0	0	0	0	0	0	0	0	0	0	0	0	0	0	0	0	0	0	0	0	0	0	0	0	0	0
3.1852975.C_A.clim-gs9	3	1852975	C	A	0.0159681	UTR_3_PRIME	clim-gs9	AT3G06130	terminator	1851807	1853307	0	0	0	0	0	0	0	0	0	0	0	0	0	0	0	0	0	0	0	0	0	0	0	0	0	0	0	0	0	0	0	0	0	0	0	0	0	0
3.1920426.C_G.clim-gs9	3	1920426	C	G	0.0159681	UTR_3_PRIME	clim-gs9	AT3G06340	terminator	1919136	1920636	0	0	0	0	0	0	0	0	0	0	0	0	0	0	0	0	0	0	0	0	0	0	0	0	0	0	0	0	0	0	0	0	0	0	0	0	0	0
3.3793567.T_A.clim-cyclelength	3	3793567	T	A	0.0419162	UTR_3_PRIME	clim-cyclelength	AT3G11964	terminator	3792730	3794230	0	0	0	0	0	0	0	0	0	0	0	0	0	0	0	0	0	0	0	0	0	0	0	0	0	0	0	0	0	0	0	0	0	0	0	0	0	0
3.22242605.A_C.clim-tmax12	3	22242605	A	C	0.0499002	UTR_3_PRIME	clim-tmax12	AT3G60180	terminator	22241499	22242999	0	0	0	0	0	0	0	0	0	0	0	0	0	0	0	0	0	0	0	0	0	0	0	0	0	0	0	0	0	0	0	0	0	0	0	0	0	0
3.22250289.A_G.clim-tmax3	3	22250289	A	G	0.044	UTR_3_PRIME	clim-tmax3	AT3G60200	terminator	22250068	22251568	0	0	0	0	0	0	0	0	0	0	0	0	0	0	0	0	0	0	0	0	0	0	0	0	0	0	0	0	0	0	0	0	0	0	0	0	0	0
3.22242590.A_G.clim-tmax3	3	22242590	A	G	0.044	UTR_3_PRIME	clim-tmax3	AT3G60180	terminator	22241499	22242999	0	0	0	0	0	0	0	0	0	0	0	0	0	0	0	0	0	0	0	0	0	0	0	0	0	0	0	0	0	0	0	0	0	0	0	0	0	0
3.3818281.T_G.clim-cyclelength	3	3818281	T	G	0.0399202	UTR_3_PRIME	clim-cyclelength	AT3G11990	terminator	3817446	3818946	0	0	0	0	0	0	0	0	0	0	0	0	0	0	0	0	0	0	-1	0	0	0	0	0	0	0	0	0	1	0	0	0	0	0	0	0	0	0
3.7079626.A_G.clim-tmax2	3	7079626	A	G	0.0199601	UTR_3_PRIME	clim-tmax2	AT3G20290	promoter	7078514	7080014	0	0	0	0	0	0	0	0	0	0	0	0	0	0	0	0	0	0	0	0	0	0	0	0	0	0	0	-1	0	0	0	0	0	0	0	0	0	0
3.7079747.C_A.clim-tmax2	3	7079747	C	A	0.0199601	UTR_3_PRIME	clim-tmax2	AT3G20290	promoter	7078514	7080014	0	0	0	0	0	0	0	0	0	0	0	0	0	0	0	0	0	0	0	0	0	0	0	0	0	0	0	0	0	0	0	0	0	0	0	0	0	0
3.608567.T_C.clim-gs tmax	3	608567	T	C	0.0139721	UTR_3_PRIME	clim-gs tmax	AT3G02810	terminator	607436	608936	0	0	0	0	0	0	0	0	0	0	0	0	0	0	0	0	0	0	0	0	0	0	0	0	0	0	0	0	0	0	0	0	0	0	0	0	0	0
3.3835274.C_G.clim-cyclelength	3	3835274	C	G	0.0419162	UTR_3_PRIME	clim-cyclelength	AT3G12030	promoter	3834607	3836107	0	0	0	0	0	0	0	0	0	0	0	0	0	0	0	0	0	0	0	0	0	0	0	0	0	0	0	0	0	0	0	0	0	0	0	0	0	0
3.16678521.G_A.clim-tmax1	3	16678521	G	A	0.0179641	UTR_3_PRIME	clim-tmax1	AT3G45460	terminator	16677433	16678933	0	0	0	0	0	0	0	0	0	0	0	0	0	0	0	0	0	0	0	0	0	0	0	0	0	0	0	0	0	0	0	0	0	0	0	0	0	0
3.6961394.A_T.clim-tmax2	3	6961394	A	T	0.0219561	UTR_3_PRIME	clim-tmax2	AT3G19970	terminator	6961184	6962684	0	0	0	0	0	0	0	0	0	0	0	0	0	0	0	0	0	0	0	0	0	0	0	0	0	0	0	0	0	0	0	0	0	0	0	0	0	0
3.7249032.C_T.clim-tmax1	3	7249032	C	T	0.0598802	UTR_3_PRIME	clim-tmax1	AT3G20740	terminator	7247808	7249308	0	0	0	0	0	0	0	0	0	0	0	0	0	0	0	0	0	0	0	0	0	0	0	0	0	0	0	0	0	0	0	0	0	0	0	0	0	0
3.4379485.T_A.clim-tmax2	3	4379485	T	A	0.0239521	UTR_3_PRIME	clim-tmax2	AT3G13445	promoter	4378792	4380292	0	0	0	0	0	0	0	0	0	0	0	0	0	0	0	0	0	0	0	0	0	0	0	0	0	0	0	1	-1	0	0	0	0	0	0	0	0	0
3.4384959.C_T.clim-tmax2	3	4384959	C	T	0.0239521	UTR_3_PRIME	clim-tmax2	AT3G13460	terminator	4383562	4385062	0	0	0	0	0	0	0	0	0	0	0	0	0	0	0	0	0	0	0	0	0	0	0	0	0	0	0	0	0	0	0	0	0	0	0	0	0	0
3.7328642.T_A.clim-tmin11	3	7328642	T	A	0.0379242	UTR_3_PRIME	clim-tmin11	AT3G20920	terminator	7327575	7329075	0	0	0	0	0	0	0	0	0	0	0	0	0	0	0	0	0	0	0	0	0	0	0	0	0	0	0	0	0	0	0	0	0	0	0	0	0	0
3.7328563.C_G.clim-tmin11	3	7328563	C	G	0.0379242	UTR_3_PRIME	clim-tmin11	AT3G20920	terminator	7327575	7329075	0	0	0	0	0	0	0	0	0	0	0	0	0	0	0	0	0	0	0	0	0	0	0	0	0	0	0	0	0	0	0	0	0	0	0	0	0	0
3.7328646.G_A.clim-tmin11	3	7328646	G	A	0.0379242	UTR_3_PRIME	clim-tmin11	AT3G20920	terminator	7327575	7329075	0	0	0	0	0	0	0	0	0	0	0	0	0	0	0	0	0	0	0	0	0	0	0	0	0	0	0	0	0	0	0	0	0	0	0	0	0	0
3.7328483.T_C.clim-tmin11	3	7328483	T	C	0.0379242	UTR_3_PRIME	clim-tmin11	AT3G20920	terminator	7327575	7329075	0	0	0	0	0	0	0	0	0	0	0	0	0	0	0	0	0	0	0	0	0	0	0	0	0	0	0	0	0	0	0	0	0	0	0	0	0	0
3.7328613.A_G.clim-tmin11	3	7328613	A	G	0.0379242	UTR_3_PRIME	clim-tmin11	AT3G20920	terminator	7327575	7329075	0	0	0	0	0	0	0	0	0	0	0	0	0	0	0	0	0	0	0	0	0	0	0	0	0	0	0	0	0	0	0	0	0	0	0	0	0	0
3.3060103.T_C.DTFplantingSummerLocSweden2009	3	3060103	T	C	0.0128755	UTR_3_PRIME	DTFplantingSummerLocSweden2009	AT3G09940	promoter	3058744	3060244	0	0	0	0	0	0	0	0	0	0	0	0	0	0	0	0	0	0	0	0	0	0	0	0	0	0	0	0	0	0	0	0	0	0	0	0	0	0
3.3060171.G_T.DTFplantingSummerLocSweden2009	3	3060171	G	T	0.0128755	UTR_3_PRIME	DTFplantingSummerLocSweden2009	AT3G09940	promoter	3058744	3060244	0	0	0	0	0	0	0	0	0	0	0	0	0	0	0	0	0	0	0	0	0	0	0	0	0	0	0	0	0	0	0	0	0	0	0	0	0	0
3.3308507.T_C.DTFplantingSummerLocSweden2009	3	3308507	T	C	0.0128755	UTR_3_PRIME	DTFplantingSummerLocSweden2009	AT3G10585	terminator	3307488	3308988	0	0	0	0	0	0	0	0	0	0	0	0	0	0	0	0	0	0	0	0	0	0	0	0	0	0	0	0	0	0	0	0	0	0	0	0	0	0
3.3060113.G_T.DTFplantingSummerLocSweden2009	3	3060113	G	T	0.0128755	UTR_3_PRIME	DTFplantingSummerLocSweden2009	AT3G09940	promoter	3058744	3060244	0	0	0	0	0	0	0	0	0	0	0	0	0	0	0	0	0	0	0	0	0	0	0	0	0	0	0	0	0	0	0	0	0	0	0	0	0	0
3.3306389.A_C.DTFplantingSummerLocSweden2009	3	3306389	A	C	0.0128755	UTR_3_PRIME	DTFplantingSummerLocSweden2009	AT3G10572	terminator	3306004	3307504	0	0	0	0	0	0	0	0	0	0	0	0	0	0	1	0	0	0	0	0	0	-1	0	0	0	0	0	0	0	0	0	0	0	0	0	0	0	0
3.3060125.A_C.DTFplantingSummerLocSweden2009	3	3060125	A	C	0.0128755	UTR_3_PRIME	DTFplantingSummerLocSweden2009	AT3G09940	promoter	3058744	3060244	0	0	0	0	0	0	0	0	0	0	0	0	0	0	0	0	0	0	0	0	0	0	0	0	0	0	0	0	0	0	0	0	0	0	0	0	0	0
3.3060198.G_C.DTFplantingSummerLocSweden2009	3	3060198	G	C	0.0128755	UTR_3_PRIME	DTFplantingSummerLocSweden2009	AT3G09940	promoter	3058744	3060244	0	0	0	0	0	0	0	0	0	0	0	0	0	0	0	0	0	0	-1	0	0	0	-1	0	0	0	0	0	0	0	0	0	0	0	0	0	0	0
3.3060200.A_T.DTFplantingSummerLocSweden2009	3	3060200	A	T	0.0128755	UTR_3_PRIME	DTFplantingSummerLocSweden2009	AT3G09940	promoter	3058744	3060244	0	0	0	0	0	0	0	0	0	0	0	0	0	0	0	0	0	0	0	0	0	0	0	0	0	0	0	0	0	0	0	0	0	0	0	0	0	0
3.3060234.T_C.DTFplantingSummerLocSweden2009	3	3060234	T	C	0.0128755	UTR_3_PRIME	DTFplantingSummerLocSweden2009	AT3G09940	promoter	3058744	3060244	0	0	0	0	0	0	0	0	0	0	0	0	0	0	0	0	0	0	0	0	0	0	0	0	0	0	0	0	0	0	0	0	0	0	0	0	0	0
3.3056474.C_T.DTFplantingSummerLocSweden2009	3	3056474	C	T	0.0128755	UTR_3_PRIME	DTFplantingSummerLocSweden2009	AT3G09940	terminator	3055374	3056874	0	0	0	0	0	0	0	0	0	0	0	0	0	0	0	0	0	0	0	0	0	0	0	0	0	0	0	0	0	0	0	0	0	0	0	0	0	0
3.3060224.C_T.DTFplantingSummerLocSweden2009	3	3060224	C	T	0.0128755	UTR_3_PRIME	DTFplantingSummerLocSweden2009	AT3G09940	promoter	3058744	3060244	0	0	0	0	0	0	0	0	0	0	0	0	0	0	0	0	0	0	0	0	0	0	0	0	0	0	0	0	0	0	0	0	0	0	0	0	0	0
3.3060233.T_A.DTFplantingSummerLocSweden2009	3	3060233	T	A	0.0128755	UTR_3_PRIME	DTFplantingSummerLocSweden2009	AT3G09940	promoter	3058744	3060244	0	0	0	0	0	0	0	0	0	0	0	0	0	0	0	0	0	0	0	0	0	0	0	0	0	0	0	0	0	0	0	0	0	0	0	0	0	0
3.3060308.C_G.DTFplantingSummerLocSweden2009	3	3060308	C	G	0.0128755	UTR_3_PRIME	DTFplantingSummerLocSweden2009	AT3G09950	promoter	3060220	3061720	0	0	0	0	0	0	0	0	0	0	0	0	0	0	0	0	0	0	0	0	0	0	0	0	0	0	0	0	0	0	0	0	0	0	0	0	0	0
3.3060122.A_T.DTFplantingSummerLocSweden2009	3	3060122	A	T	0.0128755	UTR_3_PRIME	DTFplantingSummerLocSweden2009	AT3G09940	promoter	3058744	3060244	0	0	0	0	0	0	0	0	0	0	0	0	0	0	0	0	0	0	0	0	0	0	0	0	0	0	0	0	0	0	0	0	0	0	0	0	0	0
3.3060290.G_C.DTFplantingSummerLocSweden2009	3	3060290	G	C	0.0128755	UTR_3_PRIME	DTFplantingSummerLocSweden2009	AT3G09950	promoter	3060220	3061720	0	0	0	0	0	0	0	0	0	0	0	0	0	0	0	0	0	0	0	0	0	0	0	0	0	0	0	0	0	0	0	0	0	0	0	0	0	0
3.3301545.G_C.DTFplantingSummerLocSweden2009	3	3301545	G	C	0.0128755	UTR_3_PRIME	DTFplantingSummerLocSweden2009	AT3G10560	terminator	3301204	3302704	0	0	0	0	0	0	0	0	0	0	0	0	0	0	0	0	0	0	0	0	0	0	0	0	0	0	0	0	0	0	0	0	0	0	0	0	0	0
3.7260645.T_G.clim-tmax1	3	7260645	T	G	0.011976	UTR_3_PRIME	clim-tmax1	AT3G20760	promoter	7259354	7260854	0	0	0	0	0	0	0	0	0	0	0	0	0	0	0	0	0	0	0	0	0	0	0	0	0	0	0	0	0	0	0	0	0	0	0	0	0	0
3.7303662.A_G.clim-tmax1	3	7303662	A	G	0.011976	UTR_3_PRIME	clim-tmax1	AT3G20840	terminator	7303193	7304693	0	0	0	0	0	0	0	0	0	0	0	0	0	0	0	0	0	0	0	0	0	0	0	0	0	0	0	0	0	0	0	0	0	0	0	0	0	0
3.22292035.A_T.clim-tmin3	3	22292035	A	T	0.033195	UTR_3_PRIME	clim-tmin3	AT3G60310	terminator	22290968	22292468	0	0	0	0	0	0	0	0	0	0	0	0	0	0	0	0	0	0	0	0	0	0	0	0	0	0	0	0	0	0	0	0	0	0	0	0	0	0
3.22188703.T_G.clim-tmax3	3	22188703	T	G	0.02	UTR_3_PRIME	clim-tmax3	AT3G60080	terminator	22188434	22189934	0	0	0	0	0	0	0	0	0	0	0	0	0	0	0	0	0	0	0	0	0	0	0	0	0	0	0	0	0	0	0	0	0	0	0	0	0	0
3.10193276.G_C.FRI	3	10193276	G	C	0.054878	UTR_3_PRIME	FRI	AT3G27520	terminator	10193000	10194500	0	0	0	0	0	0	0	0	0	0	0	0	0	0	0	0	0	0	0	0	0	0	0	0	0	0	0	0	0	0	0	0	0	0	0	0	0	0
3.10193425.C_A.FRI	3	10193425	C	A	0.054878	UTR_3_PRIME	FRI	AT3G27520	terminator	10193000	10194500	0	0	0	0	0	0	0	0	0	0	0	0	0	0	0	0	0	0	0	0	0	0	0	0	0	0	0	0	0	0	0	0	0	0	0	0	0	0
3.23174590.A_G.clim-gs8	3	23174590	A	G	0.0259481	UTR_3_PRIME	clim-gs8	AT3G62660	terminator	23174493	23175993	0	0	0	0	0	0	0	0	0	-1	0	0	0	0	0	0	0	0	0	0	0	0	0	0	0	0	0	0	0	0	0	0	0	1	0	0	0	0
3.22188713.T_C.clim-tmax3	3	22188713	T	C	0.04	UTR_3_PRIME	clim-tmax3	AT3G60080	terminator	22188434	22189934	0	0	-1	0	0	0	0	0	0	1	0	0	0	0	0	0	0	0	0	0	0	0	0	0	0	0	0	0	0	0	0	0	0	0	0	0	0	0
3.18974863.T_C.clim-gs8	3	18974863	T	C	0.0439122	UTR_3_PRIME	clim-gs8	AT3G51080	terminator	18974392	18975892	0	0	0	0	0	0	0	0	0	0	0	0	0	0	0	0	0	0	0	0	0	0	0	0	0	0	0	0	0	0	0	0	0	0	0	0	0	0
3.16733831.A_C.clim-bio9	3	16733831	A	C	0.024	UTR_3_PRIME	clim-bio9	AT3G45600	terminator	16732754	16734254	0	0	0	0	0	0	0	0	0	0	0	0	0	0	0	0	0	0	-1	0	0	0	0	0	0	0	0	0	0	0	0	0	0	0	0	0	0	0
3.7333883.T_A.clim-bio9	3	7333883	T	A	0.056	UTR_3_PRIME	clim-bio9	AT3G20935	promoter	7333178	7334678	0	0	0	0	0	0	0	0	0	0	0	0	0	0	0	0	0	0	0	0	0	0	0	0	0	0	0	0	-1	0	0	0	0	0	0	0	0	0
3.1955155.G_A.GR21	3	1955155	G	A	0.409938	UTR_3_PRIME	GR21	AT3G06420	terminator	1953989	1955489	0	0	0	0	0	0	0	0	0	0	0	0	0	0	0	0	0	0	0	0	0	0	0	0	0	0	0	0	0	0	0	0	0	0	0	0	0	0
3.7271382.C_G.clim-bio9	3	7271382	C	G	0.048	UTR_3_PRIME	clim-bio9	AT3G20790	terminator	7270787	7272287	0	0	0	0	0	0	0	0	0	0	0	0	0	0	0	0	0	0	0	0	0	0	0	0	0	0	0	0	0	0	0	0	0	0	0	0	0	0
3.7271270.A_T.clim-bio9	3	7271270	A	T	0.046	UTR_3_PRIME	clim-bio9	AT3G20790	terminator	7270787	7272287	0	0	0	0	0	0	0	0	0	0	0	0	0	0	0	0	0	0	0	0	0	0	0	0	0	0	0	0	0	0	0	0	0	0	0	0	0	0
4.1260499.G_T.M216T665	4	1260499	G	T	0.2	UTR_3_PRIME	M216T665	AT4G02820	terminator	1260196	1261696	0	0	0	0	0	0	0	0	0	0	0	0	0	0	0	0	0	0	0	0	0	0	0	0	0	0	0	0	0	0	0	0	0	0	0	0	0	0
4.1260468.A_T.M216T665	4	1260468	A	T	0.207407	UTR_3_PRIME	M216T665	AT4G02820	terminator	1260196	1261696	0	0	0	0	0	0	0	0	0	0	0	0	0	0	0	0	0	0	0	0	0	0	0	0	0	0	0	0	0	0	0	0	0	0	0	0	0	0
4.1260469.A_C.M216T665	4	1260469	A	C	0.207407	UTR_3_PRIME	M216T665	AT4G02820	terminator	1260196	1261696	0	0	0	0	0	0	0	0	0	0	0	0	0	0	0	0	0	0	0	0	0	0	0	0	0	0	0	0	0	0	0	0	0	0	0	0	0	0
4.1268781.C_A.M216T665	4	1268781	C	A	0.316049	UTR_3_PRIME	M216T665	AT4G02860	terminator	1267617	1269117	0	0	0	0	0	0	0	0	0	0	0	0	0	0	0	0	0	0	0	0	0	1	0	0	0	0	0	0	0	0	0	0	0	0	0	0	0	0
4.1278206.T_G.M216T665	4	1278206	T	G	0.150617	UTR_3_PRIME	M216T665	AT4G02890	terminator	1277529	1279029	0	0	0	0	0	0	0	0	0	0	0	0	0	0	0	0	0	0	0	0	0	0	0	0	0	0	0	0	0	0	0	0	0	0	0	0	0	0
4.1278274.T_G.M216T665	4	1278274	T	G	0.150617	UTR_3_PRIME	M216T665	AT4G02880	terminator	1278218	1279718	0	0	0	0	0	0	0	0	0	0	0	0	0	0	0	0	0	0	0	0	0	0	0	0	0	0	0	0	0	0	0	0	0	0	0	0	0	0
4.1278463.A_C.M216T665	4	1278463	A	C	0.150617	UTR_3_PRIME	M216T665	AT4G02880	terminator	1278218	1279718	0	0	0	0	0	0	0	0	0	0	0	0	0	0	0	0	0	0	0	0	0	0	0	0	0	0	0	0	0	0	0	0	0	0	0	0	0	0
4.1268851.C_T.M216T665	4	1268851	C	T	0.31358	UTR_3_PRIME	M216T665	AT4G02860	terminator	1267617	1269117	0	0	0	0	0	0	0	0	0	0	0	0	0	0	0	0	0	0	0	0	0	0	0	0	0	0	0	0	0	0	0	0	0	0	0	0	0	0
4.1268855.C_G.M216T665	4	1268855	C	G	0.31358	UTR_3_PRIME	M216T665	AT4G02860	terminator	1267617	1269117	0	0	0	0	0	0	0	0	0	0	0	0	0	0	0	0	0	0	0	0	0	0	0	0	0	0	0	0	0	0	0	0	0	0	0	0	0	0
4.1268825.G_A.M216T665	4	1268825	G	A	0.31358	UTR_3_PRIME	M216T665	AT4G02860	terminator	1267617	1269117	0	0	0	0	0	0	0	0	0	0	0	0	0	0	0	0	0	0	0	0	0	0	0	0	0	0	0	0	0	0	0	0	0	0	0	0	0	0
4.1266441.G_C.M216T665	4	1266441	G	C	0.31358	UTR_3_PRIME	M216T665	AT4G02840	terminator	1265986	1267486	0	0	0	0	0	0	0	0	0	0	0	0	0	0	0	0	0	0	0	0	0	-1	0	0	0	0	0	0	0	0	0	0	0	0	0	0	0	0
4.1266514.C_A.M216T665	4	1266514	C	A	0.31358	UTR_3_PRIME	M216T665	AT4G02840	terminator	1265986	1267486	0	0	0	0	0	0	0	0	0	0	0	0	0	0	0	0	0	0	0	0	0	0	0	0	0	0	0	0	0	0	0	0	0	0	0	0	0	0
4.1266508.T_C.M216T665	4	1266508	T	C	0.31358	UTR_3_PRIME	M216T665	AT4G02840	terminator	1265986	1267486	0	0	0	0	0	0	0	0	0	0	0	0	0	0	0	0	0	0	0	0	0	0	0	0	0	0	0	0	0	0	0	0	0	0	0	0	0	0
4.1266451.T_C.M216T665	4	1266451	T	C	0.31358	UTR_3_PRIME	M216T665	AT4G02840	terminator	1265986	1267486	0	0	0	0	0	0	0	0	0	0	0	0	0	0	0	0	0	0	0	0	0	0	0	0	0	0	0	0	0	0	0	0	0	0	0	0	0	0
4.1266465.A_C.M216T665	4	1266465	A	C	0.31358	UTR_3_PRIME	M216T665	AT4G02840	terminator	1265986	1267486	0	0	0	0	0	0	0	0	0	0	0	0	0	0	0	0	0	0	0	0	0	0	0	0	0	0	0	0	0	0	0	0	0	0	0	0	0	0
4.1266525.A_C.M216T665	4	1266525	A	C	0.316049	UTR_3_PRIME	M216T665	AT4G02840	terminator	1265986	1267486	0	0	0	0	0	0	0	0	0	0	0	0	0	0	0	0	0	0	0	0	0	0	0	0	0	0	0	0	0	0	0	0	0	0	0	0	0	0
4.1268723.T_A.M216T665	4	1268723	T	A	0.316049	UTR_3_PRIME	M216T665	AT4G02860	terminator	1267617	1269117	0	0	0	0	0	0	0	0	0	0	0	0	0	0	0	0	0	0	0	0	0	1	0	0	0	0	0	0	0	0	0	0	0	0	0	0	0	0
4.1217658.G_C.M216T665	4	1217658	G	C	0.261728	UTR_3_PRIME	M216T665	AT4G02740	terminator	1216588	1218088	0	0	0	0	0	0	0	0	0	0	0	0	0	0	0	0	0	0	0	0	0	0	0	0	0	0	0	0	0	0	0	0	0	0	0	0	0	0
4.1224137.A_G.M216T665	4	1224137	A	G	0.25679	UTR_3_PRIME	M216T665	AT4G02760	terminator	1222958	1224458	0	0	0	0	0	0	0	0	0	0	0	0	0	0	0	0	0	0	0	0	0	0	0	0	0	0	0	0	0	0	0	0	0	0	0	0	0	0
4.1217598.G_A.M216T665	4	1217598	G	A	0.254321	UTR_3_PRIME	M216T665	AT4G02740	terminator	1216588	1218088	0	0	0	0	0	0	0	0	0	0	0	0	0	0	0	0	0	0	0	0	0	0	0	0	0	0	0	0	0	0	0	0	0	0	0	0	0	0
4.1217607.T_A.M216T665	4	1217607	T	A	0.25679	UTR_3_PRIME	M216T665	AT4G02740	terminator	1216588	1218088	0	0	0	0	0	0	0	0	0	0	0	0	0	0	0	0	0	0	0	0	0	0	0	0	0	0	0	0	0	0	0	0	0	0	0	0	0	0
4.1249522.T_G.M216T665	4	1249522	T	G	0.283951	UTR_3_PRIME	M216T665	AT4G02790	terminator	1249140	1250640	0	0	0	0	0	0	0	0	0	0	0	0	0	0	0	0	0	0	0	0	0	0	0	0	0	0	0	0	0	0	0	0	0	0	0	0	0	0
4.1224154.T_C.M216T665	4	1224154	T	C	0.271605	UTR_3_PRIME	M216T665	AT4G02760	terminator	1222958	1224458	0	0	0	0	0	0	0	0	0	0	0	0	0	0	0	0	0	0	0	0	0	0	0	0	0	0	0	0	0	0	0	0	0	0	0	0	0	0
4.1224024.A_G.M216T665	4	1224024	A	G	0.28642	UTR_3_PRIME	M216T665	AT4G02760	terminator	1222958	1224458	0	0	0	0	0	0	0	0	0	0	0	0	0	0	0	0	0	0	0	0	0	0	0	0	0	0	0	0	0	0	0	0	0	0	0	0	0	0
4.1249524.T_G.M216T665	4	1249524	T	G	0.281481	UTR_3_PRIME	M216T665	AT4G02790	terminator	1249140	1250640	0	0	0	0	0	0	0	0	0	0	0	0	0	0	0	0	0	0	0	0	0	0	0	0	0	0	0	0	0	0	0	0	0	0	0	0	0	0
4.1268946.T_G.M172T666	4	1268946	T	G	0.387654	UTR_3_PRIME	M172T666	AT4G02860	terminator	1267617	1269117	0	0	0	0	0	0	0	0	0	0	0	0	0	0	0	0	0	0	0	0	0	0	1	0	0	0	0	0	0	0	0	0	0	0	0	0	0	0
4.1260399.C_G.M216T665	4	1260399	C	G	0.355556	UTR_3_PRIME	M216T665	AT4G02820	terminator	1260196	1261696	0	0	0	0	0	0	0	0	0	0	0	0	0	0	0	0	0	0	0	0	0	0	0	0	0	0	0	0	0	0	0	0	0	0	0	0	0	0
4.1277925.T_A.M216T665	4	1277925	T	A	0.249383	UTR_3_PRIME	M216T665	AT4G02890	terminator	1277529	1279029	0	0	0	0	0	0	0	0	0	0	0	0	0	0	0	0	0	0	0	0	0	0	0	0	0	0	0	0	0	0	0	0	0	0	0	0	0	0
4.13687219.A_T.clim-gs10	4	13687219	A	T	0.0379242	UTR_3_PRIME	clim-gs10	AT4G27340	terminator	13686173	13687673	0	0	0	0	0	0	0	0	0	0	0	0	0	0	0	0	0	0	0	0	0	0	0	0	0	0	0	0	0	0	0	0	0	0	0	0	0	0
4.1249354.C_A.M216T665	4	1249354	C	A	0.318519	UTR_3_PRIME	M216T665	AT4G02790	terminator	1249140	1250640	0	0	0	0	0	0	0	0	0	0	0	0	0	0	0	0	0	0	0	0	0	0	0	0	0	0	0	0	0	0	0	0	0	0	0	0	0	0
4.14769580.T_G.Cd111	4	14769580	T	G	0.463768	UTR_3_PRIME	Cd111	AT4G30180	terminator	14769271	14770771	0	0	0	0	0	0	0	0	0	0	0	0	0	0	0	0	0	0	0	0	0	0	0	0	0	0	0	0	0	0	0	0	0	1	0	0	0	0
4.14749881.A_T.Cd111	4	14749881	A	T	0.405797	UTR_3_PRIME	Cd111	AT4G30150	terminator	14749542	14751042	0	0	0	0	0	0	0	0	0	0	0	0	0	0	0	0	0	0	0	0	0	0	0	0	0	0	0	0	0	0	0	0	0	0	0	0	0	0
4.7489943.A_G.clim-gs10	4	7489943	A	G	0.0439122	UTR_3_PRIME	clim-gs10	AT4G12720	terminator	7489627	7491127	0	0	0	0	0	0	0	0	0	0	0	0	0	0	0	0	0	0	0	0	0	0	0	0	0	0	0	0	0	0	0	0	0	0	0	0	0	0
4.7489804.G_A.clim-gs10	4	7489804	G	A	0.0439122	UTR_3_PRIME	clim-gs10	AT4G12720	terminator	7489627	7491127	0	0	0	0	0	0	0	0	0	0	0	0	0	0	0	0	0	0	0	0	0	0	0	0	0	0	0	0	0	0	0	0	0	0	0	0	0	0
4.7489852.T_A.clim-gs10	4	7489852	T	A	0.0439122	UTR_3_PRIME	clim-gs10	AT4G12720	terminator	7489627	7491127	0	0	0	0	0	0	0	0	0	0	0	0	0	0	0	0	0	0	0	0	0	0	0	0	0	0	0	0	0	0	0	0	0	0	0	0	0	0
4.6407466.A_T.Na23	4	6407466	A	T	0.0492754	UTR_3_PRIME	Na23	AT4G10340	promoter	6407006	6408506	0	0	0	0	0	0	0	0	0	0	0	0	0	0	0	0	0	0	0	0	0	0	0	0	0	0	0	0	0	0	0	0	0	0	0	0	0	0
4.6407439.G_A.Na23	4	6407439	G	A	0.0492754	UTR_3_PRIME	Na23	AT4G10340	promoter	6407006	6408506	0	0	0	0	0	0	0	0	0	0	0	1	0	0	0	0	0	0	0	0	0	0	0	0	0	0	0	0	0	0	0	0	0	0	0	0	0	0
4.6407636.A_T.Na23	4	6407636	A	T	0.0492754	UTR_3_PRIME	Na23	AT4G10340	promoter	6407006	6408506	0	0	0	0	0	0	0	0	0	0	0	0	0	0	0	0	0	0	0	0	0	0	0	0	0	0	0	0	0	0	0	0	0	0	0	0	0	0
4.6407654.T_C.Na23	4	6407654	T	C	0.0492754	UTR_3_PRIME	Na23	AT4G10340	promoter	6407006	6408506	0	0	0	0	0	0	0	0	0	0	0	0	0	0	0	0	0	0	0	0	0	0	0	0	0	0	0	0	0	0	0	0	0	0	0	0	0	0
4.6407661.C_T.Na23	4	6407661	C	T	0.0492754	UTR_3_PRIME	Na23	AT4G10340	promoter	6407006	6408506	0	0	0	0	0	0	0	0	0	0	0	0	0	0	0	0	0	0	0	0	0	0	0	0	0	0	0	0	0	0	0	0	0	0	0	0	0	0
4.6407448.G_A.Na23	4	6407448	G	A	0.0492754	UTR_3_PRIME	Na23	AT4G10340	promoter	6407006	6408506	0	0	0	0	0	0	0	0	0	0	0	0	0	0	0	0	0	0	0	0	0	0	0	0	0	0	0	0	0	0	0	0	0	0	0	0	0	0
4.14948602.T_A.clim-gs10	4	14948602	T	A	0.0179641	UTR_3_PRIME	clim-gs10	AT4G30610	terminator	14948105	14949605	0	0	0	0	0	0	0	0	0	0	0	0	0	0	0	0	0	0	0	0	0	0	0	0	0	0	0	0	0	0	0	0	0	0	0	0	0	0
4.7506575.A_G.clim-gs10	4	7506575	A	G	0.0419162	UTR_3_PRIME	clim-gs10	AT4G12760	terminator	7505779	7507279	0	0	0	0	0	0	0	0	0	0	0	0	0	0	0	0	0	0	0	0	0	0	0	0	0	0	0	0	0	0	0	0	0	0	0	0	0	0
4.14957359.T_A.clim-tmin6	4	14957359	T	A	0.0179641	UTR_3_PRIME	clim-tmin6	AT4G30670	terminator	14956293	14957793	0	0	0	0	0	0	0	0	0	0	0	1	0	0	0	0	0	0	0	0	0	0	0	0	0	0	0	0	0	0	0	0	0	0	0	0	0	0
4.12611423.C_T.clim-gs5	4	12611423	C	T	0.0159681	UTR_3_PRIME	clim-gs5	AT4G24380	promoter	12611377	12612877	0	0	0	0	0	0	0	0	0	0	0	0	0	0	0	0	0	0	0	0	0	0	0	0	0	0	0	0	0	0	0	0	0	0	0	0	0	0
4.1257165.T_A.M216T665	4	1257165	T	A	0.402469	UTR_3_PRIME	M216T665	AT4G02810	terminator	1256820	1258320	0	0	0	0	0	0	0	0	0	0	0	0	0	0	0	0	0	0	0	0	0	0	0	0	0	0	0	0	0	-1	0	0	0	0	0	0	0	0
4.14698391.A_T.Cd111	4	14698391	A	T	0.449275	UTR_3_PRIME	Cd111	AT4G30070	terminator	14697930	14699430	0	0	0	0	0	0	0	0	0	0	0	0	0	0	0	0	0	0	0	0	0	0	0	0	0	0	0	0	0	0	0	0	0	0	0	0	0	0
4.1257178.A_T.M216T665	4	1257178	A	T	0.412346	UTR_3_PRIME	M216T665	AT4G02810	terminator	1256820	1258320	0	0	0	0	0	0	0	0	0	0	0	0	0	0	0	0	0	0	0	0	0	0	0	0	0	0	0	0	0	-1	0	0	0	0	0	0	0	0
4.14957358.G_A.clim-tmin6	4	14957358	G	A	0.0159681	UTR_3_PRIME	clim-tmin6	AT4G30670	terminator	14956293	14957793	0	0	0	0	0	0	0	0	0	0	0	0	0	0	0	0	0	0	0	0	0	0	0	0	0	0	0	0	0	0	0	0	0	0	0	0	0	0
4.14957361.T_A.clim-tmin6	4	14957361	T	A	0.0159681	UTR_3_PRIME	clim-tmin6	AT4G30670	terminator	14956293	14957793	0	0	0	0	0	0	0	0	0	0	0	0	0	0	0	0	0	0	0	0	0	0	0	0	0	0	0	0	0	0	0	0	0	0	0	0	0	0
4.1257182.A_C.M216T665	4	1257182	A	C	0.409877	UTR_3_PRIME	M216T665	AT4G02810	terminator	1256820	1258320	0	0	0	0	0	0	0	0	0	0	0	0	0	0	0	0	0	0	0	0	0	0	0	0	0	0	0	0	0	0	0	0	0	0	0	0	0	0
4.13227874.A_C.avrRpt2	4	13227874	A	C	0.146067	UTR_3_PRIME	avrRpt2	AT4G26090	terminator	13227372	13228872	0	0	0	0	0	0	0	0	0	0	0	0	0	0	0	0	0	0	0	0	0	0	0	0	0	0	0	0	0	0	0	0	0	0	0	0	0	0
4.1278128.C_G.M172T666	4	1278128	C	G	0.34321	UTR_3_PRIME	M172T666	AT4G02890	terminator	1277529	1279029	0	0	0	0	0	0	0	0	0	0	0	0	0	0	0	0	0	0	0	0	0	0	0	0	0	0	0	0	0	0	0	-1	0	0	0	0	0	0
4.9116303.T_C.clim-gs9	4	9116303	T	C	0.0319361	UTR_3_PRIME	clim-gs9	AT4G16110	terminator	9115664	9117164	0	0	0	0	0	0	0	0	0	0	0	0	0	0	0	0	0	0	0	0	0	0	0	0	0	0	0	0	0	0	0	0	0	0	0	0	0	0
4.13876245.A_T.clim-pet1	4	13876245	A	T	0.011976	UTR_3_PRIME	clim-pet1	AT4G27860	terminator	13876028	13877528	0	0	0	0	0	0	0	0	0	0	0	0	0	0	0	0	0	0	0	0	0	0	0	0	0	0	0	0	0	0	0	0	0	0	0	0	0	0
4.13876241.A_C.clim-pet1	4	13876241	A	C	0.011976	UTR_3_PRIME	clim-pet1	AT4G27860	terminator	13876028	13877528	0	0	0	0	0	0	0	0	0	0	0	0	0	0	0	0	0	0	0	0	0	0	0	0	0	0	0	0	0	0	0	0	0	0	0	0	0	0
4.13876244.G_T.clim-pet1	4	13876244	G	T	0.011976	UTR_3_PRIME	clim-pet1	AT4G27860	terminator	13876028	13877528	0	0	0	0	0	0	0	0	0	0	0	0	0	0	0	0	0	0	0	0	0	0	0	0	0	0	0	0	0	0	0	0	0	0	0	0	0	0
4.1204326.A_T.M172T666	4	1204326	A	T	0.355556	UTR_3_PRIME	M172T666	AT4G02725	promoter	1203012	1204512	0	0	0	0	0	0	0	0	0	0	0	0	0	0	0	0	0	0	0	0	0	0	0	0	0	0	0	0	0	0	0	0	0	0	0	0	0	0
4.1204328.T_C.M172T666	4	1204328	T	C	0.355556	UTR_3_PRIME	M172T666	AT4G02725	promoter	1203012	1204512	0	0	0	0	0	0	0	0	0	0	0	0	0	0	0	0	0	0	0	0	0	0	0	0	0	0	0	0	0	0	0	0	0	0	0	0	0	0
4.1359680.A_G.M172T666	4	1359680	A	G	0.14321	UTR_3_PRIME	M172T666	AT4G03070	terminator	1359198	1360698	0	0	0	0	0	0	0	0	0	0	0	0	0	0	0	0	0	0	0	0	0	0	0	0	0	0	0	0	0	0	0	0	0	0	0	0	0	0
4.9084471.G_A.clim-gs9	4	9084471	G	A	0.0339321	UTR_3_PRIME	clim-gs9	AT4G16030	terminator	9084227	9085727	0	0	0	0	0	0	0	0	0	0	0	0	0	0	0	0	0	0	0	0	0	0	0	0	0	0	0	0	0	0	0	0	0	0	0	0	0	0
4.9040311.A_C.clim-gs9	4	9040311	A	C	0.0339321	UTR_3_PRIME	clim-gs9	AT4G15940	terminator	9039870	9041370	0	0	0	0	0	0	0	0	0	0	0	0	0	0	0	0	0	0	0	0	0	0	0	0	0	0	0	0	0	0	0	0	0	0	0	0	0	0
4.9063919.T_A.clim-gs9	4	9063919	T	A	0.0339321	UTR_3_PRIME	clim-gs9	AT4G16000	terminator	9062758	9064258	0	0	0	0	0	0	0	0	0	0	0	0	0	0	0	0	0	0	0	0	0	0	0	0	0	0	0	0	0	0	0	0	0	0	0	0	0	0
4.15006104.A_C.clim-tmin6	4	15006104	A	C	0.0179641	UTR_3_PRIME	clim-tmin6	AT4G30820	promoter	15005484	15006984	0	0	0	0	0	0	0	0	0	0	0	0	0	0	0	0	0	0	1	0	0	0	0	0	0	0	0	0	0	0	0	0	0	0	0	0	0	0
4.14908173.G_A.clim-tmin6	4	14908173	G	A	0.0199601	UTR_3_PRIME	clim-tmin6	AT4G30520	terminator	14906941	14908441	0	0	0	0	0	0	0	0	0	0	0	0	0	0	0	0	0	0	0	0	0	0	0	0	0	0	0	0	0	0	0	0	0	0	0	0	0	0
4.14249464.C_T.clim-gs9	4	14249464	C	T	0.011976	UTR_3_PRIME	clim-gs9	AT4G28860	terminator	14249372	14250872	0	0	0	0	0	0	0	0	0	0	0	0	0	0	0	0	0	0	0	0	0	0	0	0	0	0	0	0	0	0	0	0	0	0	0	0	0	0
4.8413313.G_A.clim-gs8	4	8413313	G	A	0.0319361	UTR_3_PRIME	clim-gs8	AT4G14680	terminator	8412262	8413762	0	0	0	0	0	0	0	0	0	-1	0	0	0	0	0	0	0	0	0	0	0	0	0	0	0	0	0	0	0	0	0	0	0	0	0	0	0	0
4.1387656.T_A.M172T666	4	1387656	T	A	0.128395	UTR_3_PRIME	M172T666	AT4G03120	terminator	1387303	1388803	0	0	0	0	0	0	0	0	0	0	0	0	0	0	0	0	0	0	0	0	0	0	0	0	0	0	0	0	0	0	0	0	0	0	0	0	0	0
4.9063883.T_C.clim-gs9	4	9063883	T	C	0.0359281	UTR_3_PRIME	clim-gs9	AT4G16000	terminator	9062758	9064258	0	0	0	0	0	0	0	0	0	0	0	0	0	0	0	0	0	0	0	0	0	0	0	0	0	0	0	0	0	-1	0	0	0	0	0	0	0	0
4.1310795.G_T.M130T666	4	1310795	G	T	0.412346	UTR_3_PRIME	M130T666	AT4G02940	terminator	1310538	1312038	0	0	0	0	0	0	0	0	0	0	0	0	0	0	0	0	0	0	0	0	0	0	0	0	0	0	0	0	0	0	0	0	0	0	0	0	0	0
4.13227877.T_A.avrRpt2	4	13227877	T	A	0.0898876	UTR_3_PRIME	avrRpt2	AT4G26090	terminator	13227372	13228872	0	0	0	0	0	0	0	0	0	0	0	0	0	0	0	0	0	0	0	0	0	0	0	0	0	0	0	0	0	0	0	0	0	0	0	0	0	0
4.1383225.A_C.M172T666	4	1383225	A	C	0.130864	UTR_3_PRIME	M172T666	AT4G03113	promoter	1382241	1383741	0	0	0	0	0	0	0	0	0	0	0	0	0	0	0	0	0	0	0	0	0	0	0	0	0	0	0	0	0	0	0	0	0	0	0	0	0	0
4.17044972.T_A.FT22	4	17044972	T	A	0.0518135	UTR_3_PRIME	FT22	AT4G36030	terminator	17043874	17045374	0	0	0	0	0	0	0	0	0	1	0	0	0	0	0	0	0	0	0	0	0	-1	0	0	0	0	0	0	0	0	0	0	0	0	0	0	0	0
4.14749806.G_C.Cd111	4	14749806	G	C	0.347826	UTR_3_PRIME	Cd111	AT4G30150	terminator	14749542	14751042	0	0	0	0	0	0	0	0	0	0	0	0	0	0	0	0	0	0	0	0	0	0	0	0	0	0	0	0	0	0	0	0	0	0	0	0	0	0
4.1217615.A_C.M216T665	4	1217615	A	C	0.493827	UTR_3_PRIME	M216T665	AT4G02740	terminator	1216588	1218088	0	0	0	0	0	0	0	0	0	0	0	0	0	0	0	0	0	0	0	0	0	0	0	0	0	0	0	0	0	0	0	0	0	0	0	0	0	0
4.7414250.T_C.clim-bio11	4	7414250	T	C	0.0501002	UTR_3_PRIME	clim-bio11	AT4G12500	terminator	7412989	7414489	0	0	0	0	0	0	0	0	0	0	0	0	0	0	0	0	0	0	0	0	0	0	0	0	0	0	0	0	0	0	0	0	0	0	0	0	0	0
4.1260328.T_C.M216T665	4	1260328	T	C	0.318519	UTR_3_PRIME	M216T665	AT4G02820	terminator	1260196	1261696	0	0	0	0	0	0	0	0	0	0	0	0	0	0	0	0	0	0	0	0	0	0	0	0	0	0	0	-1	0	0	0	0	0	0	0	0	0	0
4.8301963.A_G.LES	4	8301963	A	G	0.221053	UTR_3_PRIME	LES	AT4G14410	terminator	8301167	8302667	0	0	0	0	0	0	0	0	0	0	0	0	0	0	0	0	0	0	0	0	0	0	0	0	0	0	0	0	0	0	0	0	0	0	0	0	0	0
4.8302143.A_G.LES	4	8302143	A	G	0.221053	UTR_3_PRIME	LES	AT4G14410	terminator	8301167	8302667	0	0	0	0	0	0	0	0	0	0	0	0	0	0	0	0	0	0	0	0	0	0	0	0	0	0	0	0	0	0	0	0	0	0	0	0	0	0
4.1229227.G_T.M216T665	4	1229227	G	T	0.437037	UTR_3_PRIME	M216T665	AT4G02760	promoter	1228514	1230014	0	0	0	0	0	0	0	0	0	0	0	0	0	0	0	0	0	0	0	0	0	0	0	0	0	0	0	0	0	0	0	0	0	0	0	0	0	0
4.1223971.G_A.M216T665	4	1223971	G	A	0.437037	UTR_3_PRIME	M216T665	AT4G02760	terminator	1222958	1224458	0	0	0	0	0	0	0	0	0	0	0	0	0	0	0	0	0	0	0	0	0	0	0	0	0	0	0	0	0	0	0	0	0	0	0	0	0	0
4.11657233.T_C.clim-tmax12	4	11657233	T	C	0.0139721	UTR_3_PRIME	clim-tmax12	AT4G21990	terminator	11656007	11657507	0	0	0	0	0	0	0	0	0	0	0	0	0	0	0	0	0	0	0	0	0	0	0	0	0	0	0	0	0	0	0	0	0	0	0	0	0	0
4.1294789.G_T.M172T666	4	1294789	G	T	0.241975	UTR_3_PRIME	M172T666	AT4G02930	terminator	1294374	1295874	0	0	0	0	0	0	0	0	0	0	0	0	0	0	0	0	0	0	0	0	0	0	0	0	0	0	0	0	0	0	0	0	0	0	0	0	0	0
4.8427047.T_G.clim-gs8	4	8427047	T	G	0.0339321	UTR_3_PRIME	clim-gs8	AT4G14710	promoter	8426075	8427575	0	0	0	0	0	0	0	0	0	0	0	0	0	0	0	0	0	0	0	0	0	0	0	0	0	0	0	0	0	0	0	0	0	0	0	0	0	0
4.14851091.G_A.clim-tmax5	4	14851091	G	A	0.011976	UTR_3_PRIME	clim-tmax5	AT4G30350	terminator	14850748	14852248	0	0	0	0	0	0	0	0	0	0	0	0	0	0	0	0	0	0	0	0	0	0	0	0	0	0	0	0	0	0	0	0	0	0	0	0	0	0
4.1295432.A_G.M172T666	4	1295432	A	G	0.246914	UTR_3_PRIME	M172T666	AT4G02930	terminator	1294374	1295874	0	0	0	0	0	0	0	0	0	0	0	0	0	0	0	0	0	0	0	0	0	0	0	0	0	0	0	0	0	0	0	0	0	0	0	0	0	0
4.1295477.T_C.M172T666	4	1295477	T	C	0.246914	UTR_3_PRIME	M172T666	AT4G02930	terminator	1294374	1295874	0	0	0	0	0	0	0	0	0	0	0	0	0	0	0	0	0	0	0	0	0	0	0	0	0	0	0	0	0	0	0	0	0	0	0	0	0	0
4.1295423.A_G.M172T666	4	1295423	A	G	0.246914	UTR_3_PRIME	M172T666	AT4G02930	terminator	1294374	1295874	0	0	0	0	0	0	0	0	0	0	0	0	0	0	0	0	0	0	0	0	0	0	0	0	0	0	0	0	0	0	0	0	0	0	0	0	0	0
4.1249441.T_G.M216T665	4	1249441	T	G	0.459259	UTR_3_PRIME	M216T665	AT4G02790	terminator	1249140	1250640	0	0	0	0	0	0	0	0	0	0	0	0	0	0	0	0	0	0	0	0	0	0	0	0	0	0	0	0	0	0	0	0	0	0	0	0	0	0
4.1249457.A_T.M216T665	4	1249457	A	T	0.459259	UTR_3_PRIME	M216T665	AT4G02790	terminator	1249140	1250640	0	0	0	0	0	0	0	0	0	0	0	0	0	0	0	0	0	0	0	0	0	0	0	0	0	0	0	0	0	0	0	0	0	0	0	0	0	0
4.1249436.C_T.M216T665	4	1249436	C	T	0.459259	UTR_3_PRIME	M216T665	AT4G02790	terminator	1249140	1250640	0	0	0	0	0	0	0	0	0	0	0	0	0	0	0	0	0	0	0	0	0	0	0	0	0	0	0	0	0	0	0	0	0	0	0	0	0	0
4.1294674.A_C.M216T665	4	1294674	A	C	0.244444	UTR_3_PRIME	M216T665	AT4G02930	terminator	1294374	1295874	0	0	0	0	0	0	0	0	0	0	0	0	0	0	0	0	0	0	0	0	0	0	0	0	0	0	0	0	0	0	0	0	0	0	0	0	0	0
4.1294750.C_G.M216T665	4	1294750	C	G	0.244444	UTR_3_PRIME	M216T665	AT4G02930	terminator	1294374	1295874	0	0	0	0	0	0	0	0	0	-1	0	0	0	0	0	0	0	0	0	0	0	0	0	0	0	0	0	0	0	0	0	0	0	0	0	0	0	0
4.1294678.G_C.M216T665	4	1294678	G	C	0.244444	UTR_3_PRIME	M216T665	AT4G02930	terminator	1294374	1295874	0	0	0	0	0	0	0	0	0	0	0	0	0	0	0	0	0	0	0	0	0	0	0	0	0	0	0	0	0	0	0	0	0	0	0	0	0	0
4.1295683.C_A.M216T665	4	1295683	C	A	0.244444	UTR_3_PRIME	M216T665	AT4G02930	terminator	1294374	1295874	0	0	0	0	0	0	0	0	0	0	0	1	0	0	0	0	0	0	0	0	0	0	0	0	0	0	0	0	0	0	0	0	0	0	0	0	0	0
4.1295750.T_C.M216T665	4	1295750	T	C	0.244444	UTR_3_PRIME	M216T665	AT4G02930	terminator	1294374	1295874	0	0	0	0	0	0	0	0	0	0	0	1	0	0	0	0	0	0	0	0	0	0	0	0	0	0	0	0	0	0	0	0	0	0	0	0	0	0
4.1294683.A_G.M216T665	4	1294683	A	G	0.244444	UTR_3_PRIME	M216T665	AT4G02930	terminator	1294374	1295874	0	0	0	0	0	0	0	0	0	0	0	0	0	0	0	0	0	0	0	0	0	0	0	0	0	0	0	0	0	0	0	0	0	0	0	0	0	0
4.1295657.A_G.M216T665	4	1295657	A	G	0.244444	UTR_3_PRIME	M216T665	AT4G02930	terminator	1294374	1295874	0	0	0	0	0	0	0	0	0	0	0	0	0	0	0	0	0	0	0	0	0	0	0	0	0	0	0	0	0	0	0	0	0	0	0	0	0	0
4.1295686.A_T.M216T665	4	1295686	A	T	0.244444	UTR_3_PRIME	M216T665	AT4G02930	terminator	1294374	1295874	0	0	0	0	0	0	0	0	0	1	0	1	0	0	0	0	0	0	0	0	0	0	0	0	0	0	0	0	0	0	0	0	0	0	0	0	0	0
4.1294729.G_A.M216T665	4	1294729	G	A	0.244444	UTR_3_PRIME	M216T665	AT4G02930	terminator	1294374	1295874	0	0	0	0	0	0	0	0	0	0	0	0	0	0	0	0	0	0	0	0	0	0	0	0	0	0	0	0	0	0	0	0	0	0	0	0	0	0
4.1295654.C_A.M216T665	4	1295654	C	A	0.244444	UTR_3_PRIME	M216T665	AT4G02930	terminator	1294374	1295874	0	0	0	0	0	0	0	0	0	0	0	0	0	0	0	0	0	0	0	0	0	0	0	0	0	0	0	0	0	0	0	0	0	0	0	0	0	0
4.1295688.A_G.M216T665	4	1295688	A	G	0.244444	UTR_3_PRIME	M216T665	AT4G02930	terminator	1294374	1295874	0	0	0	0	0	0	0	0	0	0	0	1	0	0	0	0	0	0	0	0	0	0	0	0	0	0	0	0	0	0	0	0	0	0	0	0	0	0
4.1294671.A_G.M172T666	4	1294671	A	G	0.239506	UTR_3_PRIME	M172T666	AT4G02930	terminator	1294374	1295874	0	0	0	0	0	0	0	0	0	0	0	0	0	0	0	0	0	0	0	0	0	0	0	0	0	0	0	0	0	0	0	0	0	0	0	0	0	0
4.1249569.G_A.M216T665	4	1249569	G	A	0.461728	UTR_3_PRIME	M216T665	AT4G02790	terminator	1249140	1250640	0	0	0	0	0	0	0	0	0	0	0	0	0	0	0	0	0	0	0	0	0	-1	0	0	0	0	0	0	0	0	0	0	0	0	0	0	0	0
4.1224040.A_G.M216T665	4	1224040	A	G	0.167901	UTR_3_PRIME	M216T665	AT4G02760	terminator	1222958	1224458	0	0	0	0	0	0	0	0	0	0	0	0	0	0	0	0	0	0	0	0	0	0	0	0	0	0	0	0	0	0	0	0	0	0	0	0	0	0
4.1249587.G_A.M216T665	4	1249587	G	A	0.459259	UTR_3_PRIME	M216T665	AT4G02790	terminator	1249140	1250640	0	0	0	0	0	0	0	0	0	0	0	0	0	0	0	0	0	0	0	0	0	0	0	0	0	0	0	0	0	0	0	0	0	-1	0	0	0	0
4.7642571.A_G.Inter-specific pollination of Arabidopsis thaliana and Malcolmia littorea	4	7642571	A	G	0.178218	UTR_3_PRIME	Inter-specific pollination of Arabidopsis thaliana and Malcolmia littorea	AT4G13110	terminator	7642207	7643707	0	0	0	0	0	0	0	0	0	0	0	0	0	0	0	0	0	0	0	0	0	0	0	0	0	0	0	0	0	0	0	0	0	0	0	0	0	0
4.7642580.C_G.Inter-specific pollination of Arabidopsis thaliana and Malcolmia littorea	4	7642580	C	G	0.178218	UTR_3_PRIME	Inter-specific pollination of Arabidopsis thaliana and Malcolmia littorea	AT4G13110	terminator	7642207	7643707	0	0	0	0	0	0	0	0	0	0	0	0	0	0	0	0	0	0	0	0	0	0	0	0	0	0	0	0	0	0	0	0	0	0	0	0	0	0
4.7409815.T_C.Germ in dark	4	7409815	T	C	0.236559	UTR_3_PRIME	Germ in dark	AT4G12490	terminator	7408620	7410120	0	0	0	0	0	0	0	0	0	0	0	0	0	0	0	0	0	0	0	0	0	-1	0	0	0	0	0	0	0	0	0	0	0	0	0	0	0	0
4.7414289.A_T.Germ in dark	4	7414289	A	T	0.236559	UTR_3_PRIME	Germ in dark	AT4G12500	terminator	7412989	7414489	0	0	0	0	0	0	0	0	0	0	0	0	0	0	0	0	0	0	0	0	0	0	0	0	0	0	0	0	0	0	0	0	0	0	0	0	0	0
4.7414356.C_A.Germ in dark	4	7414356	C	A	0.236559	UTR_3_PRIME	Germ in dark	AT4G12500	terminator	7412989	7414489	0	0	0	0	0	0	0	0	0	0	0	0	0	0	0	0	0	0	0	0	0	0	0	0	0	0	0	0	0	0	0	0	0	0	0	0	0	0
4.7414181.G_A.Germ in dark	4	7414181	G	A	0.236559	UTR_3_PRIME	Germ in dark	AT4G12500	terminator	7412989	7414489	0	0	0	0	0	0	0	0	0	0	0	0	0	0	0	0	0	0	0	0	0	0	0	0	0	0	0	0	0	-1	0	0	0	0	0	0	0	0
4.7414337.G_A.Germ in dark	4	7414337	G	A	0.236559	UTR_3_PRIME	Germ in dark	AT4G12500	terminator	7412989	7414489	0	0	0	0	0	0	0	0	0	0	0	0	0	0	0	0	0	0	0	0	0	0	0	0	0	0	0	0	0	0	0	0	0	0	0	0	0	0
4.7421180.A_G.Germ in dark	4	7421180	A	G	0.236559	UTR_3_PRIME	Germ in dark	AT4G12520	terminator	7419950	7421450	0	0	0	0	0	0	0	0	0	0	0	0	0	0	0	0	0	0	0	0	0	0	0	0	0	0	0	0	0	0	0	0	0	0	0	0	0	0
4.1443427.C_T.M216T665	4	1443427	C	T	0.118519	UTR_3_PRIME	M216T665	AT4G03290	terminator	1443138	1444638	0	0	0	0	0	0	0	0	0	0	0	0	0	0	0	0	0	0	0	0	0	0	0	0	0	0	0	0	0	0	0	0	0	0	0	0	0	0
4.7642597.A_G.Inter-specific pollination of Arabidopsis thaliana and Malcolmia littorea	4	7642597	A	G	0.171617	UTR_3_PRIME	Inter-specific pollination of Arabidopsis thaliana and Malcolmia littorea	AT4G13110	terminator	7642207	7643707	0	0	0	0	0	0	0	0	0	0	0	0	0	0	0	0	0	0	0	0	0	0	0	0	0	0	0	0	0	0	0	0	0	0	0	0	0	0
4.1278658.G_A.M216T665	4	1278658	G	A	0.0345679	UTR_3_PRIME	M216T665	AT4G02880	terminator	1278218	1279718	0	0	0	0	0	0	0	0	0	0	0	0	0	0	0	0	0	0	0	0	0	0	0	0	0	0	0	0	0	0	0	0	0	0	0	0	0	0
4.7675771.G_A.Inter-specific pollination of Arabidopsis thaliana and Malcolmia littorea	4	7675771	G	A	0.20132	UTR_3_PRIME	Inter-specific pollination of Arabidopsis thaliana and Malcolmia littorea	AT4G13220	promoter	7674896	7676396	0	0	0	0	0	0	0	0	0	0	0	0	0	0	0	0	0	0	0	0	0	-1	0	0	0	0	0	0	0	0	0	0	0	0	0	0	0	0
4.7406355.G_A.Germ in dark	4	7406355	G	A	0.311828	UTR_3_PRIME	Germ in dark	AT4G12485	promoter	7405915	7407415	0	0	0	0	0	0	0	0	0	0	0	0	0	0	0	0	0	0	0	0	0	0	0	0	0	0	0	0	0	0	0	0	0	0	0	0	0	0
4.7409709.C_A.Germ in dark	4	7409709	C	A	0.311828	UTR_3_PRIME	Germ in dark	AT4G12490	terminator	7408620	7410120	0	0	0	0	0	0	0	0	0	-1	0	0	0	0	0	0	0	0	0	0	0	-1	0	0	0	0	0	0	0	0	0	0	0	0	0	0	0	0
4.7406203.A_C.Germ in dark	4	7406203	A	C	0.311828	UTR_3_PRIME	Germ in dark	AT4G12485	promoter	7405915	7407415	0	0	0	0	0	0	0	0	0	0	0	0	0	0	0	0	0	0	0	0	0	0	0	0	0	0	0	0	0	0	0	0	0	0	0	0	0	0
4.7406304.A_T.Germ in dark	4	7406304	A	T	0.311828	UTR_3_PRIME	Germ in dark	AT4G12485	promoter	7405915	7407415	0	0	0	0	0	0	0	0	0	0	0	0	0	0	0	0	0	0	0	0	0	0	0	0	0	0	0	0	0	0	0	0	0	0	0	0	0	0
4.7409738.G_A.Germ in dark	4	7409738	G	A	0.311828	UTR_3_PRIME	Germ in dark	AT4G12490	terminator	7408620	7410120	0	0	0	0	0	0	0	0	0	-1	0	0	0	0	0	0	0	0	0	0	0	-1	0	0	0	0	0	0	0	0	0	0	0	0	0	0	0	0
4.7406144.G_C.Germ in dark	4	7406144	G	C	0.311828	UTR_3_PRIME	Germ in dark	AT4G12485	promoter	7405915	7407415	0	0	0	0	0	0	0	0	0	0	0	0	0	0	0	0	0	0	0	0	0	0	0	0	0	0	0	0	0	0	0	0	0	0	0	0	0	0
4.7406152.T_A.Germ in dark	4	7406152	T	A	0.311828	UTR_3_PRIME	Germ in dark	AT4G12485	promoter	7405915	7407415	0	0	0	0	0	0	0	0	0	0	0	0	0	0	0	0	0	0	0	0	0	0	0	0	0	0	0	0	0	0	0	0	0	0	0	0	0	0
4.7406260.T_C.Germ in dark	4	7406260	T	C	0.311828	UTR_3_PRIME	Germ in dark	AT4G12485	promoter	7405915	7407415	0	0	0	0	0	0	0	0	0	0	0	0	0	0	0	0	0	0	0	0	0	0	0	0	0	0	0	0	0	0	0	0	0	0	0	0	0	0
4.7406115.A_G.Germ in dark	4	7406115	A	G	0.311828	UTR_3_PRIME	Germ in dark	AT4G12485	promoter	7405915	7407415	0	0	0	0	0	0	0	0	0	0	0	0	0	0	0	0	0	0	0	0	0	0	0	0	0	0	0	0	0	0	0	0	0	0	0	0	0	0
4.7406238.T_C.Germ in dark	4	7406238	T	C	0.311828	UTR_3_PRIME	Germ in dark	AT4G12485	promoter	7405915	7407415	0	0	0	0	0	0	0	0	0	0	0	0	0	0	0	0	0	0	0	0	0	0	0	0	0	0	0	0	0	0	0	0	0	0	0	0	0	0
4.7409740.A_C.Germ in dark	4	7409740	A	C	0.311828	UTR_3_PRIME	Germ in dark	AT4G12490	terminator	7408620	7410120	0	0	0	0	0	0	0	0	0	0	0	0	0	0	0	0	0	0	0	0	0	0	0	0	0	0	0	0	0	0	0	0	0	0	0	0	0	0
4.7406258.A_C.Germ in dark	4	7406258	A	C	0.311828	UTR_3_PRIME	Germ in dark	AT4G12485	promoter	7405915	7407415	0	0	0	0	0	0	0	0	0	0	0	0	0	0	0	0	0	0	0	0	0	0	0	0	0	0	0	0	0	0	0	0	0	0	0	0	0	0
4.7409708.C_T.Germ in dark	4	7409708	C	T	0.311828	UTR_3_PRIME	Germ in dark	AT4G12490	terminator	7408620	7410120	0	0	0	0	0	0	0	0	0	0	0	0	0	0	1	0	0	0	0	0	0	-1	0	0	0	0	0	0	0	0	0	0	0	0	0	0	0	0
4.562341.T_C.Li7	4	562341	T	C	0.268817	UTR_3_PRIME	Li7	AT4G01350	terminator	561938	563438	0	0	0	0	0	0	0	0	0	0	0	0	0	0	0	0	0	0	0	0	0	1	0	0	1	0	0	0	0	0	0	0	0	0	0	0	0	0
4.562332.C_A.Li7	4	562332	C	A	0.268817	UTR_3_PRIME	Li7	AT4G01350	terminator	561938	563438	0	0	0	0	0	0	0	0	0	0	0	0	0	0	0	0	0	0	0	0	0	0	0	0	0	0	0	0	0	0	0	0	0	0	0	0	0	0
4.562399.G_T.Li7	4	562399	G	T	0.268817	UTR_3_PRIME	Li7	AT4G01350	terminator	561938	563438	0	0	0	0	0	0	0	0	0	0	0	0	0	0	0	0	0	0	0	0	0	0	0	0	0	0	0	0	0	0	0	0	0	0	0	0	0	0
5.26872004.C_T.clim-bio4	5	26872004	C	T	0.0578842	UTR_3_PRIME	clim-bio4	AT5G67360	terminator	26870890	26872390	0	0	0	0	0	0	0	0	0	0	0	0	0	0	0	0	0	0	0	0	0	0	0	0	0	0	0	0	0	0	0	0	0	0	0	0	0	0
5.26871904.C_T.clim-bio4	5	26871904	C	T	0.0598802	UTR_3_PRIME	clim-bio4	AT5G67360	terminator	26870890	26872390	0	0	0	0	0	0	0	0	0	0	0	0	0	0	0	0	0	0	0	0	0	0	0	0	0	0	0	0	0	0	0	0	0	0	0	0	0	0
5.18136397.C_T.clim-bio1	5	18136397	C	T	0.014	UTR_3_PRIME	clim-bio1	AT5G44910	promoter	18136348	18137848	0	0	0	0	0	0	0	0	0	0	0	0	0	0	0	0	0	0	0	0	0	0	0	0	0	0	0	0	0	0	0	0	0	0	0	0	0	0
5.18110672.C_T.clim-bio1	5	18110672	C	T	0.014	UTR_3_PRIME	clim-bio1	AT5G06635	terminator	18109681	18111181	0	0	0	0	0	0	0	0	0	0	0	0	0	0	0	0	0	0	0	0	0	0	0	0	0	0	0	0	0	0	0	0	0	0	0	0	0	0
5.24402050.T_A.clim-tmax2	5	24402050	T	A	0.0518962	UTR_3_PRIME	clim-tmax2	AT5G60690	terminator	24401695	24403195	0	0	0	0	0	0	0	0	0	1	0	0	0	0	0	0	0	0	0	0	0	0	0	0	0	0	0	-1	0	0	0	0	0	0	0	0	0	0
5.20998960.A_T.clim-gs10	5	20998960	A	T	0.0538922	UTR_3_PRIME	clim-gs10	AT5G51680	terminator	20998407	20999907	0	0	0	0	0	0	0	0	0	0	0	0	0	0	0	0	0	0	0	0	0	0	0	0	0	0	0	0	0	0	0	0	0	0	0	0	0	0
5.7577686.G_T.clim-tmin6	5	7577686	G	T	0.0139721	UTR_3_PRIME	clim-tmin6	AT5G22760	terminator	7577493	7578993	0	0	0	0	0	0	0	0	0	0	0	0	0	0	0	0	0	0	0	0	0	0	0	0	0	0	0	0	0	0	0	0	0	0	0	0	0	0
5.7481536.A_C.clim-tmin6	5	7481536	A	C	0.0139721	UTR_3_PRIME	clim-tmin6	AT5G22530	terminator	7480706	7482206	0	0	0	0	0	0	0	0	0	1	0	0	1	0	0	0	0	0	0	0	0	0	0	0	0	0	0	0	0	0	0	1	0	0	0	0	0	0
5.4953609.A_C.clim-gs10	5	4953609	A	C	0.0439122	UTR_3_PRIME	clim-gs10	AT5G15250	promoter	4952303	4953803	0	0	0	0	0	0	0	0	0	0	0	0	0	0	0	0	0	0	0	0	0	0	0	0	0	0	0	0	0	0	0	0	0	0	0	0	0	0
5.5068467.A_G.clim-gs10	5	5068467	A	G	0.0419162	UTR_3_PRIME	clim-gs10	AT5G15570	terminator	5067699	5069199	0	0	0	0	0	0	0	0	0	0	0	0	0	0	0	0	0	0	0	0	0	0	0	0	0	0	0	0	0	0	0	0	0	0	0	0	0	0
5.17829858.A_T.clim-bio1	5	17829858	A	T	0.014	UTR_3_PRIME	clim-bio1	AT5G44260	terminator	17828617	17830117	0	0	0	0	0	0	0	0	0	0	0	0	0	0	0	0	0	0	-1	0	0	0	0	0	0	0	0	0	0	0	0	0	0	0	0	0	0	0
5.17941928.G_A.clim-bio1	5	17941928	G	A	0.012	UTR_3_PRIME	clim-bio1	AT5G44540	promoter	17941146	17942646	0	0	0	0	0	0	0	0	0	0	0	0	0	0	0	0	0	0	0	0	0	0	0	0	0	0	0	0	0	0	0	0	0	0	0	0	0	0
5.18824604.C_T.clim-tmin6	5	18824604	C	T	0.011976	UTR_3_PRIME	clim-tmin6	AT5G46400	terminator	18824282	18825782	0	0	0	0	0	0	0	0	0	0	0	0	0	0	0	0	0	0	0	0	0	0	0	0	0	0	0	0	0	0	0	0	0	0	0	0	0	0
5.15531512.T_A.clim-tmax1	5	15531512	T	A	0.011976	UTR_3_PRIME	clim-tmax1	AT5G38780	terminator	15531024	15532524	0	0	0	0	0	0	0	0	0	0	0	0	0	0	0	0	0	0	0	0	0	0	0	0	0	0	0	0	0	0	0	0	0	0	0	0	0	0
5.15826120.A_G.clim-tmax1	5	15826120	A	G	0.011976	UTR_3_PRIME	clim-tmax1	AT5G39520	promoter	15825066	15826566	0	0	0	0	0	0	0	0	0	0	0	0	0	0	0	0	0	0	0	0	0	0	0	0	0	0	0	0	0	0	0	0	0	0	0	0	0	0
5.26387341.G_C.clim-bio4	5	26387341	G	C	0.0598802	UTR_3_PRIME	clim-bio4	AT5G65970	terminator	26386427	26387927	0	0	0	0	0	0	0	0	0	0	0	0	0	0	0	0	0	0	0	0	0	0	0	0	0	0	0	0	0	0	0	0	0	0	0	0	0	0
5.9689410.A_G.clim-gs tmin	5	9689410	A	G	0.011976	UTR_3_PRIME	clim-gs tmin	AT5G27440	terminator	9688497	9689997	0	0	0	0	0	0	0	0	0	0	0	0	0	0	0	0	0	0	0	0	0	0	0	0	0	0	0	0	0	0	0	0	0	0	0	0	0	0
5.26964845.G_C.clim-bio4	5	26964845	G	C	0.0459082	UTR_3_PRIME	clim-bio4	AT5G67620	terminator	26963550	26965050	0	0	0	0	0	0	0	0	0	0	0	0	0	0	0	0	0	0	0	0	0	0	0	0	0	0	0	0	0	0	0	0	0	0	0	0	0	0
5.26940893.T_C.clim-bio4	5	26940893	T	C	0.0459082	UTR_3_PRIME	clim-bio4	AT5G67530	promoter	26940073	26941573	0	0	0	0	0	0	0	0	0	0	0	0	0	0	0	0	0	0	0	0	0	0	0	0	0	0	0	0	0	0	0	0	0	0	0	0	0	0
5.26946805.T_A.clim-bio4	5	26946805	T	A	0.0459082	UTR_3_PRIME	clim-bio4	AT5G67540	promoter	26945877	26947377	0	0	0	0	0	0	0	0	0	0	0	0	0	0	0	0	0	0	0	0	0	0	0	0	0	0	0	0	0	0	0	0	0	0	0	0	0	0
5.17169505.C_A.clim-aet5	5	17169505	C	A	0.0159681	UTR_3_PRIME	clim-aet5	AT5G42820	terminator	17168282	17169782	0	0	0	0	0	0	0	0	0	0	0	0	0	0	0	0	0	0	0	0	0	0	0	0	0	0	0	0	0	0	0	0	0	0	0	0	0	0
5.26429784.C_A.clim-bio4	5	26429784	C	A	0.0379242	UTR_3_PRIME	clim-bio4	AT5G66110	promoter	26429070	26430570	0	0	0	0	0	0	0	0	0	0	0	0	0	0	0	0	0	0	0	0	0	0	0	0	0	0	0	0	0	0	0	0	0	0	0	0	0	0
5.26353655.T_G.clim-bio4	5	26353655	T	G	0.0658683	UTR_3_PRIME	clim-bio4	AT5G65880	terminator	26353382	26354882	0	0	0	0	0	0	0	0	0	0	0	0	0	0	0	0	0	0	0	0	0	0	0	0	0	0	0	0	0	0	0	0	0	0	0	0	0	0
5.17538940.A_G.clim-aet5	5	17538940	A	G	0.011976	UTR_3_PRIME	clim-aet5	AT5G43670	terminator	17537722	17539222	0	0	0	0	0	0	0	0	0	0	0	0	0	0	0	0	0	0	0	0	0	0	0	0	0	0	0	0	0	0	0	0	0	0	0	0	0	0
5.11381557.T_C.clim-bio9	5	11381557	T	C	0.012	UTR_3_PRIME	clim-bio9	AT5G30495	terminator	11381157	11382657	0	0	0	0	0	0	0	0	0	0	0	0	0	0	0	0	0	0	0	0	0	0	0	0	0	0	0	0	0	0	0	0	0	0	0	0	0	0
5.12078403.G_A.clim-bio9	5	12078403	G	A	0.012	UTR_3_PRIME	clim-bio9	AT5G32440	terminator	12078103	12079603	0	0	0	0	0	0	0	0	0	0	0	0	0	0	0	0	0	0	0	0	0	0	0	0	0	0	0	0	0	0	0	0	0	0	0	0	0	0
5.10876961.G_C.clim-bio9	5	10876961	G	C	0.012	UTR_3_PRIME	clim-bio9	AT5G28850	terminator	10875787	10877287	0	0	0	0	0	0	0	0	0	0	0	0	0	0	0	0	0	0	0	0	0	0	0	0	0	0	0	0	0	0	0	0	0	0	0	0	0	0
5.10876816.T_C.clim-bio9	5	10876816	T	C	0.012	UTR_3_PRIME	clim-bio9	AT5G28850	terminator	10875787	10877287	0	0	0	0	0	0	0	0	0	0	0	0	0	0	0	0	0	0	0	0	0	0	0	0	0	0	0	0	0	0	0	0	0	0	0	0	0	0
5.10940355.T_G.clim-bio9	5	10940355	T	G	0.012	UTR_3_PRIME	clim-bio9	AT5G28920	terminator	10939034	10940534	0	0	0	0	0	0	0	0	0	0	0	0	0	0	0	0	0	0	0	0	0	0	0	0	0	0	0	0	0	0	0	0	0	0	0	0	0	0
5.12602602.A_G.clim-bio9	5	12602602	A	G	0.012	UTR_3_PRIME	clim-bio9	AT5G33370	terminator	12601467	12602967	0	0	0	0	0	0	0	0	0	0	0	0	0	0	0	0	0	0	0	0	0	0	0	0	0	0	0	0	0	0	0	0	0	0	0	0	0	0
5.13474223.G_A.clim-bio9	5	13474223	G	A	0.012	UTR_3_PRIME	clim-bio9	AT5G35210	terminator	13473195	13474695	0	0	0	0	0	0	0	0	0	0	0	0	0	0	0	0	0	0	0	0	0	0	0	0	0	0	0	0	0	0	0	0	0	0	0	0	0	0
5.18042347.A_G.clim-tmax12	5	18042347	A	G	0.0319361	UTR_3_PRIME	clim-tmax12	AT5G44710	terminator	18042181	18043681	0	0	0	0	0	0	0	0	0	0	0	-1	0	0	0	0	0	0	0	0	0	0	0	0	0	0	0	0	0	0	0	0	0	0	0	0	0	0
5.13462241.T_G.clim-bio9	5	13462241	T	G	0.014	UTR_3_PRIME	clim-bio9	AT5G35200	terminator	13461154	13462654	0	0	0	0	0	0	0	0	0	0	0	0	0	0	0	0	0	0	0	0	0	0	0	0	0	0	0	0	0	0	0	0	0	0	0	0	0	0
5.16800858.A_G.clim-tmax2	5	16800858	A	G	0.0239521	UTR_3_PRIME	clim-tmax2	AT5G42000	terminator	16800602	16802102	0	0	0	0	0	0	0	0	0	0	0	0	0	0	0	0	0	0	0	0	0	0	0	0	0	0	0	0	0	0	0	0	0	0	0	0	0	0
5.18095721.C_T.clim-tmax12	5	18095721	C	T	0.0139721	UTR_3_PRIME	clim-tmax12	AT5G44820	terminator	18094613	18096113	0	0	0	0	0	0	0	0	0	0	0	0	0	0	0	0	0	0	0	0	0	0	0	0	0	0	0	0	0	0	0	0	0	0	0	0	0	0
5.13665922.C_T.clim-bio9	5	13665922	C	T	0.016	UTR_3_PRIME	clim-bio9	AT5G35430	terminator	13665570	13667070	0	0	0	0	0	0	0	0	0	0	0	0	0	0	0	0	0	0	0	0	0	0	0	0	0	0	0	0	0	0	0	0	0	0	0	0	0	0
5.13742272.G_C.clim-gs8	5	13742272	G	C	0.0219561	UTR_3_PRIME	clim-gs8	AT5G35560	terminator	13741071	13742571	0	0	0	0	0	0	0	0	0	0	0	0	0	0	0	0	0	0	0	0	0	0	0	0	0	0	0	0	0	0	0	0	0	0	0	0	0	0
5.14273229.C_T.clim-tmax10	5	14273229	C	T	0.011976	UTR_3_PRIME	clim-tmax10	AT5G36228	terminator	14272758	14274258	0	0	0	0	0	0	0	0	0	0	0	0	0	0	0	0	0	0	0	0	0	0	0	0	0	0	0	0	0	0	0	0	0	0	0	0	0	0
5.18029645.G_A.clim-tmax12	5	18029645	G	A	0.0339321	UTR_3_PRIME	clim-tmax12	AT5G44690	terminator	18028337	18029837	0	0	0	0	0	0	0	0	0	0	0	0	0	0	0	0	0	0	0	0	0	0	0	0	0	0	0	0	0	0	0	0	0	0	0	0	0	0
5.26448734.A_T.clim-tmin3	5	26448734	A	T	0.0414938	UTR_3_PRIME	clim-tmin3	AT5G66170	terminator	26448276	26449776	0	0	0	0	0	0	0	0	0	0	0	0	0	0	0	0	0	0	0	0	0	0	0	0	0	0	0	0	0	0	0	0	0	0	0	0	0	0
5.25618545.A_G.clim-tmin3	5	25618545	A	G	0.0497925	UTR_3_PRIME	clim-tmin3	AT5G64010	terminator	25617605	25619105	0	0	0	0	0	0	0	0	0	0	0	0	0	0	0	0	0	0	0	0	0	0	0	0	0	0	0	0	0	0	0	0	0	0	0	0	0	0
5.19342993.C_T.clim-tmax2	5	19342993	C	T	0.0239521	UTR_3_PRIME	clim-tmax2	AT5G47750	promoter	19341910	19343410	0	0	0	0	0	0	0	0	0	0	0	0	0	0	0	0	0	0	0	0	0	0	0	0	0	0	0	0	0	0	0	0	0	0	0	0	0	0
5.13235550.T_C.clim-bio9	5	13235550	T	C	0.018	UTR_3_PRIME	clim-bio9	AT5G34930	terminator	13235263	13236763	0	0	0	0	0	0	0	0	0	0	0	0	0	0	0	0	0	0	0	0	0	0	0	0	0	0	0	0	0	0	0	0	0	0	0	0	0	0
5.23970936.T_A.clim-tmin3	5	23970936	T	A	0.0456432	UTR_3_PRIME	clim-tmin3	AT5G59440	promoter	23970062	23971562	0	0	0	0	0	0	0	0	0	0	0	0	0	0	0	0	0	0	0	0	0	0	0	0	0	0	0	0	0	0	0	0	0	0	0	0	0	0
5.17731836.T_A.clim-bio9	5	17731836	T	A	0.044	UTR_3_PRIME	clim-bio9	AT5G44060	terminator	17731798	17733298	0	0	0	0	0	0	0	0	0	0	0	0	0	0	0	0	0	0	0	0	0	0	0	0	0	0	0	0	0	0	0	0	0	0	0	0	0	0
5.17128702.A_G.clim-bio9	5	17128702	A	G	0.02	UTR_3_PRIME	clim-bio9	AT5G42710	terminator	17128434	17129934	0	0	0	0	0	0	0	0	0	0	0	0	0	0	0	0	0	0	0	0	0	0	0	0	0	0	0	0	0	0	0	0	0	0	0	0	0	0
5.19310074.T_G.clim-tmin3	5	19310074	T	G	0.0186722	UTR_3_PRIME	clim-tmin3	AT5G47640	terminator	19309772	19311272	0	0	0	0	0	0	0	0	0	0	0	0	0	0	0	0	0	0	0	0	0	0	0	0	0	0	0	0	0	0	0	0	0	0	0	0	0	0
5.19310289.T_C.clim-tmin3	5	19310289	T	C	0.0186722	UTR_3_PRIME	clim-tmin3	AT5G47640	terminator	19309772	19311272	0	0	0	0	0	0	0	0	0	0	0	0	0	0	0	0	0	0	0	0	0	0	0	0	0	0	0	0	0	0	0	0	0	0	0	0	0	0
5.19310018.T_C.clim-tmin3	5	19310018	T	C	0.0186722	UTR_3_PRIME	clim-tmin3	AT5G47640	terminator	19309772	19311272	0	0	0	0	0	0	0	0	0	0	0	0	0	0	0	0	0	0	0	0	0	0	0	0	0	0	0	0	0	0	0	0	0	0	0	0	0	0
5.9815390.T_C.clim-bio9	5	9815390	T	C	0.074	UTR_3_PRIME	clim-bio9	AT5G27720	promoter	9814499	9815999	0	0	0	0	0	0	0	0	0	0	0	0	0	0	0	0	0	0	0	0	0	0	0	0	0	0	0	0	0	0	0	0	0	0	0	0	0	0
5.9862989.A_G.clim-tmin3	5	9862989	A	G	0.033195	UTR_3_PRIME	clim-tmin3	AT5G27830	terminator	9862438	9863938	0	0	0	0	0	0	0	0	0	0	0	0	0	0	0	0	0	0	0	0	0	0	0	0	0	0	0	0	0	0	0	0	0	1	0	0	0	0
5.9862816.C_G.clim-tmin3	5	9862816	C	G	0.033195	UTR_3_PRIME	clim-tmin3	AT5G27830	terminator	9862438	9863938	0	0	1	0	0	0	0	0	0	0	0	0	0	0	0	0	0	0	0	0	0	0	0	0	0	0	0	0	0	0	0	0	0	0	0	0	0	0
5.18917848.G_A.LY	5	18917848	G	A	0.0736842	UTR_3_PRIME	LY	AT5G46620	terminator	18916569	18918069	0	0	0	0	0	0	0	0	0	0	0	0	0	0	0	0	0	0	0	0	0	0	0	0	0	0	0	0	0	0	0	0	0	0	0	0	0	0
5.16059687.A_T.clim-tmin6	5	16059687	A	T	0.0259481	UTR_3_PRIME	clim-tmin6	AT5G40150	terminator	16058503	16060003	0	0	0	0	-1	0	0	0	0	0	0	0	0	0	0	0	0	0	0	0	0	0	0	0	0	0	0	0	0	0	0	0	0	0	0	0	0	0
5.16059691.T_C.clim-tmin6	5	16059691	T	C	0.0259481	UTR_3_PRIME	clim-tmin6	AT5G40150	terminator	16058503	16060003	0	0	0	0	0	0	0	0	0	0	0	0	0	0	0	0	0	0	0	0	0	0	0	0	0	0	0	0	0	0	0	0	0	0	0	0	0	0
5.16059747.G_T.clim-tmin6	5	16059747	G	T	0.0259481	UTR_3_PRIME	clim-tmin6	AT5G40150	terminator	16058503	16060003	0	0	0	0	-1	0	0	0	0	0	0	0	0	0	0	0	0	0	0	0	0	0	0	0	0	0	0	0	0	0	0	0	0	0	0	0	0	0
5.16059655.A_T.clim-tmin6	5	16059655	A	T	0.0259481	UTR_3_PRIME	clim-tmin6	AT5G40150	terminator	16058503	16060003	0	0	0	0	0	0	0	0	0	0	0	0	0	0	0	0	0	0	0	0	0	0	0	0	0	0	0	0	0	0	0	0	0	0	0	0	0	0
5.16059628.C_T.clim-tmin6	5	16059628	C	T	0.0259481	UTR_3_PRIME	clim-tmin6	AT5G40150	terminator	16058503	16060003	0	0	0	0	0	0	0	0	0	0	0	0	0	0	0	0	0	0	0	0	0	-1	0	-1	-1	0	0	0	0	0	0	0	0	0	0	0	0	0
5.23231027.A_G.LDV	5	23231027	A	G	0.0654762	UTR_3_PRIME	LDV	AT5G57350	terminator	23229873	23231373	0	0	0	0	0	0	0	0	0	0	0	0	0	0	0	0	0	0	0	0	0	0	0	0	0	0	0	0	0	0	0	0	0	0	0	0	0	0
5.19089850.T_C.clim-tmin6	5	19089850	T	C	0.011976	UTR_3_PRIME	clim-tmin6	AT5G47020	terminator	19089604	19091104	0	0	0	0	0	0	0	0	0	0	0	0	0	0	0	0	0	0	0	0	0	0	0	0	0	0	0	0	0	0	0	0	0	0	0	0	0	0
5.19444165.A_G.DTFplantingSummerLocSweden2009	5	19444165	A	G	0.0193133	UTR_3_PRIME	DTFplantingSummerLocSweden2009	AT5G48000	terminator	19443102	19444602	0	0	0	0	0	0	0	0	0	0	0	0	0	0	0	0	0	0	0	0	0	0	0	0	0	0	0	0	0	0	0	0	0	0	0	0	0	0
5.17742820.C_T.clim-bio9	5	17742820	C	T	0.018	UTR_3_PRIME	clim-bio9	AT5G44090	terminator	17741764	17743264	0	0	0	0	0	0	0	0	0	0	0	0	0	0	0	0	0	0	0	0	0	0	0	0	0	0	0	0	0	0	0	0	0	0	0	0	0	0
5.18917782.C_A.clim-tmin6	5	18917782	C	A	0.0139721	UTR_3_PRIME	clim-tmin6	AT5G46620	terminator	18916569	18918069	0	0	0	0	0	0	0	0	0	0	0	0	0	0	0	0	0	0	0	0	0	0	0	0	0	0	0	0	0	0	0	0	0	0	0	0	0	0
5.7599277.C_T.clim-tmin6	5	7599277	C	T	0.0239521	UTR_3_PRIME	clim-tmin6	AT5G22790	terminator	7598080	7599580	0	0	0	0	0	0	0	0	0	0	0	0	0	0	0	0	0	0	0	0	0	0	0	0	0	0	0	0	0	0	0	0	0	0	0	0	0	0
5.7599228.A_G.clim-tmin6	5	7599228	A	G	0.0239521	UTR_3_PRIME	clim-tmin6	AT5G22790	terminator	7598080	7599580	0	0	0	0	0	-1	0	0	0	0	0	0	0	0	0	0	0	0	0	0	0	0	0	0	0	0	0	0	0	0	0	0	0	0	0	0	0	0
5.7847650.C_T.clim-tmin6	5	7847650	C	T	0.011976	UTR_3_PRIME	clim-tmin6	AT5G23300	terminator	7846586	7848086	0	0	0	0	0	0	0	0	0	0	0	-1	0	0	0	0	0	0	0	0	0	0	0	0	0	0	0	0	0	0	0	0	0	0	0	0	0	0
5.9441666.C_T.clim-tmax5	5	9441666	C	T	0.011976	UTR_3_PRIME	clim-tmax5	AT5G26840	terminator	9441287	9442787	0	0	0	0	0	0	0	0	0	0	0	0	0	0	0	0	0	0	0	0	0	0	0	0	0	0	0	0	0	0	0	0	0	0	0	0	0	0
5.9557409.G_T.clim-tmin7	5	9557409	G	T	0.0179641	UTR_3_PRIME	clim-tmin7	AT5G27150	terminator	9557094	9558594	0	0	0	0	0	0	0	0	0	0	0	0	0	0	0	0	0	0	0	0	0	0	0	0	0	0	0	0	0	0	0	0	0	0	0	0	0	0
5.16790959.G_A.clim-tmax6	5	16790959	G	A	0.0199601	UTR_3_PRIME	clim-tmax6	AT5G41970	promoter	16790150	16791650	0	0	0	0	0	0	0	0	0	0	0	0	0	0	0	0	0	0	0	0	0	0	0	0	0	0	0	0	0	0	0	0	0	0	0	0	0	0
5.3503679.C_A.ScalingExponent	5	3503679	C	A	0.0238095	UTR_3_PRIME	ScalingExponent	AT5G11050	terminator	3503334	3504834	0	0	0	0	0	0	0	0	0	0	0	0	0	0	0	0	0	0	0	0	0	0	0	0	0	0	0	0	0	0	0	0	0	0	0	0	0	0
5.18029417.A_G.clim-bio1	5	18029417	A	G	0.026	UTR_3_PRIME	clim-bio1	AT5G44690	terminator	18028337	18029837	0	0	0	0	0	0	0	0	0	0	0	0	0	0	0	0	0	0	0	0	0	0	0	0	0	0	0	0	0	0	0	0	0	0	0	0	0	0
5.13604220.G_A.clim-gs8	5	13604220	G	A	0.0179641	UTR_3_PRIME	clim-gs8	AT5G35405	terminator	13603161	13604661	0	0	0	0	0	0	0	0	0	0	0	0	0	0	0	0	0	0	0	0	0	0	0	0	0	0	0	0	-1	0	0	0	0	0	0	0	0	0
5.3503685.C_T.ScalingExponent	5	3503685	C	T	0.0285714	UTR_3_PRIME	ScalingExponent	AT5G11050	terminator	3503334	3504834	0	0	0	0	0	0	0	0	0	0	0	0	0	0	0	0	0	0	0	0	0	0	0	0	0	0	0	0	0	0	0	0	0	0	0	0	0	0
5.9746928.T_A.clim-bio9	5	9746928	T	A	0.028	UTR_3_PRIME	clim-bio9	AT5G27600	terminator	9746524	9748024	0	0	0	0	0	0	0	0	0	0	0	0	0	0	0	0	0	0	0	0	0	0	0	0	0	0	0	0	0	0	0	0	0	0	0	0	0	0
5.16807599.C_T.clim-tmax5	5	16807599	C	T	0.0179641	UTR_3_PRIME	clim-tmax5	AT5G42020	terminator	16806341	16807841	0	0	0	0	0	0	0	0	0	0	0	0	0	0	0	0	0	0	0	0	0	0	0	0	0	0	0	0	0	0	0	0	0	0	0	0	0	0
5.7481178.G_T.clim-tmax5	5	7481178	G	T	0.255489	UTR_3_PRIME	clim-tmax5	AT5G22530	terminator	7480706	7482206	0	0	0	0	0	0	0	0	0	0	0	0	0	0	0	0	0	0	0	0	0	0	0	0	0	0	0	0	0	0	0	0	0	0	0	0	0	0
5.17754093.T_C.clim-aet4	5	17754093	T	C	0.011976	UTR_3_PRIME	clim-aet4	AT5G44110	terminator	17752958	17754458	0	0	0	0	0	0	0	0	0	0	0	0	0	0	0	0	0	0	0	0	0	0	0	0	0	0	0	0	0	0	0	0	0	0	0	0	0	0
5.17749422.G_A.clim-aet4	5	17749422	G	A	0.011976	UTR_3_PRIME	clim-aet4	AT5G44090	promoter	17748026	17749526	0	0	0	0	0	0	0	0	0	0	0	0	0	0	0	0	0	0	0	0	0	0	1	0	0	0	0	0	0	0	0	0	0	0	0	0	0	0
5.7631045.C_T.clim-tmax5	5	7631045	C	T	0.0159681	UTR_3_PRIME	clim-tmax5	AT5G22830	terminator	7630493	7631993	0	0	0	0	0	0	0	0	0	0	0	0	0	0	0	0	0	0	1	0	0	0	0	0	0	0	0	0	0	0	0	0	0	0	0	0	0	0
5.19343044.A_T.clim-bio1	5	19343044	A	T	0.016	UTR_3_PRIME	clim-bio1	AT5G47750	promoter	19341910	19343410	0	0	0	0	0	0	0	0	0	0	0	0	0	0	0	0	0	0	0	0	0	0	0	0	0	0	0	0	0	0	0	0	0	0	0	0	0	0
5.9781128.T_A.clim-bio9	5	9781128	T	A	0.066	UTR_3_PRIME	clim-bio9	AT5G27630	terminator	9780502	9782002	0	0	0	0	0	0	0	0	0	0	0	0	0	0	0	0	0	0	0	0	0	0	0	0	0	0	0	0	-1	0	0	0	0	0	0	0	0	0
5.16655737.C_T.Root length (Day 2)	5	16655737	C	T	0.171642	UTR_3_PRIME	Root length (Day 2)	AT5G41660	promoter	16655707	16657207	0	0	0	0	0	0	0	0	0	0	0	0	0	0	0	0	0	0	0	0	0	0	0	0	0	0	0	0	0	0	0	0	0	0	0	0	0	0
5.19316093.T_A.clim-bio9	5	19316093	T	A	0.014	UTR_3_PRIME	clim-bio9	AT5G47680	terminator	19315045	19316545	0	0	0	0	0	0	0	0	0	0	0	0	0	0	0	0	0	0	0	0	0	0	0	0	0	0	0	0	0	0	0	0	0	0	0	0	0	0
1.6816890.G_C.clim-gs tmax	1	6816890	G	C	0.0179641	UTR_3_PRIME	clim-gs tmax	AT1G19710	terminator	6816376	6817876	0	1	0	0	0	0	0	0	0	0	0	0	0	0	0	0	0	0	0	0	0	0	0	0	0	0	0	0	0	0	0	0	0	0	0	0	0	0
1.25017236.G_A.clim-bio9	1	25017236	G	A	0.02	SYNONYMOUS_STOP	clim-bio9	AT1G08877	terminator	25016841	25018341	0	0	0	0	0	0	0	0	0	0	0	0	0	0	0	0	0	0	0	0	0	0	0	0	0	0	0	0	0	0	0	0	0	0	0	0	0	0
3.3036379.G_A.clim-bio9	3	3036379	G	A	0.042	SYNONYMOUS_STOP	clim-bio9	AT3G09910	terminator	3035610	3037110	0	0	0	0	0	0	0	0	0	0	0	0	0	0	0	0	0	0	0	0	0	0	0	0	0	0	0	0	0	0	0	0	0	0	0	0	0	0
5.16059751.T_C.clim-tmin6	5	16059751	T	C	0.0259481	SYNONYMOUS_STOP	clim-tmin6	AT5G40150	terminator	16058503	16060003	0	0	0	0	0	0	0	0	0	0	0	0	0	0	0	0	0	0	0	0	0	0	0	0	0	0	0	0	0	0	0	0	0	0	0	0	0	0
1.4140965.G_T.avrPphB	1	4140965	G	T	0.477778	SYNONYMOUS_CODING	avrPphB	AT1G12200	terminator	4139658	4141158	0	-1	0	0	0	0	0	0	0	0	0	0	0	0	0	0	0	0	0	0	0	0	0	0	0	0	0	0	0	0	0	0	0	0	0	0	0	0
1.4141146.A_C.avrPphB	1	4141146	A	C	0.4	SYNONYMOUS_CODING	avrPphB	AT1G12200	terminator	4139658	4141158	0	-1	0	0	0	0	0	0	0	0	0	0	0	0	0	0	0	0	0	0	0	0	0	0	0	0	0	0	0	0	0	0	0	0	0	0	0	0
1.4148262.T_C.avrPphB	1	4148262	T	C	0.377778	SYNONYMOUS_CODING	avrPphB	AT1G12230	promoter	4146961	4148461	0	-1	0	0	0	0	0	0	0	0	0	0	0	0	0	0	0	0	0	0	0	0	0	0	0	0	0	0	0	0	0	0	0	0	0	0	0	0
1.4959107.A_G.clim-gs10	1	4959107	A	G	0.0259481	SYNONYMOUS_CODING	clim-gs10	AT1G14490	promoter	4959029	4960529	0	-1	0	0	0	0	0	0	0	0	0	0	0	0	0	0	0	0	0	0	0	0	0	0	0	0	0	-1	0	0	0	0	0	0	0	0	0	0
1.27568118.C_T.clim-bio6	1	27568118	C	T	0.0724346	SYNONYMOUS_CODING	clim-bio6	AT1G73325	promoter	27567781	27569281	0	-1	0	0	0	0	0	0	0	0	0	0	0	0	0	0	0	0	0	0	0	0	0	0	0	0	0	0	0	0	0	0	0	0	0	0	0	0
2.11037848.A_G.clim-gs10	2	11037848	A	G	0.0598802	SYNONYMOUS_CODING	clim-gs10	AT2G25890	terminator	11037679	11039179	0	-1	0	0	0	0	0	0	0	0	0	0	0	0	0	0	0	0	0	0	0	0	0	0	0	0	0	0	0	0	0	0	0	0	0	0	0	0
3.7379348.T_C.clim-tmin3	3	7379348	T	C	0.0145228	SYNONYMOUS_CODING	clim-tmin3	AT3G21070	terminator	7379190	7380690	0	-1	0	0	0	0	0	0	0	-1	0	0	0	0	0	0	0	0	0	0	0	0	0	0	0	0	0	0	0	0	0	0	0	0	0	0	0	0
5.6628366.T_C.FT GH	5	6628366	T	C	0.0903614	SYNONYMOUS_CODING	FT GH	AT5G19630	terminator	6626939	6628439	0	-1	0	0	0	0	0	0	0	0	0	0	0	0	0	0	0	0	0	0	0	0	0	0	0	0	0	0	0	0	0	0	0	0	0	0	0	0
1.4140953.C_A.avrPphB	1	4140953	C	A	0.477778	SYNONYMOUS_CODING	avrPphB	AT1G12200	terminator	4139658	4141158	0	0	0	0	0	0	0	0	0	0	0	0	0	0	0	0	0	0	0	0	0	0	0	0	0	0	0	0	0	0	0	0	0	0	0	0	0	0
1.4140971.G_T.avrPphB	1	4140971	G	T	0.477778	SYNONYMOUS_CODING	avrPphB	AT1G12200	terminator	4139658	4141158	0	0	0	0	0	0	0	0	0	0	0	0	0	0	0	0	0	0	0	0	0	0	0	0	0	0	0	0	0	0	0	0	0	0	0	0	0	0
1.16495703.T_G.clim-gs10	1	16495703	T	G	0.0518962	SYNONYMOUS_CODING	clim-gs10	AT1G43722	promoter	16495402	16496902	0	0	0	0	0	0	0	0	0	0	0	0	0	0	0	0	0	0	0	0	0	0	0	0	0	0	0	0	0	0	0	0	0	0	0	0	0	0
1.4143314.A_G.avrPphB	1	4143314	A	G	0.388889	SYNONYMOUS_CODING	avrPphB	AT1G12220	promoter	4143256	4144756	0	0	0	0	0	0	0	0	0	0	0	0	0	0	0	0	0	0	0	0	0	0	0	0	0	0	0	0	0	0	0	0	0	0	0	0	0	0
1.4143419.G_A.avrPphB	1	4143419	G	A	0.388889	SYNONYMOUS_CODING	avrPphB	AT1G12210	terminator	4143416	4144916	0	0	0	0	0	0	0	0	0	0	0	0	0	0	0	0	0	0	0	0	0	0	0	0	0	0	0	0	0	0	0	0	0	0	0	0	0	0
1.4143326.A_G.avrPphB	1	4143326	A	G	0.388889	SYNONYMOUS_CODING	avrPphB	AT1G12220	promoter	4143256	4144756	0	0	0	0	0	0	0	0	0	0	0	0	0	0	0	0	0	0	0	0	0	0	0	0	0	0	0	0	0	0	0	0	0	0	0	0	0	0
1.4143581.C_T.avrPphB	1	4143581	C	T	0.388889	SYNONYMOUS_CODING	avrPphB	AT1G12210	terminator	4143416	4144916	0	0	0	0	0	0	0	0	0	0	0	0	0	0	0	0	0	0	0	0	0	0	0	0	0	0	0	0	0	0	0	0	0	0	0	0	0	0
1.16453799.C_T.clim-gs10	1	16453799	C	T	0.0419162	SYNONYMOUS_CODING	clim-gs10	AT1G43665	promoter	16453304	16454804	0	0	0	0	0	0	0	0	0	0	0	0	0	0	0	0	0	0	0	0	0	0	0	0	0	0	0	0	0	0	0	0	0	0	0	0	0	0
1.29680136.G_T.clim-gs10	1	29680136	G	T	0.0399202	SYNONYMOUS_CODING	clim-gs10	AT1G78940	terminator	29679781	29681281	0	0	0	0	0	0	0	0	0	0	0	0	0	0	0	0	0	0	0	0	0	0	0	0	0	0	0	0	0	0	0	0	0	0	0	0	0	0
1.27646562.G_A.clim-tmin2	1	27646562	G	A	0.0663984	SYNONYMOUS_CODING	clim-tmin2	AT1G73540	promoter	27646243	27647743	0	0	0	0	0	0	0	0	0	0	0	0	0	0	0	0	0	0	0	0	0	0	0	0	0	0	0	0	0	0	0	0	0	0	0	0	0	0
1.16485972.G_A.clim-gs10	1	16485972	G	A	0.0538922	SYNONYMOUS_CODING	clim-gs10	AT1G43710	terminator	16485229	16486729	0	0	0	0	0	0	0	0	0	0	0	0	0	0	0	0	0	0	0	0	0	0	0	0	0	0	0	0	0	0	0	0	0	0	0	0	0	0
1.4141245.T_C.avrPphB	1	4141245	T	C	0.4	SYNONYMOUS_CODING	avrPphB	AT1G12211	terminator	4139874	4141374	0	0	0	0	0	0	0	0	0	0	0	0	0	0	0	0	0	0	0	0	0	0	0	0	0	0	0	0	0	0	0	0	0	0	0	0	0	0
1.4141316.A_G.avrPphB	1	4141316	A	G	0.4	SYNONYMOUS_CODING	avrPphB	AT1G12211	terminator	4139874	4141374	0	0	0	0	0	0	0	0	0	0	0	0	0	0	0	0	0	0	0	0	0	0	0	0	0	0	0	0	0	0	0	0	0	0	0	0	0	0
1.4141199.C_T.avrPphB	1	4141199	C	T	0.4	SYNONYMOUS_CODING	avrPphB	AT1G12211	terminator	4139874	4141374	0	0	0	0	0	0	0	0	0	0	0	0	0	0	0	0	0	0	0	0	0	-1	0	0	0	0	0	0	0	0	0	0	0	0	0	0	0	0
1.4141136.T_G.avrPphB	1	4141136	T	G	0.4	SYNONYMOUS_CODING	avrPphB	AT1G12200	terminator	4139658	4141158	0	0	0	0	0	0	0	0	0	0	0	0	0	0	0	0	0	0	0	0	0	0	0	0	0	0	0	0	0	0	0	0	0	0	0	0	0	0
1.4148097.A_G.avrPphB	1	4148097	A	G	0.377778	SYNONYMOUS_CODING	avrPphB	AT1G12230	promoter	4146961	4148461	0	0	0	0	0	0	0	0	0	0	0	0	0	0	0	0	0	0	0	0	0	0	0	0	0	0	0	0	0	0	0	0	0	0	0	0	0	0
1.4148313.T_A.avrPphB	1	4148313	T	A	0.377778	SYNONYMOUS_CODING	avrPphB	AT1G12230	promoter	4146961	4148461	0	0	0	0	0	0	0	0	0	0	0	0	0	0	0	0	0	0	0	0	0	0	0	0	0	0	0	0	0	0	0	0	0	0	0	0	0	0
1.16446695.A_G.clim-gs10	1	16446695	A	G	0.0538922	SYNONYMOUS_CODING	clim-gs10	AT1G43650	promoter	16446418	16447918	0	0	0	0	0	0	0	0	0	0	0	0	0	0	0	0	0	0	0	0	0	0	0	0	0	0	0	0	0	0	0	0	0	0	0	0	0	0
1.3145203.C_G.clim-gs10	1	3145203	C	G	0.0518962	SYNONYMOUS_CODING	clim-gs10	AT1G09710	terminator	3143881	3145381	0	0	0	0	0	0	0	0	0	0	0	0	0	0	0	0	0	0	0	0	0	0	0	0	0	0	0	0	0	0	0	0	0	0	0	0	0	0
1.3165559.T_A.clim-gs10	1	3165559	T	A	0.0518962	SYNONYMOUS_CODING	clim-gs10	AT1G09780	terminator	3164369	3165869	0	0	0	0	0	0	0	0	0	0	0	0	0	0	0	0	0	0	0	0	0	0	0	0	0	0	0	0	0	0	0	0	0	0	0	0	0	0
1.923569.C_T.clim-bio9	1	923569	C	T	0.012	SYNONYMOUS_CODING	clim-bio9	AT1G03710	promoter	922389	923889	0	0	0	0	0	0	0	0	0	0	-1	0	0	0	0	0	0	0	0	0	0	0	0	0	0	0	0	0	0	0	0	0	0	0	0	0	0	0
1.1542234.G_T.clim-tmax1	1	1542234	G	T	0.0139721	SYNONYMOUS_CODING	clim-tmax1	AT1G05291	promoter	1541932	1543432	0	0	0	0	0	0	0	0	0	0	0	0	0	0	0	0	0	0	0	0	0	0	0	0	0	0	0	0	0	0	0	0	0	0	0	0	0	0
1.5273025.C_G.clim-bio4	1	5273025	C	G	0.0558882	SYNONYMOUS_CODING	clim-bio4	AT1G15310	promoter	5271558	5273058	0	0	0	0	0	0	0	0	0	0	0	0	0	0	0	0	0	0	0	0	0	0	0	0	0	0	0	0	0	0	0	0	0	0	0	0	0	0
1.27685218.G_A.clim-gs10	1	27685218	G	A	0.0658683	SYNONYMOUS_CODING	clim-gs10	AT1G73630	terminator	27685114	27686614	0	0	0	0	0	0	0	0	0	-1	0	0	0	0	0	0	0	0	0	0	0	0	0	0	0	0	0	0	0	0	0	0	0	0	0	0	0	0
1.20253111.G_A.YEL	1	20253111	G	A	0.0842105	SYNONYMOUS_CODING	YEL	AT1G54230	terminator	20251865	20253365	0	0	0	0	0	0	0	0	0	0	0	0	0	0	0	0	0	0	0	0	0	0	0	0	0	0	0	0	0	0	0	0	0	0	0	0	0	0
1.9160637.A_G.GR21 cold	1	9160637	A	G	0.0869565	SYNONYMOUS_CODING	GR21 cold	AT1G26500	terminator	9159397	9160897	0	0	0	0	0	0	0	0	0	0	0	0	0	0	0	0	0	0	0	0	0	0	0	0	0	0	0	0	0	0	0	0	0	0	0	0	0	0
1.2704145.T_C.clim-gs10	1	2704145	T	C	0.0518962	SYNONYMOUS_CODING	clim-gs10	AT1G08530	terminator	2702662	2704162	0	0	0	0	0	0	0	0	0	0	0	0	0	0	0	0	0	0	0	0	0	0	0	0	0	0	0	0	0	0	0	0	0	0	0	0	0	0
1.21026556.G_A.clim-gs9	1	21026556	G	A	0.0179641	SYNONYMOUS_CODING	clim-gs9	AT1G56170	terminator	21025402	21026902	0	0	0	0	0	0	0	0	0	0	0	0	0	0	0	0	0	0	0	0	0	0	0	0	0	0	0	0	0	0	0	0	0	0	0	0	0	0
1.21028669.G_T.clim-gs9	1	21028669	G	T	0.0179641	SYNONYMOUS_CODING	clim-gs9	AT1G56180	promoter	21027566	21029066	0	0	0	0	0	0	0	0	0	0	0	0	0	0	0	0	0	0	0	0	0	0	0	0	0	0	0	0	0	0	0	0	0	0	0	0	0	0
1.982895.C_A.clim-bio9	1	982895	C	A	0.014	SYNONYMOUS_CODING	clim-bio9	AT1G03860	promoter	981502	983002	0	0	0	0	0	0	0	0	0	0	0	0	0	0	0	0	0	0	0	0	0	0	0	0	0	0	0	0	0	0	0	0	0	0	0	0	0	0
1.1234624.A_G.clim-tmax2	1	1234624	A	G	0.0219561	SYNONYMOUS_CODING	clim-tmax2	AT1G04520	terminator	1233532	1235032	0	0	0	0	0	0	0	0	0	0	0	0	0	0	0	0	0	0	0	0	0	0	0	0	0	0	0	0	0	0	0	0	0	0	0	0	0	0
1.1240626.G_C.clim-tmax2	1	1240626	G	C	0.0219561	SYNONYMOUS_CODING	clim-tmax2	AT1G04550	promoter	1239293	1240793	0	0	0	0	0	0	0	0	0	0	0	0	0	0	0	0	0	0	0	0	0	0	0	0	0	0	0	0	0	1	0	0	0	0	0	0	0	0
1.1205517.C_T.clim-tmax2	1	1205517	C	T	0.0219561	SYNONYMOUS_CODING	clim-tmax2	AT1G04440	terminator	1205509	1207009	0	0	0	0	0	0	0	0	0	0	0	0	0	0	0	0	0	0	0	0	0	0	0	0	0	0	0	0	0	0	0	0	0	0	0	0	0	0
1.29551009.G_A.clim-bio4	1	29551009	G	A	0.0658683	SYNONYMOUS_CODING	clim-bio4	AT1G09823	promoter	29549685	29551185	0	0	0	0	0	0	0	0	0	0	0	0	0	0	0	0	0	0	0	0	0	0	0	0	0	0	0	0	0	0	0	0	0	0	0	0	0	0
1.29613299.T_G.clim-bio4	1	29613299	T	G	0.0399202	SYNONYMOUS_CODING	clim-bio4	AT1G78750	terminator	29611903	29613403	0	0	0	0	0	0	0	0	0	0	0	0	0	0	0	0	0	0	0	0	0	0	0	0	0	0	0	0	0	0	0	0	0	0	0	0	0	0
1.29521886.C_A.clim-bio4	1	29521886	C	A	0.0618762	SYNONYMOUS_CODING	clim-bio4	AT1G78470	promoter	29520769	29522269	0	0	0	0	0	0	0	0	0	0	0	0	0	0	0	0	0	0	0	0	0	0	0	0	0	0	0	0	0	0	0	0	0	0	0	0	0	0
1.5367454.T_A.clim-bio4	1	5367454	T	A	0.0199601	SYNONYMOUS_CODING	clim-bio4	AT1G15590	promoter	5366296	5367796	0	0	0	0	0	0	0	0	0	0	0	0	0	0	0	0	0	0	0	0	0	0	0	0	0	0	0	0	0	0	0	0	0	0	0	0	0	0
1.1542106.G_A.clim-tmax1	1	1542106	G	A	0.0199601	SYNONYMOUS_CODING	clim-tmax1	AT1G05291	promoter	1541932	1543432	0	0	0	0	0	0	0	0	0	0	0	0	0	0	0	0	0	0	0	0	0	0	0	0	0	0	0	0	0	0	0	0	0	0	0	0	0	0
1.29621900.G_A.clim-bio4	1	29621900	G	A	0.0678643	SYNONYMOUS_CODING	clim-bio4	AT1G78770	terminator	29620947	29622447	0	0	0	0	0	0	0	0	0	0	0	0	0	0	0	0	0	0	0	0	0	0	0	0	0	0	0	0	0	0	0	0	0	0	0	0	0	0
1.1406950.G_T.clim-tmax1	1	1406950	G	T	0.011976	SYNONYMOUS_CODING	clim-tmax1	AT1G04960	terminator	1406771	1408271	0	0	0	0	0	0	0	0	0	0	0	0	0	0	0	0	0	0	0	0	0	0	0	0	0	0	0	0	0	0	0	0	0	0	0	0	0	0
1.1425794.T_A.clim-tmax1	1	1425794	T	A	0.011976	SYNONYMOUS_CODING	clim-tmax1	AT1G05000	promoter	1424538	1426038	0	0	0	0	0	0	0	0	0	0	0	0	0	0	0	0	0	0	0	0	0	0	0	0	0	0	0	0	0	0	0	0	0	0	0	0	0	0
1.9114737.G_A.GR21 cold	1	9114737	G	A	0.076087	SYNONYMOUS_CODING	GR21 cold	AT1G26340	terminator	9114477	9115977	0	0	0	0	0	0	0	0	0	0	0	0	0	0	0	0	0	0	0	0	0	0	0	0	0	0	0	0	0	0	0	0	0	0	0	0	0	0
1.1534225.A_G.clim-tmin6	1	1534225	A	G	0.011976	SYNONYMOUS_CODING	clim-tmin6	AT1G05280	terminator	1533829	1535329	0	0	0	0	0	0	0	0	0	0	0	0	0	0	0	0	0	0	0	0	0	0	0	0	0	0	0	0	0	0	0	0	0	0	0	0	0	0
1.20191491.G_A.clim-gs4	1	20191491	G	A	0.0479042	SYNONYMOUS_CODING	clim-gs4	AT1G54090	terminator	20191400	20192900	0	0	0	0	0	0	0	0	0	0	0	0	0	0	0	0	0	0	0	0	0	0	0	0	0	0	0	0	0	0	0	0	0	0	0	0	0	0
1.21691109.C_T.clim-aet12	1	21691109	C	T	0.0139721	SYNONYMOUS_CODING	clim-aet12	AT1G58390	terminator	21689641	21691141	0	0	0	0	0	0	0	0	0	0	0	0	0	0	0	0	0	0	1	0	0	0	0	0	0	0	0	0	0	0	0	0	0	0	0	0	0	0
1.8951915.A_T.clim-tmin2	1	8951915	A	T	0.0160966	SYNONYMOUS_CODING	clim-tmin2	AT1G25480	terminator	8950531	8952031	0	0	0	0	0	0	0	0	0	0	0	0	0	0	0	0	0	0	0	0	0	0	0	0	0	0	0	0	0	0	0	0	0	0	0	0	0	0
1.3209477.A_G.clim-aet5	1	3209477	A	G	0.0339321	SYNONYMOUS_CODING	clim-aet5	AT1G09870	terminator	3208214	3209714	0	0	0	0	0	0	0	0	0	0	0	0	0	0	0	0	0	0	0	0	0	0	0	0	0	0	0	0	0	0	0	0	0	0	0	0	0	0
1.25431409.G_A.clim-gs tmax	1	25431409	G	A	0.011976	SYNONYMOUS_CODING	clim-gs tmax	AT1G67830	terminator	25430548	25432048	0	0	0	0	0	0	0	0	0	0	0	0	0	0	0	0	0	0	0	0	0	0	0	0	0	0	0	0	0	0	0	0	0	0	0	0	0	0
1.7490462.C_T.clim-tmax12	1	7490462	C	T	0.0139721	SYNONYMOUS_CODING	clim-tmax12	AT1G21390	promoter	7490303	7491803	0	0	0	0	0	0	0	0	0	0	0	0	0	0	0	0	0	0	0	0	0	0	0	0	0	0	0	-1	0	0	0	0	0	0	0	0	0	0
1.19490651.C_T.clim-gs9	1	19490651	C	T	0.0159681	SYNONYMOUS_CODING	clim-gs9	AT1G52330	terminator	19489414	19490914	0	0	0	0	0	0	0	0	0	0	0	0	0	0	0	0	0	0	0	0	0	0	0	0	0	-1	0	0	0	0	0	0	0	0	0	0	0	0
1.6847699.A_T.clim-gs tmax	1	6847699	A	T	0.0179641	SYNONYMOUS_CODING	clim-gs tmax	AT1G19800	terminator	6847628	6849128	0	0	0	0	0	0	0	0	0	0	0	0	0	0	0	0	0	0	0	0	0	0	0	0	0	0	0	0	0	0	0	0	0	0	0	0	0	0
1.29844365.T_C.clim-aet11	1	29844365	T	C	0.0139721	SYNONYMOUS_CODING	clim-aet11	AT1G79340	terminator	29844138	29845638	0	0	0	0	0	0	0	0	0	0	0	0	0	0	0	0	0	0	0	0	0	0	0	0	0	0	0	0	0	0	0	0	0	0	0	0	0	0
1.24637781.A_G.clim-bio9	1	24637781	A	G	0.012	SYNONYMOUS_CODING	clim-bio9	AT1G66170	terminator	24637684	24639184	0	0	0	0	0	0	0	0	0	0	0	0	0	0	0	0	0	0	0	0	0	0	0	0	0	0	0	0	0	0	0	0	0	0	0	0	0	0
1.3898541.C_T.clim-tmax2	1	3898541	C	T	0.0139721	SYNONYMOUS_CODING	clim-tmax2	AT1G11593	terminator	3898109	3899609	0	0	0	0	0	0	0	0	0	0	0	0	0	0	0	0	0	0	0	0	0	0	0	0	0	0	0	0	0	0	0	0	0	0	0	0	0	0
1.22709283.T_C.clim-tmin6	1	22709283	T	C	0.0139721	SYNONYMOUS_CODING	clim-tmin6	AT1G61562	promoter	22708008	22709508	0	0	0	0	0	0	0	0	0	0	0	0	0	0	0	0	0	0	0	0	0	0	0	0	0	0	0	0	0	0	0	0	0	0	0	0	0	0
1.27684855.C_T.clim-bio6	1	27684855	C	T	0.0643863	SYNONYMOUS_CODING	clim-bio6	AT1G73630	promoter	27683672	27685172	0	0	0	0	0	0	0	0	0	0	0	0	0	0	0	0	0	0	0	0	0	0	0	0	0	0	0	0	0	0	0	0	0	0	0	0	0	0
1.27754978.T_G.clim-bio6	1	27754978	T	G	0.0663984	SYNONYMOUS_CODING	clim-bio6	AT1G73810	promoter	27754797	27756297	0	0	0	0	0	0	0	0	0	0	0	0	0	0	0	0	0	0	0	0	0	0	0	0	0	0	0	0	0	0	0	0	0	0	0	0	0	0
1.1702332.C_T.clim-tmax2	1	1702332	C	T	0.0239521	SYNONYMOUS_CODING	clim-tmax2	AT1G05680	terminator	1702001	1703501	0	0	0	0	0	0	0	0	0	0	0	0	0	0	0	0	0	0	0	0	0	0	0	0	0	0	0	0	0	0	0	0	0	0	0	0	0	0
1.3092183.C_T.clim-tmax2	1	3092183	C	T	0.0239521	SYNONYMOUS_CODING	clim-tmax2	AT1G09550	promoter	3091827	3093327	0	0	0	0	0	0	0	0	0	0	0	0	0	0	0	0	0	0	0	0	0	0	0	0	0	0	0	0	0	0	0	0	0	0	0	0	0	0
1.3268528.G_C.clim-tmax2	1	3268528	G	C	0.0239521	SYNONYMOUS_CODING	clim-tmax2	AT1G10010	terminator	3268323	3269823	0	0	0	0	0	0	0	0	0	0	0	0	0	0	0	0	0	0	0	0	0	0	0	0	0	0	0	0	0	0	0	0	0	0	0	0	0	0
1.3665441.C_T.clim-tmax2	1	3665441	C	T	0.0239521	SYNONYMOUS_CODING	clim-tmax2	AT1G10970	terminator	3664086	3665586	0	0	0	0	0	0	0	0	0	0	0	0	0	0	0	0	0	0	0	0	0	0	0	0	0	0	0	0	0	0	0	0	0	0	0	0	0	0
1.1718727.G_A.clim-tmax2	1	1718727	G	A	0.0239521	SYNONYMOUS_CODING	clim-tmax2	AT1G05720	promoter	1718409	1719909	0	0	0	0	0	0	0	0	0	0	0	0	0	0	0	0	0	0	0	0	0	0	0	0	0	0	0	0	0	0	0	0	0	0	0	0	0	0
1.14018136.G_A.clim-tmin11	1	14018136	G	A	0.0598802	SYNONYMOUS_CODING	clim-tmin11	AT1G36970	promoter	14017856	14019356	0	0	0	0	0	0	0	0	0	0	0	0	0	0	0	0	0	0	0	0	0	0	0	0	0	0	0	0	0	0	0	0	0	0	0	0	0	0
1.1060465.G_A.clim-tmax1	1	1060465	G	A	0.0279441	SYNONYMOUS_CODING	clim-tmax1	AT1G04110	terminator	1060296	1061796	0	0	0	0	0	0	0	0	0	0	0	0	0	0	0	0	0	0	0	0	0	0	0	0	0	0	0	0	0	0	0	0	0	0	0	0	0	0
1.9084184.C_A.clim-tmax12	1	9084184	C	A	0.0219561	SYNONYMOUS_CODING	clim-tmax12	AT1G26250	promoter	9082837	9084337	0	0	0	0	0	0	0	0	0	0	0	0	0	0	0	0	0	0	0	0	0	0	0	0	0	0	0	0	0	0	0	0	0	0	0	0	0	0
1.9063480.G_A.clim-tmax12	1	9063480	G	A	0.0159681	SYNONYMOUS_CODING	clim-tmax12	AT1G26200	terminator	9062305	9063805	0	0	0	0	0	0	0	0	0	0	0	0	0	0	0	0	0	0	0	0	0	0	0	0	0	0	0	0	0	0	0	0	0	0	0	0	0	0
1.16152162.A_G.clim-tmax12	1	16152162	A	G	0.0638723	SYNONYMOUS_CODING	clim-tmax12	AT1G43005	terminator	16151740	16153240	0	0	0	0	0	0	0	0	0	0	0	0	0	0	0	0	0	0	0	0	0	0	0	0	0	0	0	0	0	0	0	0	0	0	0	0	0	0
1.2921298.G_A.ScalingExponent	1	2921298	G	A	0.0261905	SYNONYMOUS_CODING	ScalingExponent	AT1G09050	terminator	2920611	2922111	0	0	0	0	0	0	0	0	0	0	0	0	0	0	0	0	0	0	0	0	0	0	0	0	0	0	0	0	0	0	0	0	0	0	0	0	0	0
1.23821741.T_C.clim-bio9	1	23821741	T	C	0.012	SYNONYMOUS_CODING	clim-bio9	AT1G64180	promoter	23820452	23821952	0	0	0	0	0	0	0	0	0	0	0	0	0	0	0	0	0	0	0	0	0	0	0	0	0	0	0	0	0	0	0	0	0	0	0	0	0	0
1.23831038.A_G.clim-bio9	1	23831038	A	G	0.012	SYNONYMOUS_CODING	clim-bio9	AT1G64210	promoter	23829687	23831187	0	0	0	0	0	0	0	0	0	0	0	0	0	0	0	0	0	0	0	0	0	0	0	0	0	0	0	0	0	0	0	0	0	0	0	0	0	0
1.23791974.G_T.clim-bio9	1	23791974	G	T	0.012	SYNONYMOUS_CODING	clim-bio9	AT1G64090	terminator	23790729	23792229	0	0	0	0	0	0	0	0	0	0	0	0	0	0	0	0	0	0	0	0	0	0	0	0	0	0	0	0	0	0	0	0	0	0	0	0	0	0
1.23854114.T_C.clim-bio9	1	23854114	T	C	0.012	SYNONYMOUS_CODING	clim-bio9	AT1G08667	promoter	23853907	23855407	0	0	0	0	0	0	0	0	0	0	0	0	0	0	0	0	0	0	0	0	0	0	0	0	0	0	0	0	0	0	0	0	0	0	0	0	0	0
1.27850716.G_A.clim-tmax3	1	27850716	G	A	0.068	SYNONYMOUS_CODING	clim-tmax3	AT1G74070	terminator	27850459	27851959	0	0	0	0	0	0	0	0	0	0	0	0	0	0	0	0	0	0	0	0	0	0	0	0	0	0	0	0	0	0	0	0	0	0	0	0	0	0
1.8370008.T_A.clim-tmax12	1	8370008	T	A	0.0219561	SYNONYMOUS_CODING	clim-tmax12	AT1G23645	promoter	8369840	8371340	0	0	0	0	0	0	0	0	0	0	0	0	0	0	0	0	0	0	0	0	0	0	0	0	0	0	0	0	0	0	0	0	0	0	0	0	0	0
1.8200619.A_T.clim-bio9	1	8200619	A	T	0.014	SYNONYMOUS_CODING	clim-bio9	AT1G23130	promoter	8199320	8200820	0	0	0	0	0	0	0	0	0	0	0	0	0	0	0	0	0	0	0	0	0	0	0	0	0	0	0	0	0	0	0	0	0	0	0	0	0	0
1.16268616.C_T.clim-bio9	1	16268616	C	T	0.08	SYNONYMOUS_CODING	clim-bio9	AT1G43170	terminator	16268445	16269945	0	0	0	0	0	0	0	0	0	0	0	0	0	0	0	0	0	0	0	0	0	0	0	0	0	0	0	0	0	0	0	0	0	0	0	0	0	0
1.16268098.A_G.clim-bio9	1	16268098	A	G	0.08	SYNONYMOUS_CODING	clim-bio9	AT1G43171	promoter	16268074	16269574	0	0	0	0	0	0	0	0	0	0	0	1	0	0	0	0	0	0	0	0	0	0	0	0	0	0	0	0	0	0	0	0	0	0	0	0	0	0
1.3909064.G_A.LD	1	3909064	G	A	0.167665	SYNONYMOUS_CODING	LD	AT1G11610	promoter	3908838	3910338	0	0	0	0	0	0	0	0	0	0	0	0	0	0	0	0	0	0	0	0	0	0	0	0	0	0	0	0	0	0	0	0	0	0	0	0	0	0
1.8219497.C_A.clim-tmax12	1	8219497	C	A	0.0219561	SYNONYMOUS_CODING	clim-tmax12	AT1G23190	promoter	8218807	8220307	0	0	0	0	0	0	0	0	0	0	0	0	0	0	0	0	0	0	0	0	0	0	0	0	0	0	0	0	0	0	0	0	0	0	0	0	0	0
1.24934013.A_G.clim-bio9	1	24934013	A	G	0.038	SYNONYMOUS_CODING	clim-bio9	AT1G66840	terminator	24932776	24934276	0	0	0	0	0	0	0	0	0	0	0	0	0	0	0	0	0	0	0	0	0	0	0	0	0	0	0	0	0	0	0	0	0	0	0	0	0	0
1.24934262.T_A.clim-bio9	1	24934262	T	A	0.038	SYNONYMOUS_CODING	clim-bio9	AT1G66840	terminator	24932776	24934276	0	0	0	0	0	0	0	0	0	0	0	0	0	0	0	0	0	0	0	0	0	0	0	0	0	0	0	0	0	0	0	0	0	0	0	0	0	0
1.24934217.T_A.clim-bio9	1	24934217	T	A	0.038	SYNONYMOUS_CODING	clim-bio9	AT1G66840	terminator	24932776	24934276	0	0	0	0	0	0	0	0	0	0	0	0	0	0	0	0	0	0	0	0	0	0	0	0	0	0	0	0	0	0	0	0	0	0	0	0	0	0
1.24133578.C_T.clim-aet7	1	24133578	C	T	0.011976	SYNONYMOUS_CODING	clim-aet7	AT1G64970	terminator	24133084	24134584	0	0	0	0	0	0	0	0	0	0	0	0	0	0	0	0	0	0	0	0	0	0	0	0	0	0	0	0	0	0	0	0	0	0	0	0	0	0
1.20306766.A_G.clim-gs8	1	20306766	A	G	0.0718563	SYNONYMOUS_CODING	clim-gs8	AT1G54400	promoter	20306571	20308071	0	0	0	0	0	0	0	0	0	0	0	0	0	0	0	0	0	0	0	0	0	0	0	0	0	0	0	0	0	0	0	0	0	0	0	0	0	0
1.27939656.G_A.clim-tmax3	1	27939656	G	A	0.068	SYNONYMOUS_CODING	clim-tmax3	AT1G74320	promoter	27939593	27941093	0	0	0	0	0	0	0	0	0	0	0	0	0	0	0	0	0	0	0	0	0	0	0	0	0	0	0	0	0	0	0	0	0	0	0	0	0	0
1.25163880.C_T.clim-bio9	1	25163880	C	T	0.012	SYNONYMOUS_CODING	clim-bio9	AT1G67235	promoter	25162604	25164104	0	0	0	0	0	0	0	0	0	0	1	0	0	0	0	0	0	0	0	0	0	0	0	0	0	0	0	0	0	0	0	0	0	0	0	0	0	0
1.8849882.G_A.clim-aet7	1	8849882	G	A	0.0159681	SYNONYMOUS_CODING	clim-aet7	AT1G05943	promoter	8849006	8850506	0	0	0	0	0	0	0	0	0	0	0	0	0	0	0	0	0	0	0	0	0	0	0	0	0	0	0	0	0	0	0	0	0	0	0	0	0	0
1.18784951.A_T.clim-bio9	1	18784951	A	T	0.014	SYNONYMOUS_CODING	clim-bio9	AT1G50700	terminator	18784082	18785582	0	0	0	0	0	0	0	0	0	0	0	0	0	0	0	0	0	0	0	0	0	0	0	0	0	0	0	0	0	0	0	0	0	0	0	0	0	0
1.10596741.A_G.clim-gs8	1	10596741	A	G	0.011976	SYNONYMOUS_CODING	clim-gs8	AT1G30135	promoter	10595351	10596851	0	0	0	0	0	0	0	0	0	0	0	0	0	0	0	0	0	0	1	0	0	0	0	0	0	0	0	0	0	0	0	0	0	0	0	0	0	0
1.1514444.G_C.ScalingExponent	1	1514444	G	C	0.0261905	SYNONYMOUS_CODING	ScalingExponent	AT1G04353	terminator	1514062	1515562	0	0	0	0	0	0	0	0	0	0	0	0	0	0	0	0	0	0	0	0	0	0	0	0	0	0	0	-1	0	0	0	0	0	0	0	0	0	0
1.10903784.C_A.clim-bio9	1	10903784	C	A	0.012	SYNONYMOUS_CODING	clim-bio9	AT1G30750	terminator	10903774	10905274	0	0	0	0	0	0	0	0	0	0	0	0	0	0	0	0	0	0	0	0	0	0	0	0	0	0	0	0	0	0	0	0	0	0	0	0	0	0
1.18622745.G_A.clim-tmax6	1	18622745	G	A	0.0159681	SYNONYMOUS_CODING	clim-tmax6	AT1G50280	terminator	18622697	18624197	0	0	0	0	0	0	0	0	0	0	0	0	0	0	0	0	0	0	0	0	0	0	0	0	0	0	0	0	0	0	0	0	0	0	0	0	0	0
1.8505941.C_T.Root length (Day 1)	1	8505941	C	T	0.43609	SYNONYMOUS_CODING	Root length (Day 1)	AT1G24030	terminator	8504960	8506460	0	0	0	0	0	0	0	0	0	0	0	0	0	0	0	0	0	0	0	0	0	0	0	0	0	0	0	0	0	0	0	0	0	0	0	0	0	0
1.8505953.C_T.Root length (Day 1)	1	8505953	C	T	0.43609	SYNONYMOUS_CODING	Root length (Day 1)	AT1G24030	terminator	8504960	8506460	0	0	0	0	0	0	0	0	0	0	0	0	0	0	0	0	0	0	0	0	0	0	0	0	0	0	0	0	0	0	0	0	0	0	0	0	0	0
1.8506013.T_C.Root length (Day 1)	1	8506013	T	C	0.43609	SYNONYMOUS_CODING	Root length (Day 1)	AT1G24050	promoter	8505967	8507467	0	0	0	0	0	0	0	0	0	0	0	0	0	0	0	0	0	0	0	0	0	0	0	0	0	0	0	0	0	0	0	0	0	0	0	0	0	0
1.30279942.G_A.clim-tmax5	1	30279942	G	A	0.0159681	SYNONYMOUS_CODING	clim-tmax5	AT1G80530	promoter	30279859	30281359	0	0	0	0	0	0	0	0	0	0	0	0	0	0	0	0	0	0	0	0	0	0	0	0	0	0	0	0	0	0	0	0	0	0	0	0	0	0
1.25019207.G_A.clim-bio9	1	25019207	G	A	0.02	SYNONYMOUS_CODING	clim-bio9	AT1G67035	terminator	25018557	25020057	0	0	0	0	0	0	0	0	0	0	0	0	0	0	0	0	0	0	0	0	1	0	0	0	0	0	0	0	0	0	0	0	0	0	0	0	0	0
1.23367732.G_T.clim-bio9	1	23367732	G	T	0.012	SYNONYMOUS_CODING	clim-bio9	AT1G63030	terminator	23366393	23367893	0	0	0	0	0	0	0	0	0	0	0	0	0	0	0	0	0	0	0	0	0	0	0	0	0	0	0	0	0	0	0	0	0	0	0	0	0	0
1.23509008.C_T.clim-bio9	1	23509008	C	T	0.012	SYNONYMOUS_CODING	clim-bio9	AT1G63400	terminator	23508984	23510484	0	0	0	0	0	0	0	0	0	0	0	0	0	0	0	0	0	0	0	0	0	0	0	0	0	0	0	0	0	0	0	0	0	0	0	0	0	0
1.24866412.C_T.clim-bio9	1	24866412	C	T	0.028	SYNONYMOUS_CODING	clim-bio9	AT1G66680	terminator	24865094	24866594	0	0	-1	0	0	0	0	0	0	0	0	0	0	0	0	0	0	0	0	0	0	0	0	0	0	0	0	0	0	0	0	0	0	0	0	0	0	0
1.201179.G_A.Root length (Day 1)	1	201179	G	A	0.225564	SYNONYMOUS_CODING	Root length (Day 1)	AT1G01560	promoter	201102	202602	0	0	0	0	0	0	0	0	0	0	0	0	0	0	0	0	0	0	0	0	0	0	0	0	0	0	0	0	0	0	0	0	0	0	0	0	0	0
1.4801442.T_C.clim-bio9	1	4801442	T	C	0.02	SYNONYMOUS_CODING	clim-bio9	AT1G14010	promoter	4801350	4802850	0	0	0	0	0	0	0	0	0	0	0	0	0	0	0	0	0	0	0	0	0	0	1	0	0	0	0	0	0	0	0	0	0	0	0	0	0	0
1.6668525.G_A.Li7	1	6668525	G	A	0.107527	SYNONYMOUS_CODING	Li7	AT1G05493	terminator	6668407	6669907	0	0	0	0	0	0	0	0	0	0	0	0	0	0	0	0	0	0	0	0	0	0	0	0	0	0	0	0	0	0	0	0	0	0	0	0	0	0
2.10933209.C_G.Mo98	2	10933209	C	G	0.026087	SYNONYMOUS_CODING	Mo98	AT2G25680	terminator	10932004	10933504	0	0	0	0	0	0	0	0	0	0	0	0	0	0	0	0	0	0	0	0	0	0	0	0	0	0	0	0	0	0	0	0	0	0	0	0	0	0
2.10933314.T_C.Mo98	2	10933314	T	C	0.026087	SYNONYMOUS_CODING	Mo98	AT2G25680	terminator	10932004	10933504	0	0	0	0	0	0	0	0	0	0	0	0	0	0	0	0	0	0	0	0	0	0	0	0	0	0	0	0	0	0	0	0	0	0	0	0	0	0
2.10933260.A_T.Mo98	2	10933260	A	T	0.026087	SYNONYMOUS_CODING	Mo98	AT2G25680	terminator	10932004	10933504	0	0	0	0	0	0	0	0	0	0	0	0	0	0	0	0	0	0	0	0	0	0	0	0	0	0	0	0	0	0	0	0	0	0	0	0	0	0
2.10915712.T_C.Mo98	2	10915712	T	C	0.026087	SYNONYMOUS_CODING	Mo98	AT2G25660	terminator	10914306	10915806	0	0	0	0	0	0	0	0	0	0	0	0	0	0	0	0	0	0	0	0	0	0	0	0	0	0	0	0	0	0	0	0	0	0	0	0	0	0
2.10915940.A_G.Mo98	2	10915940	A	G	0.026087	SYNONYMOUS_CODING	Mo98	AT2G25650	terminator	10915716	10917216	0	0	0	0	0	0	0	0	0	0	0	0	0	0	0	0	0	0	0	0	0	0	0	0	0	0	0	0	0	0	0	0	0	0	0	0	0	0
2.10933287.C_T.Mo98	2	10933287	C	T	0.026087	SYNONYMOUS_CODING	Mo98	AT2G25680	terminator	10932004	10933504	0	0	0	0	0	0	0	0	0	0	0	0	0	0	0	0	0	0	0	0	0	0	0	0	0	0	0	0	0	0	0	0	0	0	0	0	0	0
2.10933296.T_G.Mo98	2	10933296	T	G	0.026087	SYNONYMOUS_CODING	Mo98	AT2G25680	terminator	10932004	10933504	0	0	0	0	0	0	0	0	0	0	0	0	0	0	0	0	0	0	0	0	0	0	0	0	0	0	0	0	0	0	0	0	0	0	0	0	0	0
2.10933254.A_T.Mo98	2	10933254	A	T	0.026087	SYNONYMOUS_CODING	Mo98	AT2G25680	terminator	10932004	10933504	0	0	0	0	0	0	0	0	0	0	0	0	0	0	0	0	0	0	0	0	0	0	0	0	0	0	0	0	0	0	0	0	0	0	0	0	0	0
2.10915892.A_C.Mo98	2	10915892	A	C	0.026087	SYNONYMOUS_CODING	Mo98	AT2G25650	terminator	10915716	10917216	0	0	0	0	0	0	0	0	0	0	0	0	0	0	0	0	0	0	0	0	0	0	0	0	0	0	0	0	0	0	0	0	0	0	0	0	0	0
2.10933226.G_T.Mo98	2	10933226	G	T	0.026087	SYNONYMOUS_CODING	Mo98	AT2G25680	terminator	10932004	10933504	0	0	0	0	0	0	0	0	0	0	0	0	0	0	0	0	0	0	0	0	0	0	0	0	0	0	0	0	0	0	0	0	0	0	0	0	0	0
2.10915169.T_G.Mo98	2	10915169	T	G	0.0231884	SYNONYMOUS_CODING	Mo98	AT2G25640	terminator	10914047	10915547	0	0	0	0	0	0	0	0	0	0	0	0	0	0	0	0	0	0	0	0	0	0	0	0	0	0	0	0	0	0	0	0	0	0	0	0	0	0
2.10915682.T_C.Mo98	2	10915682	T	C	0.0231884	SYNONYMOUS_CODING	Mo98	AT2G25660	terminator	10914306	10915806	0	0	0	0	0	0	0	0	0	0	0	0	0	0	0	0	0	0	0	0	0	0	0	0	0	0	0	0	0	0	0	0	0	0	0	0	0	0
2.10972646.T_C.Mo98	2	10972646	T	C	0.0231884	SYNONYMOUS_CODING	Mo98	AT2G25730	promoter	10972451	10973951	0	0	0	0	0	0	0	0	0	0	0	0	0	0	0	0	0	0	0	0	0	0	0	0	0	0	0	0	0	0	0	0	0	0	0	0	0	0
2.10914803.T_A.Mo98	2	10914803	T	A	0.0231884	SYNONYMOUS_CODING	Mo98	AT2G25640	terminator	10914047	10915547	0	0	0	0	0	0	0	0	0	0	0	0	0	0	0	0	0	0	0	0	0	0	0	0	0	0	0	0	0	0	0	0	0	0	0	0	0	0
2.10915511.C_T.Mo98	2	10915511	C	T	0.0231884	SYNONYMOUS_CODING	Mo98	AT2G25640	terminator	10914047	10915547	0	0	0	0	0	0	0	0	0	0	0	0	0	0	0	0	0	0	0	0	0	0	0	0	0	0	0	0	0	0	0	0	0	0	0	0	0	0
2.10915235.T_C.Mo98	2	10915235	T	C	0.0521739	SYNONYMOUS_CODING	Mo98	AT2G25640	terminator	10914047	10915547	0	0	0	0	0	0	0	0	0	0	0	0	0	0	0	0	0	0	0	0	0	0	0	0	0	0	0	0	0	0	0	0	0	0	0	0	0	0
2.10915157.A_C.Mo98	2	10915157	A	C	0.0405797	SYNONYMOUS_CODING	Mo98	AT2G25640	terminator	10914047	10915547	0	0	0	0	0	0	0	0	0	0	0	0	0	0	0	0	0	0	0	0	0	0	0	0	0	0	0	0	0	0	0	0	0	0	0	0	0	0
2.15665516.C_T.clim-gs10	2	15665516	C	T	0.0459082	SYNONYMOUS_CODING	clim-gs10	AT2G37300	promoter	15664099	15665599	0	0	0	0	0	0	0	0	0	0	0	0	0	0	0	0	0	0	0	0	0	0	0	0	0	0	0	0	0	0	0	0	0	0	0	0	0	0
2.19112825.C_T.clim-gs10	2	19112825	C	T	0.0558882	SYNONYMOUS_CODING	clim-gs10	AT2G46540	promoter	19111337	19112837	0	0	0	0	0	0	0	0	0	0	0	0	0	0	0	0	0	0	0	0	0	0	0	0	0	0	0	0	0	0	0	0	0	0	0	0	0	0
2.18377500.A_C.clim-pet12	2	18377500	A	C	0.0159681	SYNONYMOUS_CODING	clim-pet12	AT2G44510	promoter	18376047	18377547	0	0	0	0	0	0	0	0	0	0	0	0	0	0	0	0	0	0	0	0	0	0	0	0	0	0	0	0	0	0	0	0	0	0	0	0	0	0
2.18385956.G_A.clim-pet12	2	18385956	G	A	0.0159681	SYNONYMOUS_CODING	clim-pet12	AT2G44540	terminator	18385218	18386718	0	0	0	0	0	0	0	0	0	0	0	0	0	0	0	0	0	0	0	0	0	0	0	0	0	0	0	0	0	0	0	0	0	0	0	0	0	0
2.13860332.C_T.clim-gs10	2	13860332	C	T	0.0658683	SYNONYMOUS_CODING	clim-gs10	AT2G32670	terminator	13859274	13860774	0	0	0	0	0	0	0	0	0	0	0	0	0	0	0	0	0	0	0	0	0	0	0	0	0	0	0	0	0	0	0	0	0	0	0	0	0	0
2.8285685.C_T.clim-gs10	2	8285685	C	T	0.0638723	SYNONYMOUS_CODING	clim-gs10	AT2G19120	terminator	8285624	8287124	0	0	0	0	0	0	0	0	0	0	0	0	0	0	0	0	0	0	0	0	0	0	0	0	0	0	0	0	0	0	0	0	0	0	0	0	0	0
2.10909391.G_T.Mo98	2	10909391	G	T	0.147826	SYNONYMOUS_CODING	Mo98	AT2G25630	terminator	10909380	10910880	0	0	0	0	0	0	0	0	0	0	0	0	0	0	0	0	0	0	0	0	0	0	0	0	0	0	0	0	0	0	0	0	0	0	0	0	0	0
2.10934457.C_G.Mo98	2	10934457	C	G	0.0898551	SYNONYMOUS_CODING	Mo98	AT2G25680	promoter	10934104	10935604	0	0	0	0	0	0	0	0	0	0	0	0	0	0	0	0	0	0	1	0	0	0	0	0	0	0	0	0	0	0	0	0	0	0	0	0	0	0
2.10910907.T_A.Mo98	2	10910907	T	A	0.0869565	SYNONYMOUS_CODING	Mo98	AT2G25640	promoter	10909460	10910960	0	0	0	0	0	0	0	0	0	0	0	0	0	0	0	0	0	0	0	0	0	0	0	0	0	0	0	0	0	0	0	0	0	0	0	0	0	0
2.10980843.G_A.Mo98	2	10980843	G	A	0.0231884	SYNONYMOUS_CODING	Mo98	AT2G25737	terminator	10979404	10980904	0	0	0	0	0	0	0	0	0	0	0	0	0	0	0	0	0	0	0	0	0	0	0	0	0	0	0	0	0	0	0	0	0	0	0	0	0	0
2.9112276.T_A.clim-bio9	2	9112276	T	A	0.012	SYNONYMOUS_CODING	clim-bio9	AT2G21280	promoter	9112276	9113776	0	0	0	0	0	0	0	0	0	0	0	0	0	0	0	0	0	0	0	0	0	0	0	0	0	0	0	0	0	0	0	0	0	0	0	0	0	0
2.9100735.G_A.clim-bio9	2	9100735	G	A	0.012	SYNONYMOUS_CODING	clim-bio9	AT2G21240	terminator	9100276	9101776	0	0	0	0	0	0	0	0	0	0	0	0	0	0	0	0	0	0	-1	0	0	0	0	0	0	0	0	1	0	0	0	0	0	0	0	0	0	0
2.9114494.T_G.clim-bio9	2	9114494	T	G	0.012	SYNONYMOUS_CODING	clim-bio9	AT2G21300	terminator	9113031	9114531	0	0	0	0	0	0	0	0	0	0	0	0	0	0	0	0	0	0	0	0	0	0	0	0	0	0	0	0	0	0	0	0	0	0	0	0	0	0
2.9137777.G_A.clim-bio9	2	9137777	G	A	0.012	SYNONYMOUS_CODING	clim-bio9	AT2G21370	terminator	9136450	9137950	0	0	0	0	0	0	0	0	0	0	0	0	0	0	0	0	0	0	0	0	0	0	0	0	0	0	0	0	0	0	0	0	0	0	0	0	0	0
2.12726546.C_T.clim-pet1	2	12726546	C	T	0.0159681	SYNONYMOUS_CODING	clim-pet1	AT2G29810	terminator	12725101	12726601	0	0	0	0	0	0	0	0	0	0	0	0	0	0	0	0	0	0	0	0	0	0	0	0	0	0	0	0	0	0	0	0	0	0	0	0	0	0
2.19286897.C_T.clim-bio9	2	19286897	C	T	0.044	SYNONYMOUS_CODING	clim-bio9	AT2G46940	terminator	19285433	19286933	0	0	0	0	0	0	0	0	0	0	0	0	0	0	0	0	0	0	0	0	0	0	0	0	0	0	0	0	1	0	0	0	0	0	0	0	0	0
2.10764023.G_A.clim-tmax1	2	10764023	G	A	0.0219561	SYNONYMOUS_CODING	clim-tmax1	AT2G08130	terminator	10762764	10764264	0	0	0	0	0	0	0	0	0	0	0	0	0	0	0	0	0	0	0	0	0	0	0	0	0	0	0	0	0	0	0	0	0	0	0	0	0	0
2.19497643.A_G.clim-bio9	2	19497643	A	G	0.042	SYNONYMOUS_CODING	clim-bio9	AT2G47510	promoter	19497228	19498728	0	0	0	0	0	0	0	0	0	0	0	0	0	0	0	0	0	0	0	0	0	0	0	0	0	0	0	0	0	0	0	0	0	0	0	0	0	0
2.14910547.A_G.4W	2	14910547	A	G	0.142857	SYNONYMOUS_CODING	4W	AT2G35480	promoter	14909342	14910842	0	0	0	0	0	0	0	0	0	0	0	0	0	0	0	0	0	0	0	0	0	0	0	0	0	0	0	0	0	0	0	0	0	0	0	0	0	0
2.12837917.A_T.clim-tmax2	2	12837917	A	T	0.0239521	SYNONYMOUS_CODING	clim-tmax2	AT2G30080	terminator	12837619	12839119	0	0	0	0	0	0	0	0	0	0	0	0	0	0	0	0	0	0	0	0	0	0	0	0	0	0	0	0	0	0	0	0	0	0	0	0	0	0
2.15194040.A_G.clim-gs8	2	15194040	A	G	0.0159681	SYNONYMOUS_CODING	clim-gs8	AT2G36230	terminator	15192693	15194193	0	0	0	0	0	0	0	0	0	0	0	0	0	0	0	0	0	0	0	0	0	0	0	0	0	0	0	0	0	0	0	0	0	0	0	0	0	0
2.7498894.T_A.clim-gs9	2	7498894	T	A	0.0199601	SYNONYMOUS_CODING	clim-gs9	AT2G17250	promoter	7498471	7499971	0	0	0	0	0	0	0	0	0	0	0	0	0	0	0	0	0	0	0	0	0	0	0	0	0	0	0	0	0	0	0	0	0	0	0	0	0	0
2.7075239.T_A.clim-gs6	2	7075239	T	A	0.0199601	SYNONYMOUS_CODING	clim-gs6	AT2G06615	promoter	7074417	7075917	0	0	0	0	0	0	0	0	0	0	0	0	0	0	0	0	0	0	0	0	0	0	0	0	0	0	0	0	0	0	0	0	0	0	0	0	0	0
2.17378637.T_A.clim-tmin6	2	17378637	T	A	0.011976	SYNONYMOUS_CODING	clim-tmin6	AT2G41680	promoter	17378559	17380059	0	0	0	0	0	0	0	0	0	0	0	0	0	0	0	1	0	0	0	0	0	0	0	0	0	0	0	0	0	0	0	0	0	0	0	0	0	0
2.10588810.T_C.clim-tmin9	2	10588810	T	C	0.0199601	SYNONYMOUS_CODING	clim-tmin9	AT2G24870	terminator	10587568	10589068	0	0	0	0	0	0	0	0	0	0	0	0	0	0	0	0	0	0	0	0	0	0	0	0	0	0	0	0	0	0	0	0	0	0	0	0	0	0
2.7871263.C_T.clim-tmax12	2	7871263	C	T	0.0159681	SYNONYMOUS_CODING	clim-tmax12	AT2G18110	promoter	7871200	7872700	0	0	0	0	0	0	0	0	0	0	0	0	0	0	0	0	0	0	0	0	0	0	0	0	0	0	0	0	0	-1	0	0	0	0	0	0	0	0
2.10426899.T_A.clim-tmin6	2	10426899	T	A	0.0159681	SYNONYMOUS_CODING	clim-tmin6	AT2G24550	terminator	10426855	10428355	0	0	0	0	0	0	0	0	0	0	0	0	0	0	0	0	0	0	0	0	0	0	0	0	0	0	0	0	0	0	0	0	0	0	0	0	0	0
2.12054128.G_T.clim-gs7	2	12054128	G	T	0.0299401	SYNONYMOUS_CODING	clim-gs7	AT2G28270	terminator	12054038	12055538	0	0	0	0	0	0	0	0	0	0	0	0	0	0	0	0	0	0	0	0	0	0	0	0	0	0	0	0	0	0	0	0	0	0	0	0	0	0
2.19377174.G_A.clim-bio9	2	19377174	G	A	0.042	SYNONYMOUS_CODING	clim-bio9	AT2G47210	promoter	19376718	19378218	0	0	0	0	0	0	0	0	0	0	0	0	0	0	0	0	0	0	0	0	0	0	0	0	0	0	0	0	0	0	0	0	0	0	0	0	0	0
2.5686919.C_T.clim-bio9	2	5686919	C	T	0.014	SYNONYMOUS_CODING	clim-bio9	AT2G13640	promoter	5686790	5688290	0	0	0	0	0	0	0	0	0	0	0	0	0	0	0	0	0	0	0	0	0	0	0	0	0	0	0	0	0	0	0	0	0	0	0	0	0	0
2.9596991.C_G.LD	2	9596991	C	G	0.329341	SYNONYMOUS_CODING	LD	AT2G22600	promoter	9595525	9597025	0	0	0	0	0	0	0	0	0	0	0	0	0	0	0	0	0	0	0	0	0	0	0	0	0	0	0	0	0	0	0	0	0	0	0	0	0	0
2.7460168.T_C.clim-gs8	2	7460168	T	C	0.0199601	SYNONYMOUS_CODING	clim-gs8	AT2G17130	terminator	7459813	7461313	0	0	0	0	0	0	0	0	0	0	0	0	0	0	0	0	0	0	0	0	0	0	0	0	0	0	0	0	0	0	0	0	0	0	0	0	0	0
2.7463305.T_C.clim-gs8	2	7463305	T	C	0.0199601	SYNONYMOUS_CODING	clim-gs8	AT2G17130	promoter	7462107	7463607	0	0	0	0	0	0	0	0	0	0	0	0	0	0	0	0	0	0	0	0	0	0	0	0	0	0	0	0	0	0	0	0	0	0	0	0	0	0
2.15697079.C_T.clim-aet10	2	15697079	C	T	0.0219561	SYNONYMOUS_CODING	clim-aet10	AT2G37400	promoter	15696957	15698457	0	0	0	0	0	0	0	0	0	0	0	0	0	0	0	0	0	0	0	0	0	0	0	0	0	0	0	0	0	0	0	0	0	0	0	0	0	0
2.16536941.G_A.clim-aet4	2	16536941	G	A	0.0199601	SYNONYMOUS_CODING	clim-aet4	AT2G39670	terminator	16536818	16538318	0	0	0	0	0	0	0	0	0	0	0	0	0	0	0	0	0	0	0	0	0	0	0	0	0	0	0	0	0	0	0	0	0	0	0	0	0	0
2.739589.T_C.clim-gs2	2	739589	T	C	0.0319361	SYNONYMOUS_CODING	clim-gs2	AT2G02660	terminator	739334	740834	0	0	0	0	0	0	0	0	0	0	0	0	0	0	0	0	0	0	0	0	0	0	0	0	0	0	0	0	0	0	0	0	0	0	0	0	0	0
2.15894604.G_A.clim-tmax5	2	15894604	G	A	0.0179641	SYNONYMOUS_CODING	clim-tmax5	AT2G37975	promoter	15893139	15894639	0	0	0	0	0	0	0	0	0	0	0	0	0	0	0	0	0	0	0	0	0	0	0	0	0	0	0	0	0	0	0	0	0	0	0	0	0	0
2.10437703.C_G.clim-bio1	2	10437703	C	G	0.018	SYNONYMOUS_CODING	clim-bio1	AT2G24570	terminator	10436352	10437852	0	0	0	0	0	0	0	0	0	0	0	0	0	0	0	0	0	0	0	0	0	0	0	0	0	0	0	0	0	0	0	0	0	0	0	0	0	0
2.16533421.C_T.clim-aet4	2	16533421	C	T	0.0299401	SYNONYMOUS_CODING	clim-aet4	AT2G39670	promoter	16533174	16534674	0	0	0	0	0	0	0	0	0	0	0	0	0	0	0	0	0	0	0	0	0	0	0	0	0	0	0	0	0	0	0	0	0	0	0	0	0	0
2.15122291.T_C.delta 13C	2	15122291	T	C	0.0870968	SYNONYMOUS_CODING	delta 13C	AT2G36020	terminator	15122119	15123619	0	0	0	0	0	0	0	0	0	0	0	0	0	0	0	0	0	0	0	0	0	0	0	0	0	0	0	0	0	0	0	0	0	0	0	0	0	0
2.4789712.C_T.clim-bio9	2	4789712	C	T	0.014	SYNONYMOUS_CODING	clim-bio9	AT2G11851	terminator	4789530	4791030	0	0	0	0	0	0	0	0	0	0	0	0	0	0	0	0	0	0	0	0	0	0	0	0	0	0	0	0	0	0	0	0	0	0	0	0	0	0
2.4789736.C_T.clim-bio9	2	4789736	C	T	0.014	SYNONYMOUS_CODING	clim-bio9	AT2G11851	terminator	4789530	4791030	0	0	0	0	0	0	0	0	0	0	0	0	0	0	0	0	0	0	0	0	0	0	0	0	0	0	0	0	0	0	0	0	0	0	0	0	0	0
2.19479107.G_A.clim-bio9	2	19479107	G	A	0.04	SYNONYMOUS_CODING	clim-bio9	AT2G47460	terminator	19479097	19480597	0	0	0	0	0	0	0	0	0	0	0	0	0	0	0	0	0	0	0	0	0	0	0	0	0	0	0	0	0	0	0	0	0	0	0	0	0	0
2.10695522.T_A.clim-bio9	2	10695522	T	A	0.032	SYNONYMOUS_CODING	clim-bio9	AT2G25130	terminator	10694070	10695570	0	0	0	0	0	0	0	0	0	0	0	0	0	0	0	0	0	0	0	0	0	0	0	0	0	0	0	0	0	0	0	0	0	0	0	0	0	0
3.7437740.C_T.clim-tmin3	3	7437740	C	T	0.0228216	SYNONYMOUS_CODING	clim-tmin3	AT3G04055	promoter	7436440	7437940	0	0	0	0	0	0	0	0	0	0	0	0	0	0	0	0	0	0	0	0	0	0	0	0	0	0	0	0	0	0	0	0	0	0	0	0	0	0
3.4403805.G_A.clim-bio4	3	4403805	G	A	0.0359281	SYNONYMOUS_CODING	clim-bio4	AT3G13510	promoter	4402354	4403854	0	0	0	0	0	0	0	0	0	0	0	0	0	0	0	0	0	0	0	0	0	0	0	0	0	0	0	0	0	0	0	0	0	0	0	0	0	0
3.7240316.C_A.clim-tmax1	3	7240316	C	A	0.0179641	SYNONYMOUS_CODING	clim-tmax1	AT3G20720	promoter	7238895	7240395	0	0	0	0	0	0	0	0	0	0	0	0	0	0	0	0	0	0	0	0	0	0	0	0	0	0	0	0	0	0	0	0	0	0	0	0	0	0
3.6673918.A_G.clim-bio4	3	6673918	A	G	0.0179641	SYNONYMOUS_CODING	clim-bio4	AT3G19270	terminator	6672688	6674188	0	0	0	0	0	0	0	0	0	0	0	0	0	0	0	0	0	0	0	0	0	0	0	0	0	0	0	0	0	0	0	0	0	0	0	0	0	0
3.22107780.C_T.clim-gs10	3	22107780	C	T	0.0279441	SYNONYMOUS_CODING	clim-gs10	AT3G59845	promoter	22107439	22108939	0	0	0	0	0	0	0	0	0	0	0	0	0	0	0	0	0	0	0	0	0	0	0	0	0	0	0	0	0	0	0	0	0	0	0	0	0	0
3.4476391.T_C.clim-gs10	3	4476391	T	C	0.0259481	SYNONYMOUS_CODING	clim-gs10	AT3G13674	promoter	4475479	4476979	0	0	0	0	0	0	0	0	0	0	0	0	0	0	0	0	0	0	0	0	0	0	0	0	0	0	0	0	0	0	0	0	0	0	0	0	0	0
3.4473829.C_T.clim-gs10	3	4473829	C	T	0.0259481	SYNONYMOUS_CODING	clim-gs10	AT3G13674	terminator	4473619	4475119	0	0	0	0	0	0	0	0	0	0	0	0	0	0	0	0	0	0	0	0	0	0	0	0	0	0	0	0	0	0	0	0	0	0	0	0	0	0
3.4231089.A_G.clim-bio4	3	4231089	A	G	0.0339321	SYNONYMOUS_CODING	clim-bio4	AT3G13160	promoter	4230908	4232408	0	0	0	0	0	0	0	0	0	0	0	0	0	0	0	0	0	0	0	0	0	0	0	0	0	0	0	0	0	0	0	0	0	0	0	0	0	0
3.4230351.A_G.clim-bio4	3	4230351	A	G	0.0339321	SYNONYMOUS_CODING	clim-bio4	AT3G13150	promoter	4229252	4230752	0	0	0	0	0	0	0	0	0	0	0	0	0	0	0	0	0	0	0	0	0	0	0	0	0	0	0	-1	0	0	0	0	0	0	0	0	0	0
3.4251395.T_G.clim-bio4	3	4251395	T	G	0.0339321	SYNONYMOUS_CODING	clim-bio4	AT3G13222	terminator	4249957	4251457	0	0	0	0	0	0	0	0	0	0	0	0	0	0	0	0	0	0	0	0	0	0	0	0	0	0	0	0	0	0	0	0	0	0	0	0	0	0
3.22121149.C_T.clim-tmax3	3	22121149	C	T	0.048	SYNONYMOUS_CODING	clim-tmax3	AT3G59880	promoter	22119875	22121375	0	0	0	0	0	0	0	0	0	0	0	0	0	0	0	0	0	0	0	0	0	0	0	0	0	0	0	0	0	0	0	0	0	0	0	0	0	0
3.7329218.C_T.clim-tmin3	3	7329218	C	T	0.0290456	SYNONYMOUS_CODING	clim-tmin3	AT3G20910	terminator	7328081	7329581	0	0	0	0	0	0	0	0	0	0	0	0	0	0	0	0	0	0	0	0	0	0	0	0	0	0	0	0	0	0	0	0	0	0	0	0	0	0
3.1871890.C_T.clim-gs9	3	1871890	C	T	0.0159681	SYNONYMOUS_CODING	clim-gs9	AT3G06180	promoter	1870557	1872057	0	0	0	0	0	0	0	0	0	0	0	0	0	0	0	0	0	0	0	0	0	0	0	0	0	0	0	0	0	1	0	0	0	0	0	0	0	0
3.2225168.G_A.avrRpm1	3	2225168	G	A	0.202381	SYNONYMOUS_CODING	avrRpm1	AT3G07030	promoter	2225022	2226522	0	0	0	0	0	0	0	0	0	0	0	0	0	0	0	0	0	0	0	0	1	0	0	0	0	0	0	0	1	0	0	0	0	0	0	0	0	0
3.2230422.T_C.avrRpm1	3	2230422	T	C	0.202381	SYNONYMOUS_CODING	avrRpm1	AT3G07040	promoter	2229055	2230555	0	0	0	0	0	0	0	0	0	0	0	0	0	0	0	0	0	0	0	0	0	0	0	0	0	0	0	0	0	0	0	0	0	0	0	0	0	0
3.2229809.G_A.avrRpm1	3	2229809	G	A	0.202381	SYNONYMOUS_CODING	avrRpm1	AT3G07040	promoter	2229055	2230555	0	0	0	0	0	0	0	0	0	0	0	0	0	0	0	0	0	0	0	0	0	0	0	0	0	0	0	0	0	0	0	0	0	0	0	0	0	0
3.2225167.G_T.avrRpm1	3	2225167	G	T	0.202381	SYNONYMOUS_CODING	avrRpm1	AT3G07030	promoter	2225022	2226522	0	0	0	0	0	0	0	0	0	0	0	0	0	0	0	0	0	0	0	0	1	0	0	0	0	0	0	0	1	0	0	0	0	0	0	0	0	0
3.2230183.A_G.avrRpm1	3	2230183	A	G	0.202381	SYNONYMOUS_CODING	avrRpm1	AT3G07040	promoter	2229055	2230555	0	0	0	0	0	0	0	0	0	0	0	0	0	0	0	0	0	0	0	0	0	0	0	0	0	0	0	0	0	0	0	0	0	0	0	0	0	0
3.22406635.A_T.clim-tmin3	3	22406635	A	T	0.0414938	SYNONYMOUS_CODING	clim-tmin3	AT3G60620	promoter	22405312	22406812	0	0	0	0	0	0	0	0	0	0	0	0	0	0	0	0	0	0	0	0	0	0	0	0	0	0	0	0	0	0	0	0	0	0	0	0	0	0
3.7330636.A_G.clim-tmin3	3	7330636	A	G	0.0311203	SYNONYMOUS_CODING	clim-tmin3	AT3G20920	promoter	7330251	7331751	0	0	0	0	0	0	0	0	0	0	0	0	0	0	0	0	0	0	0	0	0	0	0	0	0	0	0	0	0	0	0	0	0	0	0	0	0	0
3.7334919.G_A.clim-tmin3	3	7334919	G	A	0.0352697	SYNONYMOUS_CODING	clim-tmin3	AT3G20930	terminator	7333985	7335485	0	0	0	0	0	0	0	0	0	0	0	0	0	0	0	0	0	0	0	0	0	0	0	0	0	0	0	0	0	0	0	0	0	0	0	0	0	0
3.16726024.T_G.clim-bio11	3	16726024	T	G	0.012024	SYNONYMOUS_CODING	clim-bio11	AT3G45570	promoter	16725616	16727116	0	0	0	0	0	0	0	0	0	0	0	0	0	0	0	0	0	0	0	0	0	0	0	0	0	0	0	0	0	0	0	0	0	0	0	0	0	0
3.7270518.T_G.clim-bio9	3	7270518	T	G	0.034	SYNONYMOUS_CODING	clim-bio9	AT3G20800	terminator	7270136	7271636	0	0	0	0	0	0	0	0	0	0	0	0	0	0	0	0	0	0	0	0	0	0	0	0	0	0	0	0	0	0	0	0	0	0	0	0	0	0
3.2229641.A_G.avrRpm1	3	2229641	A	G	0.190476	SYNONYMOUS_CODING	avrRpm1	AT3G07040	promoter	2229055	2230555	0	0	0	0	0	0	0	0	0	0	0	0	0	0	0	0	0	0	0	0	0	0	0	0	0	0	0	0	0	0	0	0	0	0	0	0	0	0
3.3776959.A_G.clim-cyclelength	3	3776959	A	G	0.0419162	SYNONYMOUS_CODING	clim-cyclelength	AT3G11940	terminator	3776823	3778323	0	0	0	0	0	0	0	0	0	0	0	0	0	0	0	0	0	0	0	0	0	0	0	0	0	0	0	0	0	0	0	0	0	0	0	0	0	0
3.16649744.G_A.clim-tmax1	3	16649744	G	A	0.0199601	SYNONYMOUS_CODING	clim-tmax1	AT3G45390	promoter	16649474	16650974	0	0	0	0	0	0	0	0	0	0	0	0	0	0	0	0	0	0	0	0	0	0	0	0	0	0	0	0	0	0	0	0	0	0	0	0	0	0
3.3956480.G_T.clim-cyclelength	3	3956480	G	T	0.0339321	SYNONYMOUS_CODING	clim-cyclelength	AT3G12470	promoter	3956327	3957827	0	0	0	0	0	0	0	0	0	0	0	0	0	0	0	0	0	0	0	0	0	0	0	0	0	0	0	0	0	0	0	0	0	0	0	0	0	0
3.7478226.T_C.clim-tmin3	3	7478226	T	C	0.0228216	SYNONYMOUS_CODING	clim-tmin3	AT3G21280	terminator	7476929	7478429	0	0	0	0	0	0	0	0	0	0	0	0	0	0	0	0	0	0	0	0	0	0	0	0	0	0	0	0	0	0	0	0	0	0	0	0	0	0
3.22079377.A_C.clim-tmax3	3	22079377	A	C	0.02	SYNONYMOUS_CODING	clim-tmax3	AT3G59770	terminator	22077971	22079471	0	0	0	0	0	0	0	0	0	0	0	0	0	0	0	0	0	0	0	0	0	0	0	0	0	0	0	0	0	0	0	0	0	0	0	0	0	0
3.22154054.C_T.clim-tmin3	3	22154054	C	T	0.0311203	SYNONYMOUS_CODING	clim-tmin3	AT3G59980	terminator	22153243	22154743	0	0	0	0	0	0	0	0	0	-1	0	0	0	0	0	0	0	0	0	0	0	0	0	0	0	0	0	0	0	0	0	0	0	0	0	0	0	0
3.6962632.C_T.clim-tmax2	3	6962632	C	T	0.0219561	SYNONYMOUS_CODING	clim-tmax2	AT3G19970	terminator	6961184	6962684	0	0	0	0	0	0	0	0	0	0	0	0	0	0	0	0	0	0	0	0	0	0	0	0	0	0	0	0	0	0	0	0	0	0	0	0	0	0
3.6987877.G_A.clim-tmax2	3	6987877	G	A	0.0219561	SYNONYMOUS_CODING	clim-tmax2	AT3G20020	promoter	6987601	6989101	0	0	0	0	0	0	0	0	0	0	0	0	0	0	0	0	0	0	0	0	0	0	0	0	0	0	0	0	0	0	0	0	0	0	0	0	0	0
3.7332154.A_G.clim-tmin3	3	7332154	A	G	0.0352697	SYNONYMOUS_CODING	clim-tmin3	AT3G20930	promoter	7330661	7332161	0	0	0	0	0	0	0	0	0	0	0	0	0	0	0	0	0	0	0	0	0	0	0	0	0	0	0	0	0	0	0	0	0	0	0	0	0	0
3.2795859.C_T.DTFplantingSummerLocSweden2009	3	2795859	C	T	0.0193133	SYNONYMOUS_CODING	DTFplantingSummerLocSweden2009	AT3G09110	promoter	2795491	2796991	0	0	0	0	0	0	0	0	0	0	0	0	0	0	0	0	0	0	0	0	0	0	0	0	0	0	0	0	0	0	0	0	0	0	0	0	0	0
3.2798463.C_T.DTFplantingSummerLocSweden2009	3	2798463	C	T	0.0193133	SYNONYMOUS_CODING	DTFplantingSummerLocSweden2009	AT3G09120	promoter	2798264	2799764	0	0	0	0	0	0	0	0	0	0	0	0	0	0	0	0	0	0	0	0	0	0	0	0	0	0	0	0	0	0	0	0	0	0	0	0	0	0
3.7328832.G_A.clim-tmin11	3	7328832	G	A	0.0359281	SYNONYMOUS_CODING	clim-tmin11	AT3G20920	terminator	7327575	7329075	0	0	0	0	0	0	0	0	0	0	0	0	0	0	0	0	0	0	0	0	0	0	0	0	0	0	0	0	0	0	0	0	0	0	0	0	0	0
3.18991761.A_G.clim-gs8	3	18991761	A	G	0.0319361	SYNONYMOUS_CODING	clim-gs8	AT3G51120	promoter	18991574	18993074	0	0	0	0	0	0	0	0	0	0	0	0	0	0	0	0	0	0	0	0	0	0	0	0	0	0	0	-1	0	0	0	0	0	0	0	0	0	0
3.7331750.T_A.clim-bio9	3	7331750	T	A	0.036	SYNONYMOUS_CODING	clim-bio9	AT3G20920	promoter	7330251	7331751	0	0	0	0	0	0	0	0	0	0	0	0	0	0	0	0	0	0	0	0	0	0	0	0	0	0	0	0	0	0	0	0	0	0	0	0	0	0
3.7331873.C_A.clim-bio9	3	7331873	C	A	0.036	SYNONYMOUS_CODING	clim-bio9	AT3G20930	promoter	7330661	7332161	0	0	0	0	0	0	0	0	0	0	0	0	0	0	0	0	0	0	0	0	0	0	0	0	0	0	0	0	0	0	0	0	0	0	0	0	0	0
3.7331900.A_C.clim-bio9	3	7331900	A	C	0.036	SYNONYMOUS_CODING	clim-bio9	AT3G20930	promoter	7330661	7332161	0	0	0	0	0	0	0	0	0	0	0	0	0	0	0	0	0	0	1	0	0	0	0	0	0	0	0	0	0	0	0	0	0	0	0	0	0	0
3.5701488.G_T.clim-aet6	3	5701488	G	T	0.0239521	SYNONYMOUS_CODING	clim-aet6	AT3G16750	terminator	5699997	5701497	0	0	0	0	0	0	0	0	0	0	0	0	0	0	0	0	0	0	0	0	0	0	0	0	0	0	0	0	0	0	0	0	0	0	0	0	0	0
3.7327915.A_C.clim-tmin11	3	7327915	A	C	0.0379242	SYNONYMOUS_CODING	clim-tmin11	AT3G20920	terminator	7327575	7329075	0	0	0	0	0	0	0	0	0	0	0	0	0	0	0	0	0	0	0	0	0	0	0	0	0	0	0	0	0	0	0	0	0	0	0	0	0	0
3.7328105.T_A.clim-tmin11	3	7328105	T	A	0.0379242	SYNONYMOUS_CODING	clim-tmin11	AT3G20920	terminator	7327575	7329075	0	0	0	0	0	0	0	0	0	0	0	0	0	0	0	0	0	0	0	0	0	0	0	0	0	0	0	0	0	0	0	0	0	0	0	0	0	0
3.7328063.A_C.clim-tmin11	3	7328063	A	C	0.0379242	SYNONYMOUS_CODING	clim-tmin11	AT3G20920	terminator	7327575	7329075	0	0	0	0	0	0	0	0	0	0	0	0	0	0	0	0	0	0	0	0	0	0	0	0	0	0	0	0	0	0	0	0	0	0	0	0	0	0
3.7329278.A_G.clim-tmin11	3	7329278	A	G	0.0379242	SYNONYMOUS_CODING	clim-tmin11	AT3G20910	terminator	7328081	7329581	0	0	0	0	0	0	0	0	0	0	0	0	0	0	0	0	0	0	0	0	0	0	0	0	0	0	0	0	0	0	0	0	0	0	0	0	0	0
3.7327892.C_A.clim-tmin11	3	7327892	C	A	0.0379242	SYNONYMOUS_CODING	clim-tmin11	AT3G20920	terminator	7327575	7329075	0	0	0	0	0	0	0	0	0	0	0	0	0	0	0	0	0	0	0	0	0	0	0	0	0	0	0	0	0	0	0	0	0	0	0	0	0	0
3.7328081.A_G.clim-tmin11	3	7328081	A	G	0.0379242	SYNONYMOUS_CODING	clim-tmin11	AT3G20920	terminator	7327575	7329075	0	0	0	0	0	0	0	0	0	0	0	0	0	0	0	0	0	0	0	0	0	0	0	0	0	0	0	0	0	0	0	0	0	0	0	0	0	0
3.3303550.A_T.DTFplantingSummerLocSweden2009	3	3303550	A	T	0.0128755	SYNONYMOUS_CODING	DTFplantingSummerLocSweden2009	AT3G10572	promoter	3303224	3304724	0	0	0	0	0	0	0	1	0	0	0	0	0	0	0	0	0	0	0	0	0	0	0	0	0	1	0	0	0	1	0	0	0	0	0	0	1	0
3.7328138.C_T.clim-tmin11	3	7328138	C	T	0.0399202	SYNONYMOUS_CODING	clim-tmin11	AT3G20920	terminator	7327575	7329075	0	0	0	0	0	0	0	0	0	0	0	0	0	0	0	0	0	0	0	0	0	0	0	0	0	0	0	0	0	0	0	0	0	0	0	0	0	0
3.7286074.G_A.clim-tmax1	3	7286074	G	A	0.011976	SYNONYMOUS_CODING	clim-tmax1	AT3G20830	promoter	7285942	7287442	0	0	0	0	0	0	0	0	0	0	0	0	0	0	0	0	0	0	0	0	0	0	0	0	0	0	0	0	0	0	0	0	0	0	0	0	0	0
3.7270479.C_A.clim-tmax1	3	7270479	C	A	0.011976	SYNONYMOUS_CODING	clim-tmax1	AT3G20800	terminator	7270136	7271636	0	0	0	0	0	0	0	0	0	0	0	0	0	0	0	0	0	0	0	0	0	0	0	0	0	0	0	0	0	0	0	0	0	0	0	0	0	0
3.7268469.C_T.clim-tmax1	3	7268469	C	T	0.011976	SYNONYMOUS_CODING	clim-tmax1	AT3G20790	promoter	7267713	7269213	0	0	0	0	0	0	0	0	0	0	0	0	0	0	0	0	0	0	0	0	0	0	0	0	0	0	0	0	0	0	0	0	0	0	0	0	0	0
3.4522561.A_T.clim-tmax2	3	4522561	A	T	0.0359281	SYNONYMOUS_CODING	clim-tmax2	AT3G02765	terminator	4521601	4523101	0	0	0	0	0	0	0	0	0	0	0	0	0	0	0	0	0	0	0	0	0	0	0	0	0	0	0	0	0	0	0	0	0	0	0	0	0	0
3.22187739.C_T.clim-tmax3	3	22187739	C	T	0.02	SYNONYMOUS_CODING	clim-tmax3	AT3G60080	promoter	22186274	22187774	0	0	0	0	0	0	0	0	0	0	0	0	0	0	0	0	0	0	0	0	0	0	0	0	0	0	0	0	0	0	0	0	0	0	0	0	0	0
3.1371917.G_C.clim-gs8	3	1371917	G	C	0.0159681	SYNONYMOUS_CODING	clim-gs8	AT3G04950	promoter	1370635	1372135	0	0	0	0	0	0	0	0	0	0	0	0	0	0	0	0	0	0	0	0	0	0	0	0	0	0	0	0	0	0	0	0	0	0	0	0	0	0
3.1372028.T_G.clim-gs8	3	1372028	T	G	0.0159681	SYNONYMOUS_CODING	clim-gs8	AT3G04950	promoter	1370635	1372135	0	0	0	0	0	0	0	0	0	0	0	0	0	0	0	0	0	0	0	0	0	0	0	0	0	0	0	0	0	0	0	0	0	0	0	0	0	0
3.16681070.G_A.clim-tmax1	3	16681070	G	A	0.0159681	SYNONYMOUS_CODING	clim-tmax1	AT3G45470	promoter	16680761	16682261	0	0	0	0	0	0	0	0	0	0	0	0	0	0	0	0	0	0	0	0	0	0	0	0	0	0	0	0	0	0	0	0	0	0	0	0	0	0
3.16674498.C_T.clim-tmax1	3	16674498	C	T	0.0159681	SYNONYMOUS_CODING	clim-tmax1	AT3G45450	terminator	16674380	16675880	0	0	0	0	0	0	0	0	0	0	0	0	0	0	0	0	0	0	0	0	0	0	0	0	0	0	0	0	0	0	0	0	0	0	0	0	0	0
3.18916764.C_T.LFS GH	3	18916764	C	T	0.0810811	SYNONYMOUS_CODING	LFS GH	AT3G50895	promoter	18916432	18917932	0	0	0	0	0	0	0	1	0	0	0	0	0	0	0	0	0	0	0	0	0	0	0	0	0	0	0	0	0	0	0	0	0	0	0	0	0	0
3.23168777.C_A.clim-gs8	3	23168777	C	A	0.0259481	SYNONYMOUS_CODING	clim-gs8	AT3G62650	terminator	23168687	23170187	0	0	0	0	0	0	0	0	0	0	0	0	0	0	0	0	0	0	0	0	0	0	0	0	0	0	0	0	0	0	0	0	0	0	0	0	0	0
3.16684500.C_G.clim-bio9	3	16684500	C	G	0.022	SYNONYMOUS_CODING	clim-bio9	AT3G45480	promoter	16684092	16685592	0	0	0	0	0	0	0	0	0	0	0	0	0	0	0	0	0	0	0	0	0	0	0	0	0	0	0	0	0	0	0	0	0	0	0	0	0	0
3.5983234.C_A.clim-gs11	3	5983234	C	A	0.0518962	SYNONYMOUS_CODING	clim-gs11	AT3G17480	promoter	5982195	5983695	0	0	0	0	0	0	0	0	0	0	0	0	0	0	0	0	0	0	0	0	0	0	0	0	0	0	0	0	0	0	0	0	0	0	0	0	0	1
3.6055608.G_C.clim-gs8	3	6055608	G	C	0.011976	SYNONYMOUS_CODING	clim-gs8	AT3G17710	promoter	6054494	6055994	0	0	0	0	0	0	0	0	0	0	0	0	0	0	0	0	0	0	0	0	0	0	0	0	0	0	0	1	0	0	0	0	0	0	0	0	0	0
3.6032803.C_T.clim-gs8	3	6032803	C	T	0.011976	SYNONYMOUS_CODING	clim-gs8	AT3G17630	terminator	6031486	6032986	0	0	0	0	0	1	0	0	0	0	0	0	0	0	0	0	0	0	0	0	0	0	0	0	0	0	0	0	0	0	0	0	0	0	0	0	0	0
3.22143590.G_T.clim-tmax3	3	22143590	G	T	0.024	SYNONYMOUS_CODING	clim-tmax3	AT3G59950	terminator	22143279	22144779	0	0	0	0	0	0	0	0	0	0	0	0	0	0	0	0	0	0	0	0	0	0	0	0	0	0	0	0	0	1	0	0	0	0	0	0	0	0
3.7154193.T_C.clim-tmax11	3	7154193	T	C	0.0239521	SYNONYMOUS_CODING	clim-tmax11	AT3G20480	promoter	7152964	7154464	0	0	0	0	0	0	0	0	0	0	0	0	0	0	0	0	0	0	0	0	0	0	0	0	0	0	0	0	0	0	0	0	0	0	0	0	0	0
3.7333479.G_A.clim-bio9	3	7333479	G	A	0.056	SYNONYMOUS_CODING	clim-bio9	AT3G20935	promoter	7333178	7334678	0	0	0	0	0	0	0	0	0	-1	0	0	0	0	0	0	0	0	0	0	0	0	0	0	0	0	0	0	0	0	0	0	0	0	0	0	0	0
3.7333346.G_T.clim-bio9	3	7333346	G	T	0.056	SYNONYMOUS_CODING	clim-bio9	AT3G20935	promoter	7333178	7334678	0	0	0	0	0	0	0	0	0	0	0	0	0	0	0	0	0	0	0	0	0	0	0	0	0	0	0	0	0	0	0	0	0	0	0	0	0	0
3.7269067.G_A.clim-bio9	3	7269067	G	A	0.048	SYNONYMOUS_CODING	clim-bio9	AT3G20790	promoter	7267713	7269213	0	0	0	0	0	0	0	0	0	0	0	0	0	0	0	0	0	0	0	0	0	0	0	0	0	0	0	0	0	0	0	0	0	0	0	0	0	0
4.1269036.T_A.M216T665	4	1269036	T	A	0.219753	SYNONYMOUS_CODING	M216T665	AT4G02860	terminator	1267617	1269117	0	0	0	0	0	0	0	0	0	0	0	0	0	0	0	0	0	0	0	0	0	0	1	0	0	0	0	-1	0	0	0	0	0	0	0	0	0	0
4.1266038.G_C.M216T665	4	1266038	G	C	0.204938	SYNONYMOUS_CODING	M216T665	AT4G02840	terminator	1265986	1267486	0	0	0	0	0	0	0	0	0	0	0	0	0	0	0	0	0	0	0	0	0	0	0	0	0	0	0	0	0	0	0	0	0	0	0	0	0	0
4.1268534.G_A.M216T665	4	1268534	G	A	0.246914	SYNONYMOUS_CODING	M216T665	AT4G02860	terminator	1267617	1269117	0	0	0	0	0	0	0	0	0	0	0	0	0	0	0	0	0	0	0	0	0	0	0	0	0	0	0	0	0	0	0	0	0	0	0	0	0	0
4.1258856.C_T.M216T665	4	1258856	C	T	0.207407	SYNONYMOUS_CODING	M216T665	AT4G02820	promoter	1257531	1259031	0	0	0	0	0	0	0	0	0	0	0	0	0	0	0	0	0	0	0	0	0	0	0	0	0	0	0	0	0	0	0	0	0	0	0	0	0	0
4.1258874.T_C.M216T665	4	1258874	T	C	0.207407	SYNONYMOUS_CODING	M216T665	AT4G02820	promoter	1257531	1259031	0	0	0	0	0	0	0	0	0	0	0	0	0	0	0	0	0	0	0	0	0	0	0	0	0	0	0	0	0	0	0	0	0	0	0	0	0	0
4.1265949.C_T.M216T665	4	1265949	C	T	0.158025	SYNONYMOUS_CODING	M216T665	AT4G02850	terminator	1265462	1266962	0	0	0	0	0	0	0	0	0	0	0	0	0	0	0	0	0	0	0	0	0	0	0	0	0	0	0	0	0	0	0	0	0	0	0	0	0	0
4.1269039.C_T.M216T665	4	1269039	C	T	0.276543	SYNONYMOUS_CODING	M216T665	AT4G02860	terminator	1267617	1269117	0	0	0	0	0	0	0	0	0	0	0	0	0	0	0	0	0	0	0	0	0	0	0	0	0	0	0	-1	0	0	0	0	0	0	0	0	0	0
4.1270172.T_G.M216T665	4	1270172	T	G	0.14321	SYNONYMOUS_CODING	M216T665	AT4G02860	promoter	1270039	1271539	0	0	0	0	0	0	0	0	0	0	0	0	0	0	0	0	0	0	0	0	0	0	0	0	0	0	0	0	0	0	0	0	0	0	0	0	0	0
4.1267655.C_T.M216T665	4	1267655	C	T	0.14321	SYNONYMOUS_CODING	M216T665	AT4G02860	terminator	1267617	1269117	0	0	0	0	0	0	0	0	0	0	0	0	0	0	0	0	0	0	0	0	0	0	0	0	0	0	0	0	0	0	0	0	0	0	0	0	0	0
4.1267380.C_G.M216T665	4	1267380	C	G	0.291358	SYNONYMOUS_CODING	M216T665	AT4G02840	terminator	1265986	1267486	0	0	0	0	0	0	0	0	0	0	0	0	0	0	0	0	0	0	0	0	0	0	0	0	0	0	0	0	0	0	0	0	0	0	0	0	0	0
4.1267382.G_A.M216T665	4	1267382	G	A	0.291358	SYNONYMOUS_CODING	M216T665	AT4G02840	terminator	1265986	1267486	0	0	0	0	0	0	0	0	0	0	0	-1	0	0	0	0	0	0	0	0	0	0	0	0	0	0	0	0	0	0	0	0	0	0	0	0	0	0
4.1267278.G_T.M216T665	4	1267278	G	T	0.311111	SYNONYMOUS_CODING	M216T665	AT4G02840	terminator	1265986	1267486	0	0	0	0	0	0	0	0	0	0	0	0	0	0	0	0	0	0	0	0	0	0	0	0	0	0	0	0	0	0	0	0	0	0	0	0	0	0
4.1267419.T_C.M216T665	4	1267419	T	C	0.311111	SYNONYMOUS_CODING	M216T665	AT4G02840	terminator	1265986	1267486	0	0	0	0	0	0	0	0	0	0	0	-1	0	0	0	0	0	0	0	0	0	0	0	0	0	0	0	0	0	0	0	0	0	0	0	0	0	0
4.1267478.G_A.M216T665	4	1267478	G	A	0.311111	SYNONYMOUS_CODING	M216T665	AT4G02840	terminator	1265986	1267486	0	0	0	0	0	0	0	0	0	0	0	0	0	0	0	0	0	0	0	0	0	0	0	0	0	0	0	0	0	0	0	0	0	0	0	0	0	0
4.1267027.A_G.M216T665	4	1267027	A	G	0.311111	SYNONYMOUS_CODING	M216T665	AT4G02840	terminator	1265986	1267486	0	0	0	0	0	0	0	0	0	0	0	0	0	0	0	0	0	0	0	0	0	0	0	0	0	0	0	0	0	0	0	0	0	0	0	0	0	0
4.1266982.A_C.M216T665	4	1266982	A	C	0.311111	SYNONYMOUS_CODING	M216T665	AT4G02840	terminator	1265986	1267486	0	0	0	0	0	0	0	0	0	0	0	0	0	0	0	0	0	0	0	0	0	0	0	0	0	0	0	0	0	0	0	0	0	0	0	0	0	0
4.1267215.G_T.M216T665	4	1267215	G	T	0.311111	SYNONYMOUS_CODING	M216T665	AT4G02840	terminator	1265986	1267486	0	0	0	0	0	0	0	0	0	0	0	0	0	0	0	0	0	0	0	0	0	0	0	0	0	0	0	0	0	0	0	0	0	0	0	0	0	0
4.1267434.T_A.M216T665	4	1267434	T	A	0.311111	SYNONYMOUS_CODING	M216T665	AT4G02840	terminator	1265986	1267486	0	0	0	0	0	0	0	0	0	0	0	0	0	0	0	0	0	0	0	0	0	0	0	0	0	0	0	0	0	0	0	0	0	0	0	0	0	0
4.1266976.G_A.M216T665	4	1266976	G	A	0.311111	SYNONYMOUS_CODING	M216T665	AT4G02840	terminator	1265986	1267486	0	0	0	0	0	0	0	0	0	0	0	0	0	0	0	0	0	0	0	0	0	0	0	0	0	0	0	0	0	0	0	0	0	0	0	0	0	0
4.1267464.A_G.M216T665	4	1267464	A	G	0.311111	SYNONYMOUS_CODING	M216T665	AT4G02840	terminator	1265986	1267486	0	0	0	0	0	0	0	0	0	0	0	0	0	0	0	0	0	0	0	0	0	0	0	0	0	0	0	0	0	0	0	0	0	0	0	0	0	0
4.1266631.T_C.M216T665	4	1266631	T	C	0.311111	SYNONYMOUS_CODING	M216T665	AT4G02840	terminator	1265986	1267486	0	0	0	0	0	0	0	0	0	0	0	0	0	0	0	0	0	0	0	0	0	0	0	0	0	0	0	0	0	0	0	0	0	0	0	0	0	0
4.1269472.T_C.M216T665	4	1269472	T	C	0.311111	SYNONYMOUS_CODING	M216T665	AT4G02850	promoter	1268112	1269612	0	0	0	0	0	0	0	0	0	0	0	0	0	0	0	0	0	0	0	0	0	0	0	0	0	0	0	0	0	0	0	0	0	0	0	0	0	0
4.1269382.C_A.M216T665	4	1269382	C	A	0.31358	SYNONYMOUS_CODING	M216T665	AT4G02850	promoter	1268112	1269612	0	0	0	0	0	0	0	0	0	0	0	0	0	0	0	0	0	0	0	0	0	0	0	0	0	0	0	0	0	0	0	0	0	0	0	0	0	0
4.1266541.T_C.M216T665	4	1266541	T	C	0.31358	SYNONYMOUS_CODING	M216T665	AT4G02840	terminator	1265986	1267486	0	0	0	0	0	0	0	0	0	0	0	0	0	0	0	0	0	0	0	0	0	0	0	0	0	0	0	0	0	0	0	0	0	0	0	0	0	0
4.1258664.T_G.M216T665	4	1258664	T	G	0.266667	SYNONYMOUS_CODING	M216T665	AT4G02820	promoter	1257531	1259031	0	0	0	0	0	0	0	0	0	0	0	0	0	0	0	0	0	0	0	0	0	0	0	0	0	0	0	1	0	0	0	0	0	0	0	0	0	0
4.1258745.G_T.M216T665	4	1258745	G	T	0.271605	SYNONYMOUS_CODING	M216T665	AT4G02820	promoter	1257531	1259031	0	0	0	0	0	0	0	0	0	0	0	0	0	0	0	0	0	0	0	0	0	0	0	0	0	0	0	1	0	0	0	0	0	0	0	0	0	0
4.1250164.G_T.M216T665	4	1250164	G	T	0.301235	SYNONYMOUS_CODING	M216T665	AT4G02790	terminator	1249140	1250640	0	0	0	0	0	0	0	0	0	0	0	0	0	0	0	0	0	0	0	0	0	0	0	0	0	0	0	0	0	0	0	0	0	0	0	0	0	0
4.1262711.T_C.M216T665	4	1262711	T	C	0.358025	SYNONYMOUS_CODING	M216T665	AT4G02830	promoter	1261244	1262744	0	0	0	0	0	0	0	0	0	0	0	0	0	0	0	0	0	0	0	0	0	0	0	0	0	0	0	0	0	0	0	0	0	0	0	0	0	0
4.1262699.G_C.M216T665	4	1262699	G	C	0.375309	SYNONYMOUS_CODING	M216T665	AT4G02830	promoter	1261244	1262744	0	0	0	0	0	0	0	0	0	0	0	0	0	0	0	0	0	0	0	0	0	0	0	0	0	0	0	0	0	0	0	0	0	0	0	0	0	0
4.1217837.G_A.M216T665	4	1217837	G	A	0.28642	SYNONYMOUS_CODING	M216T665	AT4G02740	terminator	1216588	1218088	0	0	0	0	0	0	0	0	0	0	0	0	0	0	0	0	0	0	0	0	0	0	0	0	0	0	0	0	0	0	0	0	0	0	0	0	0	0
4.1250161.T_C.M216T665	4	1250161	T	C	0.316049	SYNONYMOUS_CODING	M216T665	AT4G02790	terminator	1249140	1250640	0	0	0	0	0	0	0	0	0	0	0	0	0	0	0	0	0	0	0	0	0	0	0	0	0	0	0	0	0	0	0	0	0	0	0	0	0	0
4.1256579.C_T.M216T665	4	1256579	C	T	0.340741	SYNONYMOUS_CODING	M216T665	AT4G02810	promoter	1255143	1256643	0	0	0	0	0	0	0	0	0	0	0	0	0	0	0	0	0	0	0	0	0	0	0	0	0	0	0	0	0	0	0	0	0	0	0	0	0	0
4.1263887.T_G.M216T665	4	1263887	T	G	0.432099	SYNONYMOUS_CODING	M216T665	AT4G02840	promoter	1263517	1265017	0	0	0	0	0	0	0	0	0	0	-1	0	0	0	0	0	0	0	0	0	0	0	0	0	0	-1	0	0	0	0	0	0	0	0	0	0	0	0
4.1263603.G_A.M216T665	4	1263603	G	A	0.434568	SYNONYMOUS_CODING	M216T665	AT4G02840	promoter	1263517	1265017	0	0	0	0	0	0	0	0	0	0	0	0	0	0	0	0	0	0	0	0	0	0	0	0	0	0	0	0	0	-1	0	0	0	0	0	0	0	0
4.1263600.A_G.M216T665	4	1263600	A	G	0.434568	SYNONYMOUS_CODING	M216T665	AT4G02840	promoter	1263517	1265017	0	0	0	0	0	0	0	0	0	0	0	0	0	0	0	0	0	0	0	0	0	0	0	0	0	0	0	0	0	0	0	0	0	0	0	0	0	0
4.6392316.C_T.Na23	4	6392316	C	T	0.0637681	SYNONYMOUS_CODING	Na23	AT4G10310	promoter	6390853	6392353	0	0	0	0	0	0	0	0	0	0	0	0	0	0	0	0	0	0	0	0	0	0	0	0	0	0	0	0	0	0	0	0	0	0	0	0	0	0
4.6392280.C_T.Na23	4	6392280	C	T	0.0637681	SYNONYMOUS_CODING	Na23	AT4G10310	promoter	6390853	6392353	0	0	0	0	0	0	0	0	0	0	0	0	0	0	0	0	0	0	0	0	0	0	0	0	0	0	0	0	0	0	0	0	0	0	0	0	0	0
4.14720343.A_G.Cd111	4	14720343	A	G	0.385507	SYNONYMOUS_CODING	Cd111	AT4G30100	terminator	14719561	14721061	0	0	0	0	0	0	0	0	0	0	0	0	0	0	0	0	0	0	0	0	0	0	0	0	0	0	0	0	0	0	0	0	0	0	0	0	0	0
4.1330405.T_C.M172T666	4	1330405	T	C	0.120988	SYNONYMOUS_CODING	M172T666	AT4G03020	terminator	1330398	1331898	0	0	0	0	0	0	0	0	0	0	0	0	0	0	0	0	0	0	0	0	0	0	0	0	0	0	0	0	0	0	0	0	0	0	0	0	0	0
4.1249327.C_T.M216T665	4	1249327	C	T	0.318519	SYNONYMOUS_CODING	M216T665	AT4G02790	terminator	1249140	1250640	0	0	0	0	0	0	0	0	0	0	0	0	0	0	0	0	0	0	0	0	0	0	0	0	0	0	0	0	0	0	0	0	0	0	0	0	0	0
4.1208382.T_C.M216T665	4	1208382	T	C	0.25679	SYNONYMOUS_CODING	M216T665	AT4G02725	terminator	1206936	1208436	0	0	0	0	0	0	0	0	0	0	0	0	0	0	0	0	0	0	0	0	0	0	0	0	0	0	0	0	0	0	0	0	0	0	0	0	0	0
4.1278942.A_G.M216T665	4	1278942	A	G	0.288889	SYNONYMOUS_CODING	M216T665	AT4G02880	terminator	1278218	1279718	0	0	0	0	0	0	0	0	0	0	0	0	0	0	0	0	0	0	0	0	0	0	0	0	0	0	0	0	0	0	0	0	0	0	0	0	0	0
4.13226518.C_G.avrRpt2	4	13226518	C	G	0.123596	SYNONYMOUS_CODING	avrRpt2	AT4G26100	terminator	13226449	13227949	0	0	0	0	0	0	0	0	0	0	0	0	0	0	0	0	0	0	0	0	0	0	0	0	0	0	0	0	0	0	0	0	0	0	0	0	0	0
4.13226521.T_A.avrRpt2	4	13226521	T	A	0.123596	SYNONYMOUS_CODING	avrRpt2	AT4G26100	terminator	13226449	13227949	0	0	0	0	0	0	0	0	0	0	0	0	0	0	0	0	0	0	0	0	0	0	0	0	0	0	0	0	0	0	0	0	0	0	0	0	0	0
4.6395571.A_T.Na23	4	6395571	A	T	0.121739	SYNONYMOUS_CODING	Na23	AT4G10310	terminator	6395422	6396922	0	0	0	0	0	0	0	0	0	0	0	0	0	0	0	0	0	0	0	0	0	0	0	0	0	0	0	0	0	0	0	0	0	0	0	0	0	0
4.6395592.A_G.Na23	4	6395592	A	G	0.121739	SYNONYMOUS_CODING	Na23	AT4G10310	terminator	6395422	6396922	0	0	0	0	0	0	0	0	0	0	0	0	0	0	0	0	0	0	0	0	0	0	0	0	0	0	0	0	0	0	0	0	0	0	0	0	0	0
4.14733389.C_A.Cd111	4	14733389	C	A	0.463768	SYNONYMOUS_CODING	Cd111	AT4G30120	promoter	14733128	14734628	0	0	0	0	0	0	0	0	0	0	0	0	0	0	0	0	0	0	0	0	0	0	0	0	0	1	0	0	0	0	0	0	0	0	0	0	0	0
4.13859735.A_G.clim-pet12	4	13859735	A	G	0.011976	SYNONYMOUS_CODING	clim-pet12	AT4G07905	promoter	13859641	13861141	0	0	0	0	0	0	0	0	0	0	0	0	0	0	0	0	0	0	0	0	0	0	0	0	0	0	0	0	0	0	0	0	0	0	0	0	0	0
4.13859753.T_A.clim-pet12	4	13859753	T	A	0.011976	SYNONYMOUS_CODING	clim-pet12	AT4G07905	promoter	13859641	13861141	0	0	0	0	0	0	0	0	0	0	0	0	0	0	0	0	0	0	0	0	0	0	0	0	0	0	0	0	0	0	0	0	0	0	0	0	0	0
4.1250289.T_C.M216T665	4	1250289	T	C	0.375309	SYNONYMOUS_CODING	M216T665	AT4G02790	terminator	1249140	1250640	0	0	0	0	0	0	0	0	0	0	0	0	0	0	0	0	0	0	0	0	0	0	0	0	0	0	0	0	0	0	0	0	0	0	0	0	0	0
4.12588743.A_G.clim-gs5	4	12588743	A	G	0.0159681	SYNONYMOUS_CODING	clim-gs5	AT4G24275	promoter	12587377	12588877	0	0	0	0	0	0	0	0	0	0	0	0	0	0	0	0	0	0	0	0	0	0	0	0	0	0	0	0	0	0	0	0	0	0	0	0	0	0
4.10150045.A_G.clim-gs4	4	10150045	A	G	0.0319361	SYNONYMOUS_CODING	clim-gs4	AT4G06770	terminator	10149416	10150916	0	0	0	0	0	0	0	0	0	0	0	0	0	0	0	0	0	0	0	0	0	0	0	0	0	0	0	0	0	0	0	0	0	0	0	0	0	0
4.1194654.T_A.M216T665	4	1194654	T	A	0.217284	SYNONYMOUS_CODING	M216T665	AT4G04275	promoter	1194268	1195768	0	0	0	0	0	0	0	0	0	0	0	0	0	0	0	0	0	0	0	0	0	0	0	0	0	0	0	0	0	0	0	0	0	0	0	0	0	0
4.1193259.A_G.M216T665	4	1193259	A	G	0.224691	SYNONYMOUS_CODING	M216T665	AT4G02710	terminator	1192515	1194015	0	0	0	0	0	0	0	0	0	0	0	0	0	0	0	0	0	0	0	0	0	0	0	0	0	0	0	0	0	0	0	0	0	0	0	0	0	0
4.1217921.C_G.M216T665	4	1217921	C	G	0.424691	SYNONYMOUS_CODING	M216T665	AT4G02740	terminator	1216588	1218088	0	0	0	0	0	0	0	0	0	0	0	0	0	0	0	0	0	0	0	0	0	0	0	0	0	0	0	0	0	0	0	0	0	0	0	0	0	0
4.13876087.G_C.clim-pet1	4	13876087	G	C	0.011976	SYNONYMOUS_CODING	clim-pet1	AT4G27860	terminator	13876028	13877528	0	0	0	0	0	0	0	0	0	0	0	0	0	0	0	0	0	0	0	0	0	0	0	0	0	0	0	0	0	0	0	0	0	0	0	0	0	0
4.13876234.A_T.clim-pet1	4	13876234	A	T	0.011976	SYNONYMOUS_CODING	clim-pet1	AT4G27860	terminator	13876028	13877528	0	0	0	0	0	0	0	0	0	0	0	0	0	0	0	0	0	0	0	0	0	0	0	0	0	0	0	0	0	0	0	0	0	0	0	0	0	0
4.13876066.C_T.clim-pet1	4	13876066	C	T	0.011976	SYNONYMOUS_CODING	clim-pet1	AT4G27860	terminator	13876028	13877528	0	0	0	0	0	0	0	0	0	0	0	0	0	0	0	0	0	0	0	0	0	0	0	0	0	0	0	0	0	0	0	0	0	0	0	0	0	0
4.13876171.A_G.clim-pet1	4	13876171	A	G	0.011976	SYNONYMOUS_CODING	clim-pet1	AT4G27860	terminator	13876028	13877528	0	0	0	0	0	0	0	0	0	0	0	0	0	0	0	0	0	0	0	0	0	0	0	0	0	0	0	0	0	0	0	0	0	0	0	0	0	0
4.13876159.T_G.clim-pet1	4	13876159	T	G	0.011976	SYNONYMOUS_CODING	clim-pet1	AT4G27860	terminator	13876028	13877528	0	0	0	0	0	0	0	0	0	0	0	0	0	0	0	0	0	0	0	0	0	0	0	0	0	0	0	0	0	0	0	0	0	0	0	0	0	0
4.9039879.G_A.clim-gs9	4	9039879	G	A	0.0339321	SYNONYMOUS_CODING	clim-gs9	AT4G15940	terminator	9039870	9041370	0	0	0	0	0	0	0	0	0	0	0	0	0	0	0	0	0	0	0	0	0	0	0	0	0	0	0	0	0	0	0	0	0	0	0	0	0	0
4.14993434.T_A.clim-tmin6	4	14993434	T	A	0.0179641	SYNONYMOUS_CODING	clim-tmin6	AT4G30780	terminator	14992585	14994085	0	0	0	0	0	0	0	0	0	0	0	0	0	0	0	0	0	0	0	0	0	0	0	0	0	0	0	0	0	0	0	0	0	0	0	0	0	0
4.14983132.G_C.clim-tmin6	4	14983132	G	C	0.0179641	SYNONYMOUS_CODING	clim-tmin6	AT4G30760	terminator	14982994	14984494	0	0	0	0	0	0	0	0	0	0	0	0	0	0	0	0	0	0	0	0	0	0	0	0	0	0	0	0	0	0	0	0	0	0	0	0	0	0
4.1250367.G_A.M216T665	4	1250367	G	A	0.407407	SYNONYMOUS_CODING	M216T665	AT4G02790	terminator	1249140	1250640	0	0	0	0	0	0	0	0	0	0	0	0	0	0	0	0	0	0	0	0	0	0	0	0	0	0	0	0	0	0	0	0	0	0	0	0	0	0
4.1442827.G_A.M172T666	4	1442827	G	A	0.0938272	SYNONYMOUS_CODING	M172T666	AT4G03280	terminator	1441363	1442863	0	0	0	0	0	0	0	0	0	0	0	0	0	0	0	0	0	0	0	0	0	0	0	0	0	0	0	0	0	0	0	0	0	0	0	0	0	0
4.1383717.G_A.M172T666	4	1383717	G	A	0.130864	SYNONYMOUS_CODING	M172T666	AT4G03113	promoter	1382241	1383741	0	0	0	0	0	0	0	0	0	0	0	0	0	0	0	0	0	0	0	0	0	0	0	0	0	0	0	0	0	0	0	0	0	0	0	0	0	0
4.875228.C_T.FT22	4	875228	C	T	0.0414508	SYNONYMOUS_CODING	FT22	AT4G01995	terminator	874272	875772	0	0	0	0	0	0	0	0	0	0	0	0	0	0	0	0	0	0	0	0	0	0	0	0	0	0	0	0	0	0	0	0	0	0	0	0	0	0
4.5927319.A_G.clim-tmin3	4	5927319	A	G	0.0373444	SYNONYMOUS_CODING	clim-tmin3	AT4G09340	promoter	5927238	5928738	0	0	0	0	0	0	0	0	0	0	0	0	0	0	0	0	0	0	0	0	0	0	0	0	0	0	0	0	0	0	0	0	0	0	0	0	0	0
4.1211318.T_G.M216T665	4	1211318	T	G	0.387654	SYNONYMOUS_CODING	M216T665	AT4G02733	promoter	1211032	1212532	0	0	0	0	0	0	0	0	0	0	0	0	0	0	0	0	0	0	0	0	0	0	0	0	0	0	0	0	0	0	0	0	0	0	0	0	0	0
4.13236735.T_C.avrRpt2	4	13236735	T	C	0.0898876	SYNONYMOUS_CODING	avrRpt2	AT4G26110	terminator	13235408	13236908	0	0	0	0	0	0	0	0	0	0	0	0	0	0	0	-1	0	0	0	0	0	0	0	0	0	-1	0	0	0	0	0	0	0	0	0	0	0	0
4.1277701.T_C.M172T666	4	1277701	T	C	0.0345679	SYNONYMOUS_CODING	M172T666	AT4G02890	terminator	1277529	1279029	0	0	0	0	0	0	0	0	0	0	0	0	0	0	0	0	0	0	0	0	0	0	0	0	0	0	0	0	0	0	0	0	0	0	0	0	0	0
4.8921781.C_T.clim-gs9	4	8921781	C	T	0.0459082	SYNONYMOUS_CODING	clim-gs9	AT4G15640	promoter	8921494	8922994	0	0	0	0	0	0	0	0	0	0	0	0	0	0	0	0	0	0	0	0	0	0	0	0	0	0	0	0	0	0	0	0	0	0	0	0	0	0
4.1442851.C_T.M172T666	4	1442851	C	T	0.0962963	SYNONYMOUS_CODING	M172T666	AT4G03280	terminator	1441363	1442863	0	0	0	0	0	0	0	0	0	0	0	0	0	0	0	0	0	0	0	0	0	0	0	0	0	0	0	0	0	0	0	0	0	0	0	0	0	0
4.1211345.A_T.M172T666	4	1211345	A	T	0.434568	SYNONYMOUS_CODING	M172T666	AT4G02733	promoter	1211032	1212532	0	0	0	0	0	0	0	0	0	0	1	0	0	0	0	0	0	0	0	0	0	0	0	0	0	0	0	0	0	0	0	0	0	0	0	0	0	0
4.6583263.C_G.clim-aet1	4	6583263	C	G	0.0139721	SYNONYMOUS_CODING	clim-aet1	AT4G10660	terminator	6582988	6584488	0	0	0	0	0	0	0	0	0	0	0	0	0	0	0	0	0	0	0	0	0	0	0	0	0	0	0	0	0	0	0	0	0	0	0	0	0	0
4.16787432.G_A.FT22	4	16787432	G	A	0.0414508	SYNONYMOUS_CODING	FT22	AT4G35280	terminator	16786279	16787779	0	0	0	0	0	0	0	0	0	0	0	0	0	0	0	0	0	0	0	0	0	0	0	0	0	0	0	0	0	0	0	0	0	0	0	0	0	0
4.16787618.A_G.FT22	4	16787618	A	G	0.0414508	SYNONYMOUS_CODING	FT22	AT4G35280	terminator	16786279	16787779	0	0	0	0	0	0	0	0	0	0	0	0	0	0	0	0	0	0	0	0	0	0	0	0	0	0	0	0	0	0	0	0	0	0	0	0	0	0
4.16839304.G_A.FT22	4	16839304	G	A	0.0414508	SYNONYMOUS_CODING	FT22	AT4G35440	promoter	16838875	16840375	0	0	0	0	0	0	0	0	0	0	0	0	0	0	0	0	0	0	0	0	0	0	0	0	0	0	0	1	0	0	0	0	0	0	0	0	0	0
4.16842979.G_C.FT22	4	16842979	G	C	0.0414508	SYNONYMOUS_CODING	FT22	AT4G35450	terminator	16841673	16843173	0	0	0	0	0	0	0	0	0	0	0	0	0	0	0	0	0	0	0	0	0	0	0	0	0	0	0	0	0	0	0	0	0	0	0	0	0	0
4.16787585.A_G.FT22	4	16787585	A	G	0.0414508	SYNONYMOUS_CODING	FT22	AT4G35280	terminator	16786279	16787779	0	0	0	0	0	0	0	0	0	0	0	0	0	0	0	0	0	0	0	0	0	0	0	0	0	0	0	0	0	0	0	0	0	0	0	0	0	0
4.1250361.T_G.M216T665	4	1250361	T	G	0.414815	SYNONYMOUS_CODING	M216T665	AT4G02790	terminator	1249140	1250640	0	0	0	0	0	0	0	0	0	0	0	0	0	0	0	0	0	0	0	0	0	0	0	0	0	0	0	0	0	0	0	0	0	0	0	0	0	0
4.1262666.T_C.M216T665	4	1262666	T	C	0.266667	SYNONYMOUS_CODING	M216T665	AT4G02830	promoter	1261244	1262744	0	0	0	0	0	0	0	0	0	0	0	0	0	0	0	0	0	0	0	0	0	0	0	0	0	0	0	0	0	0	0	0	0	0	0	0	0	0
4.14074866.C_G.clim-tmin11	4	14074866	C	G	0.011976	SYNONYMOUS_CODING	clim-tmin11	AT4G28485	terminator	14074234	14075734	0	0	0	0	0	0	0	0	0	0	0	0	0	0	0	0	0	0	0	0	0	0	0	0	0	0	0	0	0	0	0	0	0	0	0	0	0	0
4.14075420.A_G.clim-tmin11	4	14075420	A	G	0.011976	SYNONYMOUS_CODING	clim-tmin11	AT4G28485	terminator	14074234	14075734	0	0	0	0	0	0	0	0	0	0	0	0	0	0	0	0	0	0	0	0	0	0	0	0	0	0	0	0	0	0	0	0	0	0	0	0	0	0
4.14075043.G_T.clim-tmin11	4	14075043	G	T	0.011976	SYNONYMOUS_CODING	clim-tmin11	AT4G28485	terminator	14074234	14075734	0	0	0	0	0	0	0	0	0	0	0	0	0	0	0	0	0	0	0	0	0	0	0	0	0	0	0	0	0	0	0	0	0	0	0	0	0	0
4.14075055.G_A.clim-tmin11	4	14075055	G	A	0.011976	SYNONYMOUS_CODING	clim-tmin11	AT4G28485	terminator	14074234	14075734	0	0	0	0	0	0	0	0	0	0	0	0	0	0	0	0	0	0	0	0	0	0	0	0	0	0	0	0	0	0	0	0	0	0	0	0	0	0
4.14075363.A_G.clim-tmin11	4	14075363	A	G	0.011976	SYNONYMOUS_CODING	clim-tmin11	AT4G28485	terminator	14074234	14075734	0	0	0	0	0	0	0	0	0	0	0	0	0	0	0	0	0	0	0	0	0	0	0	0	0	0	0	0	0	0	0	0	0	0	0	0	0	0
4.14075366.G_A.clim-tmin11	4	14075366	G	A	0.011976	SYNONYMOUS_CODING	clim-tmin11	AT4G28485	terminator	14074234	14075734	0	0	0	0	0	0	0	0	0	0	0	0	0	0	0	0	0	0	0	0	0	0	0	0	0	0	0	0	0	0	0	0	0	0	0	0	0	0
4.8401171.G_A.clim-gs8	4	8401171	G	A	0.0319361	SYNONYMOUS_CODING	clim-gs8	AT4G14640	terminator	8399726	8401226	0	0	0	0	0	0	0	0	0	0	0	0	0	0	0	0	0	0	0	0	0	0	0	0	0	0	0	0	0	0	0	0	0	0	0	0	0	0
4.1294428.A_C.M172T666	4	1294428	A	C	0.254321	SYNONYMOUS_CODING	M172T666	AT4G02930	terminator	1294374	1295874	0	0	0	0	0	0	0	0	0	0	0	0	0	0	0	0	0	0	0	0	0	0	0	0	0	0	0	0	0	0	0	0	0	0	0	0	0	0
4.7523638.A_C.clim-tmax4	4	7523638	A	C	0.0339321	SYNONYMOUS_CODING	clim-tmax4	AT4G12800	terminator	7522261	7523761	0	0	0	0	0	0	0	0	0	0	0	0	0	0	0	0	0	0	0	0	0	0	0	0	0	0	0	0	0	0	0	0	0	0	0	0	0	0
4.7523626.G_A.clim-tmax4	4	7523626	G	A	0.0339321	SYNONYMOUS_CODING	clim-tmax4	AT4G12800	terminator	7522261	7523761	0	0	0	0	0	0	0	0	0	0	0	0	0	0	0	0	0	0	1	0	0	0	0	0	0	0	0	-1	0	0	0	0	0	0	0	0	0	0
4.7675949.C_T.Inter-specific pollination of Arabidopsis thaliana and Malcolmia littorea	4	7675949	C	T	0.138614	SYNONYMOUS_CODING	Inter-specific pollination of Arabidopsis thaliana and Malcolmia littorea	AT4G13220	promoter	7674896	7676396	0	0	0	0	0	0	0	0	0	0	0	0	0	0	0	0	0	0	0	0	0	0	0	0	0	0	0	0	0	0	0	0	0	0	0	0	0	0
4.8301491.T_C.LES	4	8301491	T	C	0.221053	SYNONYMOUS_CODING	LES	AT4G14410	terminator	8301167	8302667	0	0	0	0	0	0	0	0	0	0	0	0	0	0	0	0	0	0	0	0	0	0	0	0	0	0	0	0	0	0	0	0	0	0	0	0	0	0
4.1277166.C_T.M172T666	4	1277166	C	T	0.0469136	SYNONYMOUS_CODING	M172T666	AT4G04325	terminator	1275900	1277400	0	0	0	0	0	0	0	0	0	0	0	0	0	0	0	0	0	0	0	0	0	0	0	0	0	0	0	0	0	0	0	0	0	0	0	0	0	0
4.13307829.G_A.clim-tmin3	4	13307829	G	A	0.0290456	SYNONYMOUS_CODING	clim-tmin3	AT4G26290	promoter	13307322	13308822	0	0	0	0	0	0	0	0	0	0	0	0	0	0	0	0	0	0	0	0	0	0	0	0	0	0	0	0	0	0	0	0	0	0	0	0	0	0
4.17489617.A_G.clim-tmin11	4	17489617	A	G	0.0139721	SYNONYMOUS_CODING	clim-tmin11	AT4G37120	terminator	17488854	17490354	0	0	0	0	0	0	0	0	0	0	0	0	0	0	0	0	0	0	0	0	0	0	0	0	0	0	0	0	0	0	0	0	0	0	0	0	0	0
4.17489836.A_G.clim-tmin11	4	17489836	A	G	0.0139721	SYNONYMOUS_CODING	clim-tmin11	AT4G37120	terminator	17488854	17490354	0	0	0	0	0	0	0	0	0	0	0	0	0	0	0	0	0	0	0	0	0	0	0	0	0	0	0	0	0	0	0	0	0	0	0	0	0	0
4.1276058.T_G.M216T665	4	1276058	T	G	0.293827	SYNONYMOUS_CODING	M216T665	AT4G04325	terminator	1275900	1277400	0	0	0	0	0	0	0	0	0	0	-1	0	0	0	0	0	0	0	0	0	0	0	0	0	0	0	0	0	0	0	0	0	0	0	0	0	0	0
4.14737412.C_T.Cd111	4	14737412	C	T	0.405797	SYNONYMOUS_CODING	Cd111	AT4G30140	terminator	14737325	14738825	0	0	0	0	0	0	0	0	0	0	0	0	0	0	0	0	0	0	0	0	0	0	0	0	0	0	0	0	0	0	0	0	0	0	0	0	0	0
4.1276211.G_A.M216T665	4	1276211	G	A	0.291358	SYNONYMOUS_CODING	M216T665	AT4G04325	terminator	1275900	1277400	0	0	0	0	0	0	0	0	0	0	0	0	0	0	0	0	0	0	0	0	0	0	0	0	0	0	0	0	0	0	0	0	0	0	0	0	0	0
4.1383566.G_A.M216T665	4	1383566	G	A	0.138272	SYNONYMOUS_CODING	M216T665	AT4G03113	promoter	1382241	1383741	0	0	0	0	0	0	0	0	0	0	0	0	0	0	0	0	0	0	0	0	0	0	0	0	0	0	0	0	0	0	0	0	0	0	0	0	0	0
4.1289388.C_T.M216T665	4	1289388	C	T	0.0567901	SYNONYMOUS_CODING	M216T665	AT4G02910	promoter	1289115	1290615	0	0	0	0	0	0	0	0	0	0	0	0	0	0	0	0	0	0	0	0	0	0	0	0	0	0	0	0	0	0	0	0	0	0	0	0	0	0
4.1519826.G_A.M216T665	4	1519826	G	A	0.0740741	SYNONYMOUS_CODING	M216T665	AT4G03435	terminator	1519783	1521283	0	0	0	0	0	0	0	0	0	0	0	0	0	0	0	0	0	0	0	0	0	0	0	0	0	0	0	0	0	0	0	0	0	0	0	0	0	0
4.1294412.A_C.M172T666	4	1294412	A	C	0.246914	SYNONYMOUS_CODING	M172T666	AT4G02930	terminator	1294374	1295874	0	0	0	0	0	0	0	0	0	0	0	0	0	0	0	0	0	0	0	0	0	0	0	0	0	0	0	0	0	0	0	0	0	0	0	0	0	0
4.1294403.T_C.M172T666	4	1294403	T	C	0.246914	SYNONYMOUS_CODING	M172T666	AT4G02930	terminator	1294374	1295874	0	0	0	0	0	0	0	0	0	0	0	0	0	0	0	0	0	0	0	0	0	0	0	0	0	0	0	0	0	0	0	0	0	0	0	0	0	0
4.1294571.A_G.M172T666	4	1294571	A	G	0.246914	SYNONYMOUS_CODING	M172T666	AT4G02930	terminator	1294374	1295874	0	0	0	0	0	0	0	0	0	0	0	0	0	0	0	0	0	0	0	0	0	0	0	0	0	0	0	0	0	0	0	0	0	0	0	0	0	0
4.8300897.T_G.LES	4	8300897	T	G	0.231579	SYNONYMOUS_CODING	LES	AT4G14420	terminator	8300850	8302350	0	0	0	0	0	0	0	0	0	0	0	0	0	0	0	0	0	0	0	0	0	0	0	0	0	0	0	0	0	0	0	0	0	0	0	0	0	0
4.8301044.G_A.LES	4	8301044	G	A	0.231579	SYNONYMOUS_CODING	LES	AT4G14420	terminator	8300850	8302350	0	0	0	0	0	0	0	0	0	0	0	0	0	0	0	0	0	0	0	0	0	0	0	0	0	0	0	0	0	0	0	0	0	0	0	0	0	0
4.8301053.T_G.LES	4	8301053	T	G	0.231579	SYNONYMOUS_CODING	LES	AT4G14420	terminator	8300850	8302350	0	0	0	0	0	0	0	0	0	0	0	0	0	0	0	0	0	0	0	0	0	0	0	0	0	0	0	0	0	0	0	0	0	0	0	0	0	0
4.8301287.A_G.LES	4	8301287	A	G	0.231579	SYNONYMOUS_CODING	LES	AT4G14410	terminator	8301167	8302667	0	0	0	0	0	0	0	0	0	0	0	0	0	0	0	0	0	0	0	0	0	0	0	0	0	0	0	0	0	0	0	0	0	0	0	0	0	0
4.8301059.T_C.LES	4	8301059	T	C	0.263158	SYNONYMOUS_CODING	LES	AT4G14420	terminator	8300850	8302350	0	0	0	0	0	0	0	0	0	0	0	0	0	0	0	0	0	0	0	0	0	0	0	0	0	0	0	0	0	0	0	0	0	0	0	0	0	0
4.8301155.G_A.LES	4	8301155	G	A	0.263158	SYNONYMOUS_CODING	LES	AT4G14420	terminator	8300850	8302350	0	0	0	0	0	0	0	0	0	0	0	0	0	0	0	0	0	0	0	0	0	0	-1	0	0	0	0	0	0	0	0	0	0	0	0	0	0	0
4.1247553.A_G.M216T665	4	1247553	A	G	0.464198	SYNONYMOUS_CODING	M216T665	AT4G02790	promoter	1246326	1247826	0	0	0	0	0	0	0	0	0	0	0	0	0	0	0	0	0	0	0	0	0	0	0	0	0	1	0	0	0	0	0	0	0	0	0	0	0	0
4.1295996.C_T.M216T665	4	1295996	C	T	0.244444	SYNONYMOUS_CODING	M216T665	AT4G02920	terminator	1294763	1296263	0	0	0	0	0	0	0	0	0	0	0	0	0	0	0	0	0	0	0	0	0	0	0	0	0	0	0	0	0	0	0	0	0	0	0	0	0	0
4.1519943.G_A.M172T666	4	1519943	G	A	0.0567901	SYNONYMOUS_CODING	M172T666	AT4G03435	terminator	1519783	1521283	0	0	0	0	0	0	0	0	0	0	0	0	0	0	0	0	0	0	0	0	0	0	0	0	0	0	0	0	0	0	0	0	0	0	0	0	0	0
4.1278990.G_C.M216T665	4	1278990	G	C	0.190123	SYNONYMOUS_CODING	M216T665	AT4G02880	terminator	1278218	1279718	0	0	0	0	0	0	0	0	0	0	0	0	0	0	0	0	0	0	0	0	0	0	0	0	0	0	0	0	0	0	0	0	0	0	0	0	0	0
4.14738614.A_G.Cd111	4	14738614	A	G	0.237681	SYNONYMOUS_CODING	Cd111	AT4G30140	terminator	14737325	14738825	0	0	0	0	0	0	0	0	0	0	0	0	0	0	0	0	0	0	0	0	0	0	0	0	0	0	0	0	0	0	0	0	0	0	0	0	0	0
4.1294505.G_A.M172T666	4	1294505	G	A	0.249383	SYNONYMOUS_CODING	M172T666	AT4G02930	terminator	1294374	1295874	0	0	0	0	0	0	0	0	0	0	0	0	0	0	0	0	0	0	0	0	0	0	0	0	0	0	0	0	0	0	0	0	0	0	0	0	0	0
4.5843244.G_A.clim-tmax3	4	5843244	G	A	0.05	SYNONYMOUS_CODING	clim-tmax3	AT4G09160	terminator	5841956	5843456	0	0	0	0	0	0	0	0	0	0	0	0	0	0	0	0	0	0	0	0	0	0	0	0	0	0	0	0	0	0	0	0	0	0	0	0	0	0
4.7410145.G_C.Germ in dark	4	7410145	G	C	0.236559	SYNONYMOUS_CODING	Germ in dark	AT4G12490	promoter	7409906	7411406	0	0	0	0	0	0	0	0	0	0	0	0	0	0	0	0	0	0	0	0	0	0	0	0	0	0	0	0	0	0	0	0	0	0	0	0	0	0
4.7414420.A_C.Germ in dark	4	7414420	A	C	0.236559	SYNONYMOUS_CODING	Germ in dark	AT4G12500	terminator	7412989	7414489	0	0	0	0	0	0	0	0	0	0	0	0	0	0	0	0	0	0	0	0	0	0	0	0	0	0	0	0	0	0	0	0	0	0	0	0	0	0
4.7409875.G_A.Germ in dark	4	7409875	G	A	0.236559	SYNONYMOUS_CODING	Germ in dark	AT4G12490	terminator	7408620	7410120	0	0	0	0	0	0	0	0	0	0	0	0	0	0	0	0	0	0	0	0	0	0	0	0	0	0	0	0	0	0	0	0	0	0	0	0	0	0
4.7410061.G_A.Germ in dark	4	7410061	G	A	0.236559	SYNONYMOUS_CODING	Germ in dark	AT4G12490	promoter	7409906	7411406	0	0	0	0	0	0	0	0	0	0	0	0	0	0	0	0	0	0	0	0	0	0	0	0	0	0	0	0	0	0	0	0	0	0	0	0	0	0
4.7410121.T_C.Germ in dark	4	7410121	T	C	0.236559	SYNONYMOUS_CODING	Germ in dark	AT4G12490	promoter	7409906	7411406	0	0	0	0	0	0	0	0	0	0	0	0	0	0	0	0	0	0	0	0	0	0	0	0	0	0	0	0	0	0	0	0	0	0	0	0	0	0
4.7414594.C_T.Germ in dark	4	7414594	C	T	0.236559	SYNONYMOUS_CODING	Germ in dark	AT4G12500	promoter	7414455	7415955	0	0	0	0	0	0	0	0	0	0	0	0	0	0	0	0	0	0	0	0	0	0	0	0	0	0	0	0	0	0	0	0	0	0	0	0	0	0
4.7414696.A_G.Germ in dark	4	7414696	A	G	0.236559	SYNONYMOUS_CODING	Germ in dark	AT4G12500	promoter	7414455	7415955	0	0	0	0	0	0	0	0	0	0	0	0	0	0	0	0	0	0	0	0	0	0	0	0	0	0	0	0	0	0	0	0	0	0	0	0	0	0
4.7414699.T_C.Germ in dark	4	7414699	T	C	0.236559	SYNONYMOUS_CODING	Germ in dark	AT4G12500	promoter	7414455	7415955	0	0	0	0	0	0	0	0	0	0	0	0	0	0	0	0	0	0	0	0	0	0	0	0	0	0	0	0	0	0	0	0	0	0	0	0	0	0
4.7414818.G_T.Germ in dark	4	7414818	G	T	0.236559	SYNONYMOUS_CODING	Germ in dark	AT4G12500	promoter	7414455	7415955	0	0	0	0	0	0	0	0	0	0	0	0	0	0	0	0	0	0	0	0	0	0	0	0	0	0	0	0	0	0	0	0	0	0	0	0	0	0
4.7410037.G_A.Germ in dark	4	7410037	G	A	0.236559	SYNONYMOUS_CODING	Germ in dark	AT4G12490	promoter	7409906	7411406	0	0	0	0	0	0	0	0	0	0	0	0	0	0	0	0	0	0	0	0	0	0	0	0	0	0	0	0	0	0	0	0	0	0	0	0	0	0
4.7414474.G_A.Germ in dark	4	7414474	G	A	0.236559	SYNONYMOUS_CODING	Germ in dark	AT4G12500	promoter	7414455	7415955	0	0	0	0	0	0	0	0	0	0	0	0	0	0	0	0	0	0	0	0	0	0	0	0	0	0	0	0	0	0	0	0	0	0	0	0	0	0
4.7414525.C_T.Germ in dark	4	7414525	C	T	0.236559	SYNONYMOUS_CODING	Germ in dark	AT4G12500	promoter	7414455	7415955	0	0	0	0	0	0	0	0	0	0	0	0	0	0	0	0	0	0	0	0	0	0	0	0	0	0	0	0	0	0	0	0	0	0	0	0	0	0
4.7409980.A_G.Germ in dark	4	7409980	A	G	0.236559	SYNONYMOUS_CODING	Germ in dark	AT4G12490	promoter	7409906	7411406	0	0	0	0	0	0	0	0	0	0	0	0	0	0	0	0	0	0	0	0	0	0	0	0	0	0	0	0	0	0	0	0	0	0	0	0	0	0
4.7414861.G_C.Germ in dark	4	7414861	G	C	0.236559	SYNONYMOUS_CODING	Germ in dark	AT4G12500	promoter	7414455	7415955	0	0	0	0	0	0	0	0	0	0	0	0	0	0	0	0	0	0	0	0	0	0	0	0	0	0	0	0	0	0	0	0	0	0	0	0	0	0
4.7660833.A_C.Inter-specific pollination of Arabidopsis thaliana and Malcolmia littorea	4	7660833	A	C	0.231023	SYNONYMOUS_CODING	Inter-specific pollination of Arabidopsis thaliana and Malcolmia littorea	AT4G13195	terminator	7660791	7662291	0	0	0	0	0	0	0	0	0	0	0	0	0	0	0	0	0	0	0	0	0	0	0	0	0	0	0	1	0	0	0	0	0	0	0	0	0	0
4.7660866.T_C.Inter-specific pollination of Arabidopsis thaliana and Malcolmia littorea	4	7660866	T	C	0.231023	SYNONYMOUS_CODING	Inter-specific pollination of Arabidopsis thaliana and Malcolmia littorea	AT4G13195	terminator	7660791	7662291	0	0	0	0	0	0	0	0	0	0	0	0	0	0	0	0	0	0	0	0	0	0	0	0	0	0	0	0	0	0	0	0	0	0	0	0	0	0
4.12513050.C_A.clim-gs8	4	12513050	C	A	0.011976	SYNONYMOUS_CODING	clim-gs8	AT4G24090	promoter	12511664	12513164	0	0	0	0	0	0	0	0	0	0	0	0	0	0	0	0	0	0	0	0	0	0	0	0	0	0	0	0	0	0	0	0	0	0	0	0	0	0
4.1441152.T_C.M216T665	4	1441152	T	C	0.293827	SYNONYMOUS_CODING	M216T665	AT4G03285	promoter	1441004	1442504	0	0	0	0	0	0	0	0	0	0	0	0	0	0	0	0	0	0	0	0	0	0	0	0	0	0	0	0	0	0	0	0	0	0	0	0	0	0
4.1289376.C_T.M216T665	4	1289376	C	T	0.0641975	SYNONYMOUS_CODING	M216T665	AT4G02910	promoter	1289115	1290615	0	0	0	0	0	0	0	0	0	0	0	0	0	0	0	0	0	0	0	0	0	0	0	0	0	0	0	0	0	0	0	0	0	0	0	0	0	0
4.7625106.A_G.Inter-specific pollination of Arabidopsis thaliana and Malcolmia littorea	4	7625106	A	G	0.184818	SYNONYMOUS_CODING	Inter-specific pollination of Arabidopsis thaliana and Malcolmia littorea	AT4G13075	promoter	7624761	7626261	0	0	0	0	0	0	0	0	0	0	0	0	0	0	0	0	0	0	0	0	0	0	0	0	0	0	0	0	0	0	0	0	0	0	0	0	0	0
4.14700036.C_T.Cd111	4	14700036	C	T	0.414493	SYNONYMOUS_CODING	Cd111	AT4G30074	terminator	14698736	14700236	0	0	0	0	0	0	1	1	0	0	0	0	0	0	0	0	0	0	0	0	0	0	0	0	0	0	0	0	0	0	0	0	0	0	0	0	0	0
4.7676442.A_C.Inter-specific pollination of Arabidopsis thaliana and Malcolmia littorea	4	7676442	A	C	0.128713	SYNONYMOUS_CODING	Inter-specific pollination of Arabidopsis thaliana and Malcolmia littorea	AT4G13230	promoter	7676308	7677808	0	0	0	0	0	0	0	0	0	0	0	0	0	0	0	0	0	0	0	0	0	0	0	0	0	0	0	0	0	0	0	0	0	0	0	0	0	0
4.1395100.G_A.M216T665	4	1395100	G	A	0.0716049	SYNONYMOUS_CODING	M216T665	AT4G03153	promoter	1395088	1396588	0	0	0	0	0	0	0	0	0	0	0	0	0	0	0	0	0	0	0	0	0	0	0	0	0	0	0	0	0	0	0	0	0	0	0	0	0	0
4.7201286.T_A.Mn55	4	7201286	T	A	0.172043	SYNONYMOUS_CODING	Mn55	AT4G12010	promoter	7201071	7202571	0	0	0	0	0	0	0	0	0	0	0	0	0	0	0	0	0	0	0	0	0	0	0	0	0	0	0	0	0	0	0	0	0	0	0	0	0	0
4.7201292.A_G.Mn55	4	7201292	A	G	0.172043	SYNONYMOUS_CODING	Mn55	AT4G12010	promoter	7201071	7202571	0	0	0	0	0	0	0	0	0	0	0	0	0	0	0	0	0	0	0	0	0	0	0	0	0	0	0	0	0	0	0	0	0	0	0	0	0	0
4.7410172.T_G.Germ in dark	4	7410172	T	G	0.247312	SYNONYMOUS_CODING	Germ in dark	AT4G12490	promoter	7409906	7411406	0	0	0	0	0	0	0	0	0	0	0	0	0	0	0	0	0	0	0	0	0	0	0	0	0	0	0	0	0	0	0	0	0	0	0	0	0	0
4.7410175.G_C.Germ in dark	4	7410175	G	C	0.247312	SYNONYMOUS_CODING	Germ in dark	AT4G12490	promoter	7409906	7411406	0	0	0	0	0	0	0	0	0	0	0	0	0	0	0	0	0	0	0	0	0	0	0	0	0	0	0	0	0	0	0	0	0	0	0	0	0	0
4.7410208.T_A.Germ in dark	4	7410208	T	A	0.247312	SYNONYMOUS_CODING	Germ in dark	AT4G12490	promoter	7409906	7411406	0	0	0	0	0	0	0	0	0	0	0	0	0	0	0	0	0	0	0	0	0	0	0	0	0	0	0	0	0	0	0	0	0	0	0	0	0	0
4.7410322.A_G.Germ in dark	4	7410322	A	G	0.311828	SYNONYMOUS_CODING	Germ in dark	AT4G12490	promoter	7409906	7411406	0	0	0	0	0	0	0	0	0	0	0	0	0	0	0	0	0	0	0	0	0	0	0	0	0	0	0	0	0	0	0	0	0	0	0	0	0	0
4.7410337.G_C.Germ in dark	4	7410337	G	C	0.311828	SYNONYMOUS_CODING	Germ in dark	AT4G12490	promoter	7409906	7411406	0	0	0	0	0	0	0	0	0	0	0	0	0	0	0	0	0	0	0	0	0	0	0	0	0	0	0	0	0	0	0	0	0	0	0	0	0	0
4.7406386.G_A.Germ in dark	4	7406386	G	A	0.311828	SYNONYMOUS_CODING	Germ in dark	AT4G12485	promoter	7405915	7407415	0	0	0	0	0	0	0	0	0	0	0	0	0	0	0	0	0	0	0	0	0	0	0	0	0	0	0	0	0	0	0	0	0	0	0	0	0	0
4.7410232.G_A.Germ in dark	4	7410232	G	A	0.311828	SYNONYMOUS_CODING	Germ in dark	AT4G12490	promoter	7409906	7411406	0	0	0	0	0	0	0	0	0	0	0	0	0	0	0	0	0	0	0	0	0	0	0	0	0	0	0	0	0	0	0	0	0	0	0	0	0	0
4.7410283.C_T.Germ in dark	4	7410283	C	T	0.311828	SYNONYMOUS_CODING	Germ in dark	AT4G12490	promoter	7409906	7411406	0	0	0	0	0	0	0	0	0	0	0	0	0	0	0	0	0	0	0	0	0	0	0	0	0	0	0	0	-1	0	0	0	0	0	0	0	0	0
4.15283796.C_T.Li7	4	15283796	C	T	0.107527	SYNONYMOUS_CODING	Li7	AT4G31540	terminator	15283384	15284884	0	0	0	0	0	0	0	0	0	0	0	0	0	0	0	0	0	0	0	0	0	0	0	0	0	0	0	0	0	0	0	0	0	0	0	0	0	0
4.15113693.C_A.Li7	4	15113693	C	A	0.107527	SYNONYMOUS_CODING	Li7	AT4G31050	promoter	15113249	15114749	0	0	0	0	0	0	0	0	0	0	0	0	0	0	0	0	0	0	0	0	0	0	0	0	0	0	0	0	0	0	0	0	0	0	0	0	0	0
4.7401635.G_A.Germ in dark	4	7401635	G	A	0.354839	SYNONYMOUS_CODING	Germ in dark	AT4G12470	promoter	7401451	7402951	0	0	0	0	0	0	0	0	0	0	0	0	0	0	0	0	0	0	0	0	0	0	0	0	0	0	0	-1	0	0	0	0	0	0	0	0	0	0
4.7401779.T_A.Germ in dark	4	7401779	T	A	0.354839	SYNONYMOUS_CODING	Germ in dark	AT4G12470	promoter	7401451	7402951	0	0	0	0	0	0	0	0	0	0	0	0	0	0	0	0	0	0	0	0	0	0	0	0	0	0	0	0	0	0	0	0	0	0	0	0	0	0
4.7401583.A_G.Germ in dark	4	7401583	A	G	0.354839	SYNONYMOUS_CODING	Germ in dark	AT4G12470	promoter	7401451	7402951	0	0	0	0	0	0	0	0	0	0	0	0	0	0	0	0	0	0	0	0	0	0	0	0	0	0	0	0	0	0	0	0	0	0	0	0	0	0
4.7401617.A_G.Germ in dark	4	7401617	A	G	0.354839	SYNONYMOUS_CODING	Germ in dark	AT4G12470	promoter	7401451	7402951	0	0	0	0	0	0	0	0	0	0	0	0	0	0	0	0	0	0	0	0	0	0	0	0	0	0	0	0	0	0	0	0	0	0	0	0	0	0
5.5002233.C_T.clim-gs10	5	5002233	C	T	0.0538922	SYNONYMOUS_CODING	clim-gs10	AT5G15410	terminator	5002225	5003725	0	0	0	0	0	0	0	0	0	0	0	0	0	0	0	0	0	0	0	0	0	0	0	0	0	0	0	0	0	0	0	0	0	0	0	0	0	0
5.26813964.T_G.clim-prec9	5	26813964	T	G	0.0199601	SYNONYMOUS_CODING	clim-prec9	AT5G67200	terminator	26812669	26814169	0	0	0	0	0	0	0	0	0	0	0	0	0	0	0	0	0	0	0	0	0	0	0	0	0	0	0	0	0	0	0	0	0	0	0	0	0	0
5.9735253.C_T.clim-bio9	5	9735253	C	T	0.012	SYNONYMOUS_CODING	clim-bio9	AT5G27570	terminator	9733895	9735395	0	0	0	0	0	0	0	0	0	0	0	0	0	0	0	0	0	0	0	0	0	0	0	0	0	0	0	0	0	0	0	0	0	0	0	0	0	0
5.1352433.T_C.clim-gs10	5	1352433	T	C	0.0399202	SYNONYMOUS_CODING	clim-gs10	AT5G04690	promoter	1352089	1353589	0	0	0	0	0	0	0	0	0	0	0	0	0	0	0	0	0	0	0	0	0	0	0	0	0	0	0	0	0	0	0	0	0	0	0	0	0	0
5.18170305.G_C.clim-bio1	5	18170305	G	C	0.014	SYNONYMOUS_CODING	clim-bio1	AT5G45020	terminator	18170275	18171775	0	0	0	0	0	0	0	0	0	0	0	0	0	0	0	0	0	0	0	0	0	0	0	0	0	0	0	0	0	0	0	0	0	0	0	0	0	0
5.18069173.G_A.clim-bio1	5	18069173	G	A	0.014	SYNONYMOUS_CODING	clim-bio1	AT5G44785	terminator	18068448	18069948	0	0	0	0	0	0	0	0	0	0	0	0	0	0	0	0	0	0	0	0	0	0	0	0	0	0	0	0	0	0	0	0	0	0	0	0	0	0
5.7576978.G_T.clim-tmin6	5	7576978	G	T	0.0139721	SYNONYMOUS_CODING	clim-tmin6	AT5G22765	terminator	7576801	7578301	0	0	0	0	0	0	0	0	0	0	0	0	0	0	0	0	0	0	0	0	0	0	0	0	0	0	0	0	0	0	0	0	0	0	0	0	0	0
5.7536996.A_G.clim-tmin6	5	7536996	A	G	0.0139721	SYNONYMOUS_CODING	clim-tmin6	AT5G22650	terminator	7535996	7537496	0	0	0	0	0	0	0	0	0	0	0	0	0	0	0	0	0	0	0	0	0	0	0	0	0	0	0	0	0	0	0	0	0	0	0	0	0	0
5.26455325.G_A.clim-gs10	5	26455325	G	A	0.0339321	SYNONYMOUS_CODING	clim-gs10	AT5G66210	terminator	26455141	26456641	0	0	0	0	0	0	0	0	0	0	0	0	0	0	0	0	0	0	0	0	0	0	0	0	0	0	0	0	0	0	0	0	0	0	0	0	0	0
5.18065181.T_C.clim-tmin6	5	18065181	T	C	0.0159681	SYNONYMOUS_CODING	clim-tmin6	AT5G44770	promoter	18064011	18065511	0	0	0	0	0	0	0	0	0	0	0	0	0	0	0	0	0	0	0	0	0	0	0	0	0	0	0	0	0	0	0	0	0	0	0	0	0	0
5.15884575.G_A.clim-gs10	5	15884575	G	A	0.0419162	SYNONYMOUS_CODING	clim-gs10	AT5G39670	terminator	15883567	15885067	0	0	0	0	0	0	0	0	0	0	0	0	0	0	0	0	0	0	0	0	0	0	0	0	0	0	0	0	0	0	0	0	0	0	0	0	0	0
5.17947307.A_G.clim-bio1	5	17947307	A	G	0.012	SYNONYMOUS_CODING	clim-bio1	AT5G44562	terminator	17946616	17948116	0	0	0	0	0	0	0	0	0	0	0	0	0	0	0	0	0	0	0	0	0	0	0	0	0	0	0	0	0	0	0	0	0	0	0	0	0	0
5.17879122.G_A.clim-bio1	5	17879122	G	A	0.012	SYNONYMOUS_CODING	clim-bio1	AT5G44380	terminator	17877671	17879171	0	0	0	0	0	0	0	0	0	0	0	0	0	0	0	0	0	0	0	0	0	0	0	0	0	0	0	0	0	0	0	0	0	0	0	0	0	0
5.7553076.C_T.clim-tmin6	5	7553076	C	T	0.0159681	SYNONYMOUS_CODING	clim-tmin6	AT5G22730	promoter	7553037	7554537	0	0	0	0	0	0	0	0	0	0	0	0	0	0	0	0	0	0	0	0	0	0	0	0	0	0	0	0	0	0	0	0	0	0	0	0	0	0
5.7550797.C_T.clim-tmin6	5	7550797	C	T	0.0159681	SYNONYMOUS_CODING	clim-tmin6	AT5G22730	terminator	7550363	7551863	0	0	0	0	0	0	0	0	0	0	0	0	0	0	0	0	0	0	0	0	0	0	0	0	0	0	0	0	0	0	0	0	0	0	0	0	0	0
5.898729.C_T.Co59	5	898729	C	T	0.0550725	SYNONYMOUS_CODING	Co59	AT5G03553	terminator	897246	898746	0	0	0	0	0	0	0	0	0	0	0	0	0	0	0	0	0	0	0	0	0	0	0	0	0	0	0	0	0	0	0	0	0	0	0	0	0	0
5.898741.G_A.Co59	5	898741	G	A	0.0550725	SYNONYMOUS_CODING	Co59	AT5G03553	terminator	897246	898746	0	0	0	0	0	0	0	0	0	0	0	0	0	0	0	0	0	0	0	0	0	0	0	0	0	0	0	0	0	0	0	0	0	0	0	0	0	0
5.898672.A_G.Co59	5	898672	A	G	0.0550725	SYNONYMOUS_CODING	Co59	AT5G03553	terminator	897246	898746	0	0	0	0	0	0	0	0	0	0	0	0	0	0	0	0	0	0	0	0	0	0	0	0	0	0	0	0	0	0	0	0	0	0	0	0	0	0
5.898669.G_A.Co59	5	898669	G	A	0.0550725	SYNONYMOUS_CODING	Co59	AT5G03553	terminator	897246	898746	0	0	0	0	0	0	0	0	0	0	0	0	0	0	0	0	0	0	0	0	0	0	0	0	0	0	0	0	0	0	0	0	0	0	0	0	0	0
5.18897966.G_A.clim-tmin6	5	18897966	G	A	0.011976	SYNONYMOUS_CODING	clim-tmin6	AT5G46570	terminator	18896906	18898406	0	0	0	0	0	0	0	0	0	0	0	0	0	0	0	0	0	0	0	0	0	0	0	0	0	0	0	0	0	0	0	0	0	0	0	0	0	0
5.15810626.A_G.clim-tmax1	5	15810626	A	G	0.011976	SYNONYMOUS_CODING	clim-tmax1	AT5G39493	promoter	15810193	15811693	0	0	0	0	0	0	0	0	0	0	0	0	0	0	0	0	0	0	0	0	0	0	0	0	0	0	0	0	0	0	0	0	0	0	0	0	0	0
5.15460022.G_A.clim-tmax1	5	15460022	G	A	0.011976	SYNONYMOUS_CODING	clim-tmax1	AT5G38610	terminator	15459690	15461190	0	0	0	0	0	0	0	0	0	0	0	0	0	0	0	0	0	0	0	0	0	0	0	0	0	0	0	0	0	0	0	0	0	0	0	0	0	0
5.15807425.T_G.clim-tmax1	5	15807425	T	G	0.011976	SYNONYMOUS_CODING	clim-tmax1	AT5G39490	promoter	15807008	15808508	0	0	0	0	0	0	0	0	0	0	0	0	0	0	0	0	0	0	0	0	0	0	0	0	0	0	0	0	0	0	0	0	0	0	0	0	0	0
5.26390095.C_T.clim-bio4	5	26390095	C	T	0.0598802	SYNONYMOUS_CODING	clim-bio4	AT5G09545	promoter	26389993	26391493	0	0	0	0	0	0	0	0	0	0	0	0	0	0	0	0	0	0	0	0	0	0	0	0	0	0	0	0	0	0	0	0	0	0	0	0	0	0
5.18079722.C_A.clim-tmax12	5	18079722	C	A	0.0279441	SYNONYMOUS_CODING	clim-tmax12	AT5G44790	promoter	18079660	18081160	0	0	0	0	0	0	0	0	0	0	0	0	0	0	0	0	0	0	0	0	0	0	0	0	0	0	0	0	0	0	0	0	0	0	0	0	0	0
5.26930077.G_T.clim-bio4	5	26930077	G	T	0.0459082	SYNONYMOUS_CODING	clim-bio4	AT5G67470	terminator	26930056	26931556	0	0	0	0	0	0	0	0	0	0	0	0	0	0	0	0	0	0	0	0	0	0	0	0	0	0	0	-1	0	0	0	0	0	0	0	0	0	0
5.26957062.T_G.clim-bio4	5	26957062	T	G	0.0459082	SYNONYMOUS_CODING	clim-bio4	AT5G67590	promoter	26956914	26958414	0	0	0	0	0	0	0	0	0	0	0	0	0	0	0	0	0	0	0	0	0	0	0	0	0	0	0	0	0	0	0	0	0	0	0	0	0	0
5.26944418.T_A.clim-bio4	5	26944418	T	A	0.0459082	SYNONYMOUS_CODING	clim-bio4	AT5G67540	terminator	26943027	26944527	0	0	0	0	0	0	0	0	0	0	0	0	0	0	0	0	0	0	0	0	0	0	0	0	0	0	0	0	0	0	0	0	0	0	0	0	0	0
5.26954589.C_T.clim-bio4	5	26954589	C	T	0.0459082	SYNONYMOUS_CODING	clim-bio4	AT5G67580	terminator	26954567	26956067	0	0	0	0	0	0	0	0	0	0	0	-1	0	0	0	0	0	0	0	0	0	0	0	0	0	0	0	0	0	0	0	0	0	0	0	0	0	0
5.17934087.C_T.clim-tmin1	5	17934087	C	T	0.012024	SYNONYMOUS_CODING	clim-tmin1	AT5G44510	promoter	17933722	17935222	0	0	0	0	0	0	0	0	0	0	0	0	0	0	0	0	0	0	0	0	0	0	0	0	0	0	0	0	0	0	0	0	0	0	0	0	0	0
5.18155268.T_C.clim-bio1	5	18155268	T	C	0.018	SYNONYMOUS_CODING	clim-bio1	AT5G44960	terminator	18154891	18156391	0	0	0	0	0	0	0	0	0	0	0	0	0	0	0	0	0	0	0	0	0	0	0	0	0	0	0	0	0	0	0	0	0	0	0	0	0	0
5.18202840.C_T.clim-tmin6	5	18202840	C	T	0.0319361	SYNONYMOUS_CODING	clim-tmin6	AT5G45090	terminator	18201616	18203116	0	0	0	0	0	0	0	0	0	0	0	0	0	0	0	0	0	0	0	0	0	0	0	0	0	0	0	0	0	0	0	0	0	0	0	0	0	0
5.18203032.G_T.clim-tmin6	5	18203032	G	T	0.0319361	SYNONYMOUS_CODING	clim-tmin6	AT5G45090	terminator	18201616	18203116	0	0	0	0	0	0	0	0	0	0	0	0	0	0	0	0	0	0	0	0	0	0	0	0	0	0	0	0	0	0	0	0	0	0	0	0	0	0
5.23583877.A_G.clim-tmin3	5	23583877	A	G	0.0477178	SYNONYMOUS_CODING	clim-tmin3	AT5G58350	promoter	23583788	23585288	0	0	0	0	0	0	0	0	0	0	0	0	0	0	0	0	0	0	0	0	0	0	0	0	0	0	0	0	0	0	0	0	0	0	0	0	0	0
5.17539187.C_T.clim-aet5	5	17539187	C	T	0.011976	SYNONYMOUS_CODING	clim-aet5	AT5G43670	terminator	17537722	17539222	0	0	0	0	0	0	0	0	0	0	0	0	0	0	0	0	0	0	0	0	0	0	0	0	0	0	0	0	0	0	0	0	0	0	0	0	0	0
5.17881079.A_C.clim-bio9	5	17881079	A	C	0.014	SYNONYMOUS_CODING	clim-bio9	AT5G44390	terminator	17881078	17882578	0	0	0	0	0	0	0	0	0	0	0	0	0	0	0	0	0	0	0	0	0	0	0	0	0	0	0	0	0	0	0	0	0	0	0	0	0	0
5.18427589.G_A.clim-tmax2	5	18427589	G	A	0.011976	SYNONYMOUS_CODING	clim-tmax2	AT5G45475	terminator	18426516	18428016	0	0	0	0	0	0	0	0	0	0	0	0	0	0	0	0	0	0	0	0	0	0	0	0	0	0	0	0	0	0	0	0	0	0	0	0	0	0
5.18481200.G_C.clim-tmax2	5	18481200	G	C	0.011976	SYNONYMOUS_CODING	clim-tmax2	AT5G45580	terminator	18479808	18481308	0	0	0	0	0	0	0	0	0	0	0	0	0	0	0	0	0	0	0	0	0	0	0	0	0	0	0	0	0	0	0	0	0	0	0	0	0	0
5.15470648.G_A.clim-tmax1	5	15470648	G	A	0.0139721	SYNONYMOUS_CODING	clim-tmax1	AT5G38640	promoter	15470224	15471724	0	0	0	0	0	0	0	0	0	0	0	0	0	0	0	0	0	0	0	0	0	0	0	0	0	0	0	0	0	0	0	0	0	0	0	0	0	0
5.9793034.G_A.clim-bio9	5	9793034	G	A	0.016	SYNONYMOUS_CODING	clim-bio9	AT5G27680	terminator	9792744	9794244	0	0	0	0	0	0	0	0	0	0	0	0	0	0	0	0	0	0	0	0	0	0	0	0	0	0	0	-1	0	0	0	0	0	0	0	0	0	0
5.24721827.A_T.clim-tmin11	5	24721827	A	T	0.0738523	SYNONYMOUS_CODING	clim-tmin11	AT5G61460	promoter	24721470	24722970	0	0	0	0	0	0	0	0	0	0	0	0	0	0	0	0	0	0	0	0	0	0	0	0	0	0	0	0	0	0	0	0	0	0	0	0	0	0
5.13518295.A_T.clim-bio9	5	13518295	A	T	0.012	SYNONYMOUS_CODING	clim-bio9	AT5G35300	promoter	13517316	13518816	0	0	0	0	0	0	0	0	0	0	0	0	0	0	0	0	0	0	0	0	0	0	0	0	0	0	0	0	0	0	0	0	0	0	0	0	0	0
5.10929763.T_A.clim-bio9	5	10929763	T	A	0.012	SYNONYMOUS_CODING	clim-bio9	AT5G28910	terminator	10929538	10931038	0	0	0	0	0	0	0	0	0	0	0	0	0	0	0	0	0	0	0	0	0	0	0	0	0	0	0	0	0	0	0	0	0	0	0	0	0	0
5.10931460.G_T.clim-bio9	5	10931460	G	T	0.012	SYNONYMOUS_CODING	clim-bio9	AT5G28900	terminator	10929962	10931462	0	0	0	0	0	0	0	0	0	0	0	0	0	0	0	0	0	0	0	0	0	0	0	0	0	0	0	0	0	0	0	0	0	0	0	0	0	0
5.11285215.C_T.clim-bio9	5	11285215	C	T	0.012	SYNONYMOUS_CODING	clim-bio9	AT5G29624	promoter	11284137	11285637	0	0	0	0	0	0	0	0	0	0	0	0	0	0	0	0	0	0	0	0	0	0	0	0	0	0	0	0	0	0	0	0	0	0	0	0	0	0
5.11286340.G_A.clim-bio9	5	11286340	G	A	0.012	SYNONYMOUS_CODING	clim-bio9	AT5G29624	terminator	11286104	11287604	0	0	0	0	0	0	0	0	0	0	0	0	0	0	0	0	0	0	0	0	0	0	0	0	0	0	0	0	0	0	0	0	0	0	0	0	0	0
5.10839482.C_A.clim-bio9	5	10839482	C	A	0.012	SYNONYMOUS_CODING	clim-bio9	AT5G28823	promoter	10839326	10840826	0	0	0	0	0	0	0	0	0	0	0	0	0	0	0	0	0	0	0	0	0	0	0	0	0	0	0	0	0	0	0	0	0	0	0	0	0	0
5.11543706.C_T.clim-bio9	5	11543706	C	T	0.012	SYNONYMOUS_CODING	clim-bio9	AT5G31412	promoter	11543268	11544768	0	0	0	0	0	0	0	0	0	0	0	0	0	0	0	0	0	0	0	0	0	0	0	0	0	0	0	0	1	0	0	0	0	0	0	0	0	0
5.12739204.A_G.clim-bio9	5	12739204	A	G	0.012	SYNONYMOUS_CODING	clim-bio9	AT5G33439	promoter	12738712	12740212	0	0	0	0	0	0	0	0	0	0	0	0	0	0	0	0	0	0	0	0	0	0	0	0	0	0	0	0	0	0	0	0	0	0	0	0	0	0
5.11285524.C_T.clim-bio9	5	11285524	C	T	0.012	SYNONYMOUS_CODING	clim-bio9	AT5G29624	promoter	11284137	11285637	0	0	0	0	0	0	0	0	0	0	0	0	0	0	0	0	0	0	0	0	0	0	0	0	0	0	0	0	0	0	0	0	0	0	0	0	0	0
5.12920973.A_G.clim-bio9	5	12920973	A	G	0.012	SYNONYMOUS_CODING	clim-bio9	AT5G34581	terminator	12920518	12922018	0	0	0	0	0	0	0	0	0	0	0	0	0	0	0	0	0	0	0	0	0	0	0	0	0	0	0	0	0	0	0	0	0	0	0	0	0	0
5.10858323.C_T.clim-bio9	5	10858323	C	T	0.012	SYNONYMOUS_CODING	clim-bio9	AT5G28830	terminator	10858187	10859687	0	0	0	0	0	0	0	0	0	0	0	0	0	0	0	0	0	0	0	0	0	0	0	0	0	0	0	0	0	0	0	0	0	0	0	0	0	0
5.10931431.C_T.clim-bio9	5	10931431	C	T	0.012	SYNONYMOUS_CODING	clim-bio9	AT5G28900	terminator	10929962	10931462	0	0	0	0	0	0	0	0	0	0	0	0	0	0	0	0	0	0	0	0	0	0	0	0	0	0	0	0	0	0	0	0	0	0	0	0	0	0
5.13517926.G_A.clim-bio9	5	13517926	G	A	0.012	SYNONYMOUS_CODING	clim-bio9	AT5G35300	promoter	13517316	13518816	0	0	0	0	0	0	0	0	0	0	0	0	0	0	0	0	0	0	0	0	0	0	0	0	0	0	0	0	0	0	0	0	0	0	0	0	0	0
5.18776567.T_C.clim-tmin6	5	18776567	T	C	0.0159681	SYNONYMOUS_CODING	clim-tmin6	AT5G46290	promoter	18776339	18777839	0	0	0	0	0	0	0	0	0	0	0	0	0	0	0	0	0	0	0	0	0	0	0	0	0	0	0	0	0	0	0	0	0	0	0	0	0	0
5.13434636.T_C.clim-bio9	5	13434636	T	C	0.014	SYNONYMOUS_CODING	clim-bio9	AT5G35190	promoter	13433150	13434650	0	0	0	0	0	0	0	0	0	0	0	0	0	0	0	0	0	0	0	0	0	0	0	0	0	0	0	0	0	0	0	0	0	0	0	0	0	0
5.16795316.T_C.clim-tmax2	5	16795316	T	C	0.0139721	SYNONYMOUS_CODING	clim-tmax2	AT5G41980	terminator	16794506	16796006	0	0	0	0	0	0	0	0	0	0	0	0	0	0	0	0	0	0	0	0	0	0	0	0	0	0	0	0	0	0	0	0	0	0	0	0	0	0
5.10017845.T_C.clim-tmax1	5	10017845	T	C	0.0618762	SYNONYMOUS_CODING	clim-tmax1	AT5G27980	promoter	10016379	10017879	0	0	0	0	0	0	0	0	0	0	0	0	0	0	0	0	0	0	0	0	0	0	1	0	0	0	0	0	0	0	0	0	0	0	0	0	0	0
5.17833728.C_T.clim-bio1	5	17833728	C	T	0.026	SYNONYMOUS_CODING	clim-bio1	AT5G44270	promoter	17832635	17834135	0	0	0	0	0	0	0	0	0	0	0	0	0	0	0	0	0	0	0	0	0	0	0	0	0	0	0	0	0	0	0	0	0	0	0	0	0	0
5.13993908.T_C.clim-bio9	5	13993908	T	C	0.014	SYNONYMOUS_CODING	clim-bio9	AT5G35810	terminator	13992427	13993927	0	0	0	0	0	0	0	0	0	0	0	0	0	0	0	0	0	0	0	0	0	0	0	0	0	0	0	0	0	0	0	0	0	0	0	0	0	0
5.14026112.G_A.clim-bio9	5	14026112	G	A	0.014	SYNONYMOUS_CODING	clim-bio9	AT5G35890	terminator	14024862	14026362	0	0	0	0	0	0	0	0	0	0	0	0	0	0	0	0	0	0	0	0	0	0	0	0	0	0	0	0	0	0	0	0	0	0	0	0	0	0
5.14122905.A_G.clim-bio9	5	14122905	A	G	0.014	SYNONYMOUS_CODING	clim-bio9	AT5G35970	promoter	14122862	14124362	0	0	0	0	0	0	0	0	0	0	0	0	0	0	0	0	0	0	0	0	0	0	0	0	0	0	0	0	0	0	0	0	0	0	0	0	0	0
5.13597010.T_A.clim-bio9	5	13597010	T	A	0.014	SYNONYMOUS_CODING	clim-bio9	AT5G35380	promoter	13595793	13597293	0	0	0	0	0	0	0	0	0	0	0	0	0	0	0	0	0	0	0	0	0	0	0	0	0	0	0	0	0	0	0	0	0	0	0	0	0	0
5.13771413.G_A.clim-bio9	5	13771413	G	A	0.014	SYNONYMOUS_CODING	clim-bio9	AT5G35600	promoter	13771212	13772712	0	0	0	0	0	0	0	0	0	0	0	0	0	0	0	0	0	0	0	0	0	0	0	0	0	0	0	0	0	0	0	0	0	0	0	0	0	0
5.13994211.T_C.clim-bio9	5	13994211	T	C	0.014	SYNONYMOUS_CODING	clim-bio9	AT5G35810	promoter	13994049	13995549	0	0	0	0	0	0	0	0	0	0	0	0	0	0	0	0	0	0	0	0	0	0	0	0	0	0	0	0	0	0	0	0	0	0	0	0	0	0
5.14030228.G_A.clim-bio9	5	14030228	G	A	0.014	SYNONYMOUS_CODING	clim-bio9	AT5G35900	terminator	14028926	14030426	0	0	0	0	0	0	0	0	0	0	0	0	0	0	0	0	0	0	0	0	0	0	0	0	0	0	0	0	0	0	0	0	0	0	0	0	0	0
5.6628375.G_C.FT GH	5	6628375	G	C	0.0903614	SYNONYMOUS_CODING	FT GH	AT5G19630	terminator	6626939	6628439	0	0	0	0	0	0	0	0	0	0	0	0	0	0	0	0	0	0	0	0	0	0	0	0	0	0	0	0	0	0	0	0	0	0	0	0	0	0
5.6628378.A_G.FT GH	5	6628378	A	G	0.0903614	SYNONYMOUS_CODING	FT GH	AT5G19630	terminator	6626939	6628439	0	0	0	0	0	0	0	0	0	0	0	0	0	0	0	0	0	0	0	0	0	0	0	0	0	0	0	0	0	0	0	0	0	0	0	0	0	0
5.13922917.T_G.clim-bio9	5	13922917	T	G	0.018	SYNONYMOUS_CODING	clim-bio9	AT5G35753	terminator	13921417	13922917	0	0	0	0	0	0	0	0	0	0	0	0	0	0	0	0	0	0	0	0	0	0	0	0	0	0	0	0	0	0	0	0	0	0	0	0	0	0
5.10826551.A_G.clim-gs9	5	10826551	A	G	0.0199601	SYNONYMOUS_CODING	clim-gs9	AT5G28810	terminator	10826146	10827646	0	0	0	0	0	0	0	0	0	0	0	0	0	0	0	0	0	0	0	0	0	0	0	0	0	0	0	0	0	0	0	0	0	0	0	0	0	0
5.18450138.G_T.clim-tmax2	5	18450138	G	T	0.0219561	SYNONYMOUS_CODING	clim-tmax2	AT5G45510	terminator	18448946	18450446	0	0	0	0	0	0	0	0	0	0	0	0	0	0	0	0	0	0	0	0	0	0	0	0	0	1	0	0	0	0	0	0	0	0	0	0	0	0
5.26897065.C_T.clim-tmax2	5	26897065	C	T	0.0239521	SYNONYMOUS_CODING	clim-tmax2	AT5G67400	terminator	26895988	26897488	0	0	0	0	0	0	0	0	0	0	0	0	0	0	0	0	0	0	0	0	0	0	1	0	0	0	0	1	0	0	0	0	0	0	0	0	0	0
5.14320745.C_T.clim-tmax2	5	14320745	C	T	0.011976	SYNONYMOUS_CODING	clim-tmax2	AT5G36300	promoter	14319577	14321077	0	0	0	0	0	0	0	0	0	0	0	0	0	0	0	0	0	0	0	0	0	0	0	0	0	0	0	0	0	0	0	0	0	0	0	0	0	0
5.16836388.C_T.clim-tmax5	5	16836388	C	T	0.011976	SYNONYMOUS_CODING	clim-tmax5	AT5G42140	terminator	16836331	16837831	0	0	0	0	0	0	0	0	0	0	0	0	0	0	0	0	0	0	0	0	0	0	0	0	0	0	0	0	0	0	0	0	0	0	0	0	0	0
5.19383848.C_T.clim-tmax2	5	19383848	C	T	0.0219561	SYNONYMOUS_CODING	clim-tmax2	AT5G47870	terminator	19383367	19384867	0	0	0	0	0	0	0	0	0	0	0	0	0	0	0	0	0	0	0	0	0	0	0	0	0	0	0	0	0	0	0	0	0	0	0	0	0	0
5.18348854.A_T.clim-tmax2	5	18348854	A	T	0.0159681	SYNONYMOUS_CODING	clim-tmax2	AT5G45290	terminator	18348696	18350196	0	0	0	0	0	0	0	0	0	0	0	0	0	0	0	0	0	0	0	0	0	0	0	0	0	0	0	0	0	0	0	0	0	0	0	0	0	0
5.18348872.T_G.clim-tmax2	5	18348872	T	G	0.0159681	SYNONYMOUS_CODING	clim-tmax2	AT5G45290	terminator	18348696	18350196	0	0	0	0	0	0	0	0	0	0	0	0	0	0	0	0	0	0	0	0	0	0	0	0	0	0	0	-1	0	0	0	0	0	0	0	0	0	0
5.1427739.G_A.clim-gs9	5	1427739	G	A	0.0139721	SYNONYMOUS_CODING	clim-gs9	AT5G04885	terminator	1426379	1427879	0	0	0	0	0	0	0	0	0	0	0	0	0	0	0	0	0	0	0	0	0	0	0	0	0	0	0	0	0	0	0	0	0	0	0	0	0	0
5.17731409.C_T.clim-bio9	5	17731409	C	T	0.044	SYNONYMOUS_CODING	clim-bio9	AT5G44060	promoter	17730004	17731504	0	0	0	0	0	0	0	0	0	0	0	0	0	0	0	0	0	0	0	0	0	0	0	0	0	0	0	0	0	0	0	0	0	0	0	0	0	0
5.19309659.G_A.clim-tmin3	5	19309659	G	A	0.0186722	SYNONYMOUS_CODING	clim-tmin3	AT5G47640	promoter	19308226	19309726	0	0	0	0	0	0	0	0	0	0	0	0	0	0	0	0	0	0	0	0	0	0	0	0	0	0	0	0	0	0	0	0	0	0	0	0	0	0
5.19310988.T_C.clim-tmin3	5	19310988	T	C	0.0186722	SYNONYMOUS_CODING	clim-tmin3	AT5G47640	terminator	19309772	19311272	0	0	0	0	0	0	0	0	0	0	0	0	0	0	0	0	0	0	0	0	0	0	0	0	0	0	0	0	0	0	0	0	0	0	0	0	0	0
5.19309455.G_A.clim-tmin3	5	19309455	G	A	0.0186722	SYNONYMOUS_CODING	clim-tmin3	AT5G47640	promoter	19308226	19309726	0	0	0	0	0	0	0	0	0	0	0	0	0	0	0	0	0	0	0	0	0	0	0	0	0	0	0	0	0	0	0	0	0	0	0	0	0	0
5.12221727.C_T.clim-bio9	5	12221727	C	T	0.014	SYNONYMOUS_CODING	clim-bio9	AT5G32590	terminator	12220588	12222088	0	0	0	0	0	0	0	0	0	0	0	0	0	0	0	0	0	0	0	0	0	0	0	0	0	0	0	0	0	0	0	0	0	0	0	0	0	0
5.17168282.T_C.clim-aet4	5	17168282	T	C	0.0139721	SYNONYMOUS_CODING	clim-aet4	AT5G42820	terminator	17168282	17169782	0	0	0	0	0	0	0	0	0	0	0	0	0	0	0	0	0	0	0	0	0	0	0	0	0	0	0	0	0	0	0	0	0	0	0	0	0	0
5.12263287.T_C.clim-bio9	5	12263287	T	C	0.014	SYNONYMOUS_CODING	clim-bio9	AT5G32613	promoter	12262254	12263754	0	0	0	0	0	0	0	0	0	0	0	0	0	0	0	0	0	0	0	0	0	0	0	0	0	0	0	0	0	0	0	0	0	0	0	0	0	0
5.13788502.G_A.clim-gs8	5	13788502	G	A	0.0159681	SYNONYMOUS_CODING	clim-gs8	AT5G35604	terminator	13787204	13788704	0	0	0	0	0	0	0	0	0	0	0	0	0	0	0	0	0	0	0	0	0	0	0	0	0	0	0	0	0	0	0	0	0	0	0	0	0	0
5.13094315.G_A.clim-tmax6	5	13094315	G	A	0.0179641	SYNONYMOUS_CODING	clim-tmax6	AT5G34828	promoter	13093844	13095344	0	0	0	0	0	0	0	0	0	0	0	0	0	0	0	0	0	0	0	0	0	0	0	0	0	0	0	0	0	0	0	0	0	0	0	0	0	0
5.7434481.T_C.clim-tmax6	5	7434481	T	C	0.0179641	SYNONYMOUS_CODING	clim-tmax6	AT5G22440	terminator	7434064	7435564	0	0	0	0	0	0	0	0	0	0	0	0	0	0	0	0	0	0	0	0	0	0	0	0	0	0	0	0	0	0	0	0	0	0	0	0	0	0
5.16059798.C_T.clim-tmin6	5	16059798	C	T	0.0259481	SYNONYMOUS_CODING	clim-tmin6	AT5G40150	terminator	16058503	16060003	0	0	0	0	0	0	0	0	0	0	0	0	0	0	0	0	0	0	0	0	0	0	0	0	0	0	0	0	0	0	0	0	0	0	0	0	0	0
5.16059759.C_A.clim-tmin6	5	16059759	C	A	0.0259481	SYNONYMOUS_CODING	clim-tmin6	AT5G40150	terminator	16058503	16060003	0	0	0	0	0	0	0	0	0	0	0	0	0	0	0	0	0	0	0	0	0	0	0	0	0	0	0	0	0	0	0	0	0	0	0	0	0	0
5.16059768.C_T.clim-tmin6	5	16059768	C	T	0.0259481	SYNONYMOUS_CODING	clim-tmin6	AT5G40150	terminator	16058503	16060003	0	0	0	0	0	0	0	0	0	0	0	0	0	0	0	0	0	0	0	0	0	0	0	0	0	0	0	0	0	0	0	0	0	0	0	0	0	0
5.10163170.C_A.clim-tmax1	5	10163170	C	A	0.0578842	SYNONYMOUS_CODING	clim-tmax1	AT5G28180	promoter	10161782	10163282	0	0	0	0	0	0	0	0	0	0	0	0	0	0	0	0	0	0	0	0	0	0	0	0	0	0	0	0	0	0	0	0	0	0	0	0	0	0
5.9813380.G_A.clim-bio9	5	9813380	G	A	0.064	SYNONYMOUS_CODING	clim-bio9	AT5G27710	promoter	9811930	9813430	0	0	0	0	0	0	0	0	0	0	0	0	0	0	0	0	0	0	0	0	0	0	0	0	0	0	0	0	-1	0	0	0	0	0	0	0	0	0
5.16060113.C_T.clim-tmin5	5	16060113	C	T	0.0279441	SYNONYMOUS_CODING	clim-tmin5	AT5G40153	promoter	16059341	16060841	0	0	0	0	0	0	0	0	0	0	0	0	0	0	0	0	0	0	0	0	0	0	0	0	0	0	0	0	0	0	0	0	0	0	0	0	0	0
5.16060317.G_T.clim-tmin5	5	16060317	G	T	0.0279441	SYNONYMOUS_CODING	clim-tmin5	AT5G40153	promoter	16059341	16060841	0	0	0	0	0	0	0	0	0	0	0	0	0	0	0	0	0	0	0	0	0	0	0	0	0	0	0	0	0	0	0	0	0	0	0	0	0	0
5.16059912.A_C.clim-tmin5	5	16059912	A	C	0.0279441	SYNONYMOUS_CODING	clim-tmin5	AT5G40150	terminator	16058503	16060003	0	0	0	0	0	0	0	0	0	0	0	0	0	0	0	0	0	0	0	0	0	0	0	0	0	0	0	0	0	0	0	0	0	0	0	0	0	0
5.9442519.C_T.clim-tmax5	5	9442519	C	T	0.011976	SYNONYMOUS_CODING	clim-tmax5	AT5G26840	promoter	9442105	9443605	0	0	0	0	0	0	0	0	0	0	0	1	0	0	0	0	0	0	0	0	0	0	0	0	0	0	0	0	0	0	0	0	0	0	0	0	0	0
5.25373812.T_C.DTF sweden 2009 (2nd experiment)	5	25373812	T	C	0.17094	SYNONYMOUS_CODING	DTF sweden 2009 (2nd experiment)	AT5G63310	promoter	25373404	25374904	0	0	0	0	0	0	0	0	0	0	0	0	0	0	0	0	0	0	0	0	0	0	0	0	0	0	0	0	0	0	0	0	0	0	0	0	0	0
5.17823966.C_T.clim-bio1	5	17823966	C	T	0.026	SYNONYMOUS_CODING	clim-bio1	AT5G44240	terminator	17823208	17824708	0	0	0	0	0	0	0	0	0	0	0	0	0	0	0	0	0	0	0	0	0	0	0	0	0	0	0	0	0	0	0	0	0	0	0	0	0	0
5.16620549.A_C.clim-bio1	5	16620549	A	C	0.014	SYNONYMOUS_CODING	clim-bio1	AT5G41560	terminator	16620196	16621696	0	0	0	0	0	0	0	0	0	0	0	0	0	0	0	0	0	0	0	0	0	0	0	0	0	0	0	0	0	0	0	0	0	0	0	0	0	0
5.3503470.T_G.ScalingExponent	5	3503470	T	G	0.0238095	SYNONYMOUS_CODING	ScalingExponent	AT5G11050	terminator	3503334	3504834	0	0	0	0	0	0	0	0	0	0	0	0	0	0	0	0	0	0	0	0	0	0	0	0	0	0	0	0	0	0	0	0	0	0	0	0	0	0
5.7582737.G_A.clim-tmax6	5	7582737	G	A	0.0638723	SYNONYMOUS_CODING	clim-tmax6	AT5G03475	terminator	7582054	7583554	0	0	0	0	0	0	0	0	0	0	0	0	0	0	0	0	0	0	0	0	0	0	0	0	0	0	0	0	0	0	0	0	0	0	0	0	0	0
5.7582916.G_A.clim-tmax6	5	7582916	G	A	0.0638723	SYNONYMOUS_CODING	clim-tmax6	AT5G03475	promoter	7582903	7584403	0	0	0	0	0	0	0	0	0	0	0	0	0	0	0	0	0	0	0	0	0	0	0	0	0	0	0	0	0	0	0	0	0	0	0	0	0	0
5.16011141.T_A.clim-tmax10	5	16011141	T	A	0.0199601	SYNONYMOUS_CODING	clim-tmax10	AT5G40000	terminator	16009868	16011368	0	0	0	0	0	0	0	0	0	0	0	0	0	0	0	0	0	0	0	0	0	0	0	0	0	0	0	0	0	0	0	0	0	0	0	0	0	0
5.9234811.C_T.clim-tmin7	5	9234811	C	T	0.011976	SYNONYMOUS_CODING	clim-tmin7	AT5G26310	promoter	9233599	9235099	0	0	0	0	0	0	0	0	0	0	0	0	0	0	0	0	0	0	0	0	0	0	0	0	0	0	0	0	0	0	0	0	0	0	0	0	0	0
5.8695655.A_G.clim-gs12	5	8695655	A	G	0.293413	SYNONYMOUS_CODING	clim-gs12	AT5G25170	terminator	8694595	8696095	0	0	0	0	0	0	0	0	0	0	0	0	0	0	0	0	0	0	0	0	0	0	0	0	0	0	0	0	0	0	0	0	0	0	0	0	0	0
5.7533293.A_T.clim-bio1	5	7533293	A	T	0.032	SYNONYMOUS_CODING	clim-bio1	AT5G22650	promoter	7532945	7534445	0	0	0	0	0	0	0	0	0	0	0	0	0	0	0	0	0	0	0	0	0	0	-1	0	0	0	0	0	0	0	0	0	0	0	0	0	0	0
5.17417657.T_C.clim-bio9	5	17417657	T	C	0.014	SYNONYMOUS_CODING	clim-bio9	AT5G43370	terminator	17417472	17418972	0	0	0	0	0	0	0	0	0	0	0	0	0	0	0	0	0	0	0	0	0	0	0	0	0	0	0	0	0	0	0	0	0	0	0	0	0	0
5.17417663.A_G.clim-bio9	5	17417663	A	G	0.014	SYNONYMOUS_CODING	clim-bio9	AT5G43370	terminator	17417472	17418972	0	0	0	0	0	0	0	0	0	0	0	0	0	0	0	0	0	0	0	0	0	0	0	0	0	0	0	0	0	0	0	0	0	0	0	0	0	0
5.9540030.T_C.clim-bio9	5	9540030	T	C	0.028	SYNONYMOUS_CODING	clim-bio9	AT5G27120	promoter	9539860	9541360	0	0	0	0	0	0	0	0	0	0	0	0	0	0	0	0	0	0	0	0	0	0	-1	0	0	0	0	0	0	0	0	0	0	0	0	0	0	0
5.15460166.G_A.clim-bio1	5	15460166	G	A	0.032	SYNONYMOUS_CODING	clim-bio1	AT5G38610	terminator	15459690	15461190	0	0	0	0	0	0	0	0	0	0	0	0	0	0	0	0	0	0	0	0	0	0	0	0	0	0	0	0	0	0	0	0	0	0	0	0	0	0
5.15460454.C_T.clim-bio1	5	15460454	C	T	0.032	SYNONYMOUS_CODING	clim-bio1	AT5G38600	terminator	15460267	15461767	0	0	0	0	0	0	0	0	0	0	0	0	0	0	0	0	0	0	0	0	0	0	0	0	0	0	0	0	0	0	0	0	0	0	0	0	0	0
5.17076602.G_A.clim-tmax6	5	17076602	G	A	0.0139721	SYNONYMOUS_CODING	clim-tmax6	AT5G42630	promoter	17075404	17076904	0	0	0	0	0	0	0	0	0	0	0	0	0	0	0	0	0	0	0	0	0	0	0	0	0	0	0	0	0	0	0	0	0	0	0	0	0	0
5.16658318.T_C.Root length (Day 2)	5	16658318	T	C	0.179104	SYNONYMOUS_CODING	Root length (Day 2)	AT5G41660	terminator	16657905	16659405	0	0	0	0	0	0	0	0	0	0	1	0	0	0	0	0	0	0	0	0	0	0	0	0	0	0	0	0	0	0	0	0	0	0	0	0	0	0
5.16658152.C_T.Root length (Day 2)	5	16658152	C	T	0.179104	SYNONYMOUS_CODING	Root length (Day 2)	AT5G41660	terminator	16657905	16659405	0	0	0	0	0	0	0	0	0	0	0	0	0	0	0	0	0	0	0	0	0	0	0	0	0	0	0	0	0	0	0	0	0	0	0	0	0	0
5.17546783.T_C.clim-aet4	5	17546783	T	C	0.0299401	SYNONYMOUS_CODING	clim-aet4	AT5G43680	terminator	17545347	17546847	0	0	0	0	0	0	0	0	0	0	0	0	0	0	0	0	0	0	0	0	0	0	0	0	0	0	0	0	0	0	0	0	0	0	0	0	0	0
5.13708816.A_G.clim-bio9	5	13708816	A	G	0.018	SYNONYMOUS_CODING	clim-bio9	AT5G35525	terminator	13707540	13709040	0	0	0	0	0	0	0	0	0	0	0	0	0	0	0	0	0	0	0	0	0	0	0	0	0	0	0	0	0	0	0	0	0	0	0	0	0	0
5.19313217.T_A.clim-bio9	5	19313217	T	A	0.014	SYNONYMOUS_CODING	clim-bio9	AT5G47650	promoter	19312247	19313747	0	0	0	0	0	0	0	0	0	0	0	0	0	0	0	0	0	0	0	0	0	0	0	0	0	0	0	0	0	0	0	0	0	0	0	0	0	0
5.19314429.T_A.clim-bio9	5	19314429	T	A	0.014	SYNONYMOUS_CODING	clim-bio9	AT5G47660	terminator	19314393	19315893	0	0	0	0	0	0	0	0	0	0	0	0	0	0	0	0	0	0	0	0	0	0	0	0	0	0	0	0	0	0	0	0	0	0	0	0	0	0
5.17823551.A_C.clim-bio9	5	17823551	A	C	0.022	SYNONYMOUS_CODING	clim-bio9	AT5G44240	terminator	17823208	17824708	0	0	0	0	0	0	0	0	0	0	0	0	0	0	0	0	0	0	0	0	0	0	0	0	0	0	0	0	0	0	0	0	0	0	0	0	0	0
5.17825468.A_G.clim-bio9	5	17825468	A	G	0.022	SYNONYMOUS_CODING	clim-bio9	AT5G44250	promoter	17825262	17826762	0	0	0	0	0	0	0	0	0	0	0	0	0	0	0	0	0	0	0	0	0	0	0	0	0	0	0	0	0	0	0	0	0	0	0	0	0	0
5.17824191.C_G.clim-bio9	5	17824191	C	G	0.032	SYNONYMOUS_CODING	clim-bio9	AT5G44240	terminator	17823208	17824708	0	0	0	0	0	0	0	0	0	0	0	0	0	0	0	0	0	0	0	0	0	0	0	0	0	0	0	0	0	0	0	0	0	0	0	0	0	0
5.26227769.C_T.B11	5	26227769	C	T	0.236559	SYNONYMOUS_CODING	B11	AT5G09405	promoter	26227436	26228936	0	0	0	0	0	0	0	0	0	0	0	0	0	0	0	0	0	0	0	0	0	0	0	0	0	0	0	0	0	0	0	0	0	0	0	0	0	0
1.1355132.G_A.clim-tmax1	1	1355132	G	A	0.011976	SYNONYMOUS_CODING	clim-tmax1	AT1G04820	terminator	1355083	1356583	0	1	0	0	0	0	0	0	0	0	0	0	0	0	0	0	0	0	0	0	0	0	0	0	0	0	0	-1	0	0	0	0	0	0	0	0	0	0
2.10933350.C_T.Mo98	2	10933350	C	T	0.026087	SYNONYMOUS_CODING	Mo98	AT2G25680	terminator	10932004	10933504	0	1	0	0	0	0	0	0	0	0	0	0	0	0	0	0	0	0	0	0	0	0	-1	0	0	0	0	0	0	0	0	0	0	0	0	0	0	0
3.22187664.C_T.clim-tmax3	3	22187664	C	T	0.02	SYNONYMOUS_CODING	clim-tmax3	AT3G60080	promoter	22186274	22187774	0	1	0	0	0	0	0	0	0	0	0	0	0	0	0	0	0	0	0	0	0	0	0	0	0	0	0	0	0	0	0	0	0	0	0	0	0	0
3.6055605.G_T.clim-gs8	3	6055605	G	T	0.011976	SYNONYMOUS_CODING	clim-gs8	AT3G17710	promoter	6054494	6055994	0	1	0	0	0	0	0	0	0	0	0	0	0	0	0	0	0	0	0	0	0	0	0	0	0	0	0	1	0	0	0	0	0	0	0	0	0	0
4.13876144.G_A.clim-pet1	4	13876144	G	A	0.011976	SYNONYMOUS_CODING	clim-pet1	AT4G27860	terminator	13876028	13877528	0	1	0	0	0	0	0	0	0	0	0	0	0	0	0	0	0	0	0	0	0	0	0	0	0	0	0	0	0	0	0	0	0	0	0	0	0	0
5.10823560.C_T.clim-bio9	5	10823560	C	T	0.012	SYNONYMOUS_CODING	clim-bio9	AT5G28810	promoter	10822355	10823855	0	1	0	0	0	0	0	0	0	0	0	0	0	0	0	0	0	0	0	0	0	0	0	0	0	0	0	0	0	0	0	0	0	0	0	0	0	0
5.16638599.C_T.clim-tmax2	5	16638599	C	T	0.0179641	SYNONYMOUS_CODING	clim-tmax2	AT5G41610	terminator	16637301	16638801	0	1	0	0	0	0	0	0	0	0	0	0	0	0	0	0	0	0	0	0	0	0	0	0	0	0	0	0	0	0	0	0	0	0	0	0	0	0
5.17570002.G_A.clim-aet4	5	17570002	G	A	0.0439122	SYNONYMOUS_CODING	clim-aet4	AT5G43740	terminator	17568648	17570148	0	1	0	0	0	0	0	0	0	0	0	0	0	0	0	0	0	0	0	0	0	0	0	0	0	0	0	0	0	0	0	0	0	0	0	0	0	0
1.1358784.A_T.clim-tmax1	1	1358784	A	T	0.011976	STOP_LOST	clim-tmax1	AT1G04820	promoter	1358047	1359547	0	0	0	0	0	0	0	0	0	0	0	0	0	0	0	0	0	0	0	0	0	0	0	0	0	0	0	0	0	0	0	0	0	0	0	0	0	0
2.8255533.A_C.clim-gs10	2	8255533	A	C	0.0459082	STOP_LOST	clim-gs10	AT2G19050	terminator	8255176	8256676	0	0	0	0	0	0	0	0	0	0	0	0	0	0	0	0	0	0	0	0	0	0	0	0	0	0	0	0	0	0	0	0	0	0	0	0	0	0
1.924146.T_A.clim-bio9	1	924146	T	A	0.012	STOP_GAINED	clim-bio9	AT1G03720	terminator	923895	925395	0	0	0	0	0	0	0	0	0	0	0	0	0	0	0	0	0	0	0	0	0	0	0	0	0	0	0	0	0	0	0	0	0	0	0	0	0	0
1.5217510.G_T.clim-bio4	1	5217510	G	T	0.0578842	STOP_GAINED	clim-bio4	AT1G15160	terminator	5217045	5218545	0	0	0	0	0	0	0	0	0	0	0	0	0	0	0	0	0	0	0	0	0	0	0	0	0	0	0	0	0	0	0	0	0	0	0	0	0	0
1.5367456.T_A.clim-bio4	1	5367456	T	A	0.0199601	STOP_GAINED	clim-bio4	AT1G15590	promoter	5366296	5367796	0	0	0	0	0	0	0	0	0	0	0	0	0	0	0	0	0	0	0	0	0	0	0	0	0	0	0	0	0	0	0	0	0	0	0	0	0	0
1.12294448.C_T.clim-aet5	1	12294448	C	T	0.0139721	STOP_GAINED	clim-aet5	AT1G33860	promoter	12293393	12294893	0	0	0	0	0	0	0	0	0	0	0	0	0	0	0	0	0	0	0	0	0	0	0	0	0	0	0	0	0	0	0	0	0	0	0	0	0	0
1.19861413.C_T.clim-gs4	1	19861413	C	T	0.0479042	STOP_GAINED	clim-gs4	AT1G53265	promoter	19860975	19862475	0	0	0	0	0	0	0	0	0	0	0	0	0	0	0	0	0	0	0	0	0	0	0	0	0	0	0	0	-1	0	0	0	0	0	0	0	0	0
1.936775.A_T.clim-bio9	1	936775	A	T	0.04	STOP_GAINED	clim-bio9	AT1G03740	terminator	936652	938152	0	0	0	0	0	0	0	0	0	0	0	0	0	0	0	0	0	0	0	0	0	0	0	0	0	0	0	0	0	0	0	0	0	0	0	0	0	0
1.27879557.G_A.clim-tmax3	1	27879557	G	A	0.066	STOP_GAINED	clim-tmax3	AT1G74140	terminator	27879280	27880780	0	0	0	0	0	0	0	0	0	0	0	0	0	0	0	0	0	0	0	0	0	0	0	0	0	0	0	0	0	0	0	0	0	0	0	0	0	0
1.18834389.C_T.clim-bio9	1	18834389	C	T	0.014	STOP_GAINED	clim-bio9	AT1G50830	terminator	18834270	18835770	0	0	0	0	0	1	0	0	0	0	0	0	0	0	0	0	0	0	0	0	0	0	0	0	0	0	0	0	0	0	0	0	0	0	0	0	0	0
2.13905812.G_T.2W	2	13905812	G	T	0.164474	STOP_GAINED	2W	AT2G32788	terminator	13904610	13906110	0	0	0	0	0	0	0	0	0	0	0	0	0	0	0	0	0	0	0	0	0	0	0	0	0	0	0	0	0	0	0	0	0	0	0	0	0	0
3.16725853.G_C.clim-tmax1	3	16725853	G	C	0.0139721	STOP_GAINED	clim-tmax1	AT3G45570	promoter	16725616	16727116	0	0	0	0	0	0	0	0	0	0	0	0	0	0	0	0	0	0	0	0	0	0	0	0	0	0	0	0	0	0	0	0	0	0	0	0	0	0
3.3817798.C_T.clim-cyclelength	3	3817798	C	T	0.0499002	STOP_GAINED	clim-cyclelength	AT3G11990	terminator	3817446	3818946	0	0	0	0	0	0	0	0	0	0	0	0	0	0	0	0	0	0	0	0	0	0	0	0	0	0	0	0	0	0	0	0	0	0	0	0	0	0
4.6584964.C_T.clim-aet12	4	6584964	C	T	0.011976	STOP_GAINED	clim-aet12	AT4G10670	promoter	6583726	6585226	0	0	0	0	0	0	0	0	0	0	0	0	0	0	0	0	0	0	0	0	0	0	0	0	0	0	0	0	0	0	0	0	0	0	0	0	0	0
4.14981924.C_A.clim-tmin6	4	14981924	C	A	0.0159681	STOP_GAINED	clim-tmin6	AT4G30760	promoter	14981358	14982858	0	0	0	0	0	0	0	0	0	0	0	0	0	0	0	0	0	0	0	0	0	0	0	0	0	0	0	0	0	0	0	0	0	0	0	0	0	0
4.7410237.T_A.Germ in dark	4	7410237	T	A	0.311828	STOP_GAINED	Germ in dark	AT4G12490	promoter	7409906	7411406	0	0	0	0	0	0	0	0	0	0	0	0	0	0	0	0	0	0	0	0	0	0	0	0	0	0	0	0	-1	0	0	0	0	0	0	0	0	0
4.7414761.T_A.Germ in dark	4	7414761	T	A	0.258065	STOP_GAINED	Germ in dark	AT4G12500	promoter	7414455	7415955	0	0	0	0	0	0	0	0	0	0	0	0	0	0	0	0	0	0	0	0	0	0	0	0	0	0	0	0	0	0	0	0	0	0	0	0	0	0
5.18101780.G_A.clim-bio1	5	18101780	G	A	0.014	STOP_GAINED	clim-bio1	AT5G44830	promoter	18101385	18102885	0	0	0	0	0	0	0	0	0	0	0	0	0	0	0	0	0	0	0	0	0	0	0	0	0	0	0	0	0	0	0	0	0	0	0	0	0	0
5.18427396.T_A.clim-tmax2	5	18427396	T	A	0.011976	STOP_GAINED	clim-tmax2	AT5G45475	terminator	18426516	18428016	0	0	0	0	0	0	0	0	0	0	0	0	0	0	0	0	0	0	0	0	0	0	0	0	0	0	0	0	0	0	0	0	0	0	0	0	0	0
5.19208649.C_T.clim-tmax2	5	19208649	C	T	0.0239521	STOP_GAINED	clim-tmax2	AT5G47340	promoter	19208506	19210006	0	0	0	0	0	0	0	0	0	0	0	0	0	0	0	0	0	0	0	0	0	0	0	0	0	0	0	0	0	0	0	0	0	0	0	0	0	0
5.12466470.C_T.clim-bio9	5	12466470	C	T	0.014	STOP_GAINED	clim-bio9	AT5G33210	promoter	12465264	12466764	0	0	0	0	0	0	0	0	0	0	0	0	0	0	0	0	0	0	1	0	0	0	0	0	0	0	0	0	0	0	0	0	0	0	0	0	0	0
5.12221974.G_A.clim-bio9	5	12221974	G	A	0.014	STOP_GAINED	clim-bio9	AT5G32590	terminator	12220588	12222088	0	0	0	0	0	0	0	0	0	0	0	0	0	0	0	0	0	0	0	0	0	0	0	0	0	0	0	0	0	0	0	0	0	0	0	0	0	0
5.12264715.C_T.clim-bio9	5	12264715	C	T	0.014	STOP_GAINED	clim-bio9	AT5G32613	terminator	12264541	12266041	0	0	0	0	0	0	0	0	0	0	0	0	0	0	0	0	0	0	0	0	0	0	0	0	0	0	0	0	0	0	0	0	0	0	0	0	0	0
5.17733485.A_G.clim-bio9	5	17733485	A	G	0.044	START_LOST	clim-bio9	AT5G44065	promoter	17732484	17733984	0	0	0	0	0	0	0	0	0	0	0	0	0	0	0	0	0	0	0	0	0	0	0	0	0	0	0	0	0	0	0	0	0	0	0	0	0	0
1.20879229.G_A.clim-gs9	1	20879229	G	A	0.011976	NON_SYNONYMOUS_CODING	clim-gs9	AT1G55860	terminator	20878899	20880399	0	-1	0	0	0	0	0	0	0	0	0	0	0	0	0	0	0	0	0	0	0	0	0	0	0	0	0	0	0	0	0	0	0	0	0	0	0	0
2.9593397.G_C.LD	2	9593397	G	C	0.329341	NON_SYNONYMOUS_CODING	LD	AT2G22590	promoter	9591955	9593455	0	-1	0	0	0	0	0	0	0	0	0	0	0	0	0	0	0	0	0	0	0	0	0	0	0	0	0	0	0	0	0	0	0	0	0	0	0	0
3.7071605.A_G.clim-bio11	3	7071605	A	G	0.0160321	NON_SYNONYMOUS_CODING	clim-bio11	AT3G20270	terminator	7070539	7072039	0	-1	0	0	0	0	0	0	0	0	0	0	0	0	0	0	0	0	0	0	0	0	0	0	0	0	0	0	0	0	0	0	0	0	0	0	0	0
4.5816221.T_C.clim-tmax3	4	5816221	T	C	0.038	NON_SYNONYMOUS_CODING	clim-tmax3	AT4G09130	promoter	5814774	5816274	0	-1	0	0	0	0	0	0	0	0	0	0	0	0	0	0	0	0	0	0	0	0	0	0	0	0	0	0	0	0	0	0	0	0	0	0	0	0
5.10941971.G_A.clim-bio9	5	10941971	G	A	0.012	NON_SYNONYMOUS_CODING	clim-bio9	AT5G28919	terminator	10941271	10942771	0	-1	0	0	0	0	0	0	0	0	0	0	0	0	0	0	0	0	0	0	0	0	0	0	0	0	0	0	0	0	0	0	0	0	0	0	0	0
1.20218672.C_A.YEL	1	20218672	C	A	0.0736842	NON_SYNONYMOUS_CODING	YEL	AT1G07943	terminator	20217721	20219221	0	0	0	0	0	0	0	0	0	0	0	0	0	0	0	0	0	0	0	0	0	0	0	0	0	0	0	0	0	0	0	0	0	0	0	0	0	0
1.5305598.A_T.clim-bio4	1	5305598	A	T	0.0558882	NON_SYNONYMOUS_CODING	clim-bio4	AT1G15440	terminator	5305026	5306526	0	0	0	0	0	0	0	0	0	0	-1	0	0	0	0	0	0	0	0	0	0	0	0	0	0	0	0	0	0	0	0	0	0	0	0	0	0	0
1.16472251.G_T.clim-gs10	1	16472251	G	T	0.0518962	NON_SYNONYMOUS_CODING	clim-gs10	AT1G43680	promoter	16471204	16472704	0	0	0	0	0	0	0	0	0	0	0	0	0	0	0	0	0	0	0	0	0	0	0	0	0	0	0	0	0	0	0	0	0	0	0	0	0	0
1.16496892.C_G.clim-gs10	1	16496892	C	G	0.0518962	NON_SYNONYMOUS_CODING	clim-gs10	AT1G43722	promoter	16495402	16496902	0	0	0	0	0	0	0	0	0	0	0	0	0	0	0	0	0	0	0	0	0	0	0	0	0	0	0	0	0	0	0	0	0	0	0	0	0	0
1.5294764.T_G.clim-bio4	1	5294764	T	G	0.0598802	NON_SYNONYMOUS_CODING	clim-bio4	AT1G15400	terminator	5294755	5296255	0	0	0	0	0	0	0	0	0	0	0	0	0	0	0	0	0	0	0	0	0	0	0	0	0	0	0	0	0	0	0	0	0	0	0	0	0	0
1.4143313.C_T.avrPphB	1	4143313	C	T	0.388889	NON_SYNONYMOUS_CODING	avrPphB	AT1G12220	promoter	4143256	4144756	0	0	0	0	0	0	0	0	0	0	0	0	0	0	0	0	0	0	0	0	0	0	0	0	0	0	0	0	0	0	0	0	0	0	0	0	0	0
1.4143573.T_C.avrPphB	1	4143573	T	C	0.388889	NON_SYNONYMOUS_CODING	avrPphB	AT1G12210	terminator	4143416	4144916	0	0	0	0	0	0	0	0	0	0	0	0	0	0	0	0	0	0	0	0	0	0	0	0	0	0	0	0	0	0	0	0	0	0	0	0	0	0
1.4143345.C_G.avrPphB	1	4143345	C	G	0.388889	NON_SYNONYMOUS_CODING	avrPphB	AT1G12220	promoter	4143256	4144756	0	0	0	0	0	0	0	0	0	0	0	0	0	0	0	0	0	0	0	0	0	0	0	0	0	0	0	0	0	0	0	0	0	0	0	0	0	0
1.4143346.A_C.avrPphB	1	4143346	A	C	0.388889	NON_SYNONYMOUS_CODING	avrPphB	AT1G12220	promoter	4143256	4144756	0	0	0	0	0	0	0	0	0	0	0	0	0	0	0	0	0	0	0	0	0	0	0	0	0	0	0	0	0	0	0	0	0	0	0	0	0	0
1.4143570.C_A.avrPphB	1	4143570	C	A	0.388889	NON_SYNONYMOUS_CODING	avrPphB	AT1G12210	terminator	4143416	4144916	0	0	0	0	0	0	0	0	0	0	0	0	0	0	0	0	0	0	0	0	0	0	0	0	0	0	0	0	0	0	0	0	0	0	0	0	0	0
1.4143588.A_T.avrPphB	1	4143588	A	T	0.388889	NON_SYNONYMOUS_CODING	avrPphB	AT1G12210	terminator	4143416	4144916	0	0	0	0	0	0	0	0	0	0	0	0	0	0	0	0	0	0	0	0	0	0	0	0	0	0	0	1	0	0	0	0	0	0	0	0	0	0
1.4143571.A_G.avrPphB	1	4143571	A	G	0.388889	NON_SYNONYMOUS_CODING	avrPphB	AT1G12210	terminator	4143416	4144916	0	0	0	0	0	0	0	0	0	0	0	0	0	0	0	0	0	0	0	0	0	0	0	0	0	0	0	0	0	0	0	0	0	0	0	0	0	0
1.16497072.G_A.clim-gs10	1	16497072	G	A	0.0419162	NON_SYNONYMOUS_CODING	clim-gs10	AT1G43722	terminator	16496877	16498377	0	0	0	0	0	0	0	0	0	0	0	0	0	0	0	0	0	0	0	0	0	0	0	0	0	0	0	0	0	0	0	0	0	0	0	0	0	0
1.16488105.T_C.clim-gs10	1	16488105	T	C	0.0419162	NON_SYNONYMOUS_CODING	clim-gs10	AT1G43710	promoter	16487962	16489462	0	0	0	0	0	0	0	0	0	0	0	0	0	0	0	0	0	0	-1	0	0	0	0	0	0	0	0	0	0	0	0	0	0	0	0	0	0	0
1.29679987.A_C.clim-gs10	1	29679987	A	C	0.0399202	NON_SYNONYMOUS_CODING	clim-gs10	AT1G78940	terminator	29679781	29681281	0	0	0	0	0	0	0	0	0	0	0	0	0	0	0	0	0	0	0	0	0	0	0	0	0	0	0	0	0	0	0	0	0	0	0	0	0	0
1.24716652.C_T.clim-gs10	1	24716652	C	T	0.0459082	NON_SYNONYMOUS_CODING	clim-gs10	AT1G66300	terminator	24715304	24716804	0	0	0	0	0	0	0	0	0	0	0	0	0	0	0	0	0	0	0	0	0	0	0	0	0	0	0	0	0	0	0	0	0	0	0	0	0	0
1.4141361.A_G.avrPphB	1	4141361	A	G	0.4	NON_SYNONYMOUS_CODING	avrPphB	AT1G12211	terminator	4139874	4141374	0	0	0	0	0	0	0	0	0	0	0	0	0	0	0	0	0	0	0	0	0	0	0	0	0	0	0	0	0	0	0	0	0	0	0	0	0	0
1.4141374.G_A.avrPphB	1	4141374	G	A	0.4	NON_SYNONYMOUS_CODING	avrPphB	AT1G12211	terminator	4139874	4141374	0	0	0	0	0	0	0	0	0	0	0	0	0	0	0	0	0	0	0	0	0	0	0	0	0	0	0	0	0	0	0	0	0	0	0	0	0	0
1.4141351.T_A.avrPphB	1	4141351	T	A	0.4	NON_SYNONYMOUS_CODING	avrPphB	AT1G12211	terminator	4139874	4141374	0	0	0	0	0	0	0	0	0	0	0	0	0	0	0	0	0	0	0	0	0	0	0	0	0	0	0	0	0	0	0	0	0	0	0	0	0	0
1.4141359.A_G.avrPphB	1	4141359	A	G	0.4	NON_SYNONYMOUS_CODING	avrPphB	AT1G12211	terminator	4139874	4141374	0	0	0	0	0	0	0	0	0	0	0	0	0	0	0	0	0	0	0	0	0	0	0	0	0	0	0	0	0	0	0	0	0	0	0	0	0	0
1.4141282.T_G.avrPphB	1	4141282	T	G	0.4	NON_SYNONYMOUS_CODING	avrPphB	AT1G12211	terminator	4139874	4141374	0	0	0	0	0	0	0	0	0	-1	0	0	0	0	0	0	0	0	0	0	0	0	0	0	0	0	0	0	0	0	0	0	0	0	0	0	0	0
1.4141227.A_C.avrPphB	1	4141227	A	C	0.4	NON_SYNONYMOUS_CODING	avrPphB	AT1G12211	terminator	4139874	4141374	0	0	0	0	0	0	0	0	0	0	0	0	0	0	0	0	0	0	0	0	0	0	0	0	0	0	0	0	0	0	0	0	0	0	0	0	0	0
1.16672904.G_A.clim-gs10	1	16672904	G	A	0.0618762	NON_SYNONYMOUS_CODING	clim-gs10	AT1G43950	terminator	16671581	16673081	0	0	0	0	0	0	0	0	0	0	0	0	0	0	0	0	0	0	0	0	0	0	0	0	0	0	0	0	0	0	0	0	0	0	0	0	0	0
1.4148314.G_T.avrPphB	1	4148314	G	T	0.377778	NON_SYNONYMOUS_CODING	avrPphB	AT1G12230	promoter	4146961	4148461	0	0	0	0	0	0	0	0	0	0	0	0	0	0	0	0	0	0	0	0	0	0	0	0	0	0	0	0	0	0	0	0	0	0	0	0	0	0
1.4148102.G_A.avrPphB	1	4148102	G	A	0.377778	NON_SYNONYMOUS_CODING	avrPphB	AT1G12230	promoter	4146961	4148461	0	0	0	0	0	0	0	0	0	0	0	0	0	0	0	0	0	0	0	0	0	0	0	0	0	0	0	0	0	0	0	0	0	0	0	0	0	0
1.16529020.C_T.clim-gs10	1	16529020	C	T	0.0499002	NON_SYNONYMOUS_CODING	clim-gs10	AT1G43760	terminator	16527879	16529379	0	0	0	0	0	0	0	0	0	0	0	0	0	0	0	0	0	0	0	0	0	0	0	0	0	0	0	0	0	0	0	0	0	0	0	0	0	0
1.17869319.A_G.clim-gs10	1	17869319	A	G	0.0459082	NON_SYNONYMOUS_CODING	clim-gs10	AT1G48350	terminator	17867932	17869432	0	0	0	0	0	0	0	0	0	0	0	0	0	0	0	0	0	0	0	0	0	0	0	0	0	0	0	0	0	0	0	0	0	0	0	0	0	0
1.3133193.T_G.clim-gs10	1	3133193	T	G	0.0518962	NON_SYNONYMOUS_CODING	clim-gs10	AT1G09680	terminator	3132884	3134384	0	0	0	0	0	0	0	0	0	1	0	0	0	0	0	0	0	0	0	0	0	0	0	0	0	0	0	0	0	0	0	0	0	0	0	0	0	0
1.4140988.A_T.avrPphB	1	4140988	A	T	0.411111	NON_SYNONYMOUS_CODING	avrPphB	AT1G12200	terminator	4139658	4141158	0	0	0	0	0	0	0	0	0	0	0	0	0	0	0	0	0	0	0	0	0	0	0	0	0	0	0	0	0	0	0	0	0	0	0	0	0	0
1.4954098.G_A.clim-gs10	1	4954098	G	A	0.0259481	NON_SYNONYMOUS_CODING	clim-gs10	AT1G14460	promoter	4952784	4954284	0	0	0	0	0	0	0	0	0	0	0	0	0	0	0	0	0	0	0	0	0	0	0	0	0	0	0	0	0	0	0	0	0	0	0	0	0	0
1.3180099.C_T.clim-gs10	1	3180099	C	T	0.0538922	NON_SYNONYMOUS_CODING	clim-gs10	AT1G09810	terminator	3179925	3181425	0	0	0	0	0	0	0	0	0	0	0	0	0	0	0	0	0	0	0	0	0	0	0	0	0	0	0	0	0	0	0	0	0	0	0	0	0	0
1.29541569.C_A.clim-bio4	1	29541569	C	A	0.0419162	NON_SYNONYMOUS_CODING	clim-bio4	AT1G78530	promoter	29540365	29541865	0	0	0	0	0	0	0	0	0	0	0	0	0	0	0	0	0	0	0	0	0	0	0	0	0	0	0	0	0	0	0	0	0	0	0	0	0	0
1.20290181.A_G.YEL	1	20290181	A	G	0.0842105	NON_SYNONYMOUS_CODING	YEL	AT1G54350	terminator	20289901	20291401	0	0	0	0	0	0	0	0	0	0	0	0	0	0	0	0	0	0	-1	0	0	0	0	0	0	0	0	0	0	0	0	0	0	0	0	0	1	0
1.20244356.G_A.YEL	1	20244356	G	A	0.0842105	NON_SYNONYMOUS_CODING	YEL	AT1G54217	terminator	20242882	20244382	0	0	0	0	0	0	0	0	0	0	0	0	0	0	0	0	0	0	0	0	0	0	0	0	0	0	0	0	0	0	0	0	0	0	0	0	0	0
1.20243418.C_A.YEL	1	20243418	C	A	0.0842105	NON_SYNONYMOUS_CODING	YEL	AT1G54217	terminator	20242882	20244382	0	0	0	0	0	0	0	0	0	0	0	0	0	0	0	0	0	0	0	0	0	0	0	0	0	0	0	0	0	0	0	0	0	0	0	0	0	0
1.20275309.G_A.YEL	1	20275309	G	A	0.0842105	NON_SYNONYMOUS_CODING	YEL	AT1G54310	terminator	20275074	20276574	0	0	0	0	0	0	0	0	0	0	0	0	0	0	0	0	0	0	0	0	0	0	0	0	0	0	0	0	0	0	0	0	0	0	0	0	0	0
1.3191815.C_A.clim-bio4	1	3191815	C	A	0.0598802	NON_SYNONYMOUS_CODING	clim-bio4	AT1G09830	terminator	3191567	3193067	0	0	0	0	0	0	0	0	0	0	0	0	0	0	0	0	0	0	0	0	0	0	0	0	0	0	0	0	0	0	0	0	0	0	0	0	0	0
1.1258767.C_T.clim-tmax2	1	1258767	C	T	0.0199601	NON_SYNONYMOUS_CODING	clim-tmax2	AT1G04580	promoter	1257393	1258893	0	0	0	0	0	0	0	0	0	0	0	0	0	0	0	0	0	0	0	0	0	0	0	0	0	0	0	0	0	0	0	0	0	0	0	0	0	0
1.1226867.C_T.clim-tmax2	1	1226867	C	T	0.0199601	NON_SYNONYMOUS_CODING	clim-tmax2	AT1G04510	promoter	1225482	1226982	0	0	0	0	0	0	0	0	0	0	0	0	0	0	0	0	0	0	0	0	0	0	0	0	0	0	0	0	0	0	0	0	0	0	0	0	0	0
1.4829097.T_C.clim-bio4	1	4829097	T	C	0.0439122	NON_SYNONYMOUS_CODING	clim-bio4	AT1G14100	terminator	4829087	4830587	0	0	0	0	0	0	0	0	0	0	0	0	0	0	0	0	0	0	0	0	0	0	0	0	0	0	0	0	0	0	0	0	0	0	0	0	0	0
1.3876013.C_T.clim-gs10	1	3876013	C	T	0.0259481	NON_SYNONYMOUS_CODING	clim-gs10	AT1G11530	terminator	3874984	3876484	0	0	0	0	0	0	0	0	0	0	0	0	0	0	0	0	0	0	0	0	0	0	0	0	0	0	0	0	0	0	0	0	0	0	0	0	0	0
1.1238852.C_T.clim-tmax2	1	1238852	C	T	0.0219561	NON_SYNONYMOUS_CODING	clim-tmax2	AT1G04540	terminator	1238699	1240199	0	0	0	0	0	0	0	0	0	0	0	0	0	0	0	0	0	0	0	0	0	0	0	0	0	0	0	1	0	0	0	0	0	0	0	0	0	0
1.29510581.C_T.clim-bio4	1	29510581	C	T	0.0578842	NON_SYNONYMOUS_CODING	clim-bio4	AT1G78440	terminator	29510560	29512060	0	0	0	0	0	0	0	0	0	0	0	0	0	0	0	0	0	0	0	0	0	0	0	0	0	0	0	0	0	0	0	0	0	0	0	0	0	0
1.3704458.T_C.clim-tmax2	1	3704458	T	C	0.011976	NON_SYNONYMOUS_CODING	clim-tmax2	AT1G11090	terminator	3703279	3704779	0	0	0	0	0	0	0	0	0	0	0	0	0	0	0	0	0	0	0	0	0	0	0	0	0	0	0	0	0	0	0	0	0	0	0	0	0	0
1.3843833.T_G.clim-tmax2	1	3843833	T	G	0.011976	NON_SYNONYMOUS_CODING	clim-tmax2	AT1G11420	terminator	3843460	3844960	0	0	0	0	0	0	0	0	0	0	0	0	0	0	0	0	0	0	0	0	0	0	0	0	0	0	0	0	0	0	0	0	0	0	0	0	0	0
1.12295147.T_G.clim-aet5	1	12295147	T	G	0.011976	NON_SYNONYMOUS_CODING	clim-aet5	AT1G33860	terminator	12294805	12296305	0	0	0	0	0	0	0	0	0	0	0	0	0	0	0	0	0	0	0	0	0	0	0	0	0	0	0	0	0	0	0	0	0	0	0	0	0	0
1.29613354.A_G.clim-bio4	1	29613354	A	G	0.0658683	NON_SYNONYMOUS_CODING	clim-bio4	AT1G78750	terminator	29611903	29613403	0	0	0	0	0	0	0	0	0	0	0	0	0	0	0	0	0	0	0	0	0	0	0	0	0	0	0	0	0	0	0	0	0	0	0	0	0	0
1.5367455.T_A.clim-bio4	1	5367455	T	A	0.0199601	NON_SYNONYMOUS_CODING	clim-bio4	AT1G15590	promoter	5366296	5367796	0	0	0	0	0	0	0	0	0	0	0	0	0	0	0	0	0	0	0	0	0	0	0	0	0	0	0	0	0	0	0	0	0	0	0	0	0	0
1.4838290.T_G.clim-bio4	1	4838290	T	G	0.0199601	NON_SYNONYMOUS_CODING	clim-bio4	AT1G14130	promoter	4837271	4838771	0	0	0	0	0	0	0	0	0	0	0	0	0	0	0	0	0	0	0	0	0	0	0	0	0	0	0	0	0	0	0	0	0	0	0	0	0	0
1.25554167.T_C.clim-gs tmax	1	25554167	T	C	0.011976	NON_SYNONYMOUS_CODING	clim-gs tmax	AT1G68170	terminator	25553971	25555471	0	0	0	0	0	0	0	0	0	0	0	0	0	0	0	0	0	0	0	0	0	0	0	0	0	0	0	0	0	0	0	0	0	0	0	0	0	0
1.1404094.T_C.clim-tmax1	1	1404094	T	C	0.011976	NON_SYNONYMOUS_CODING	clim-tmax1	AT1G04945	terminator	1402612	1404112	0	0	0	0	0	0	0	0	0	0	0	0	0	0	0	0	0	0	0	0	0	0	0	0	0	0	0	0	0	0	0	0	0	0	0	0	0	0
1.1412833.A_T.clim-tmax1	1	1412833	A	T	0.011976	NON_SYNONYMOUS_CODING	clim-tmax1	AT1G04980	terminator	1412643	1414143	0	0	0	0	0	0	0	0	0	0	0	0	0	0	0	0	0	0	0	0	0	0	0	0	0	0	0	0	0	0	0	0	0	0	0	0	0	0
1.1382417.C_T.clim-tmax1	1	1382417	C	T	0.011976	NON_SYNONYMOUS_CODING	clim-tmax1	AT1G04890	promoter	1382099	1383599	0	0	0	0	0	0	0	0	0	0	0	0	0	0	0	0	0	0	0	0	0	0	0	0	0	0	0	0	0	0	0	0	0	0	0	0	0	0
1.1364314.T_C.clim-tmax1	1	1364314	T	C	0.011976	NON_SYNONYMOUS_CODING	clim-tmax1	AT1G04850	terminator	1364106	1365606	0	0	0	0	0	0	0	0	0	0	0	0	0	0	0	0	0	0	0	0	0	0	0	0	0	0	0	0	0	0	0	0	0	0	0	0	0	0
1.1395345.A_C.clim-tmax1	1	1395345	A	C	0.011976	NON_SYNONYMOUS_CODING	clim-tmax1	AT1G04930	terminator	1395264	1396764	0	0	0	0	0	0	0	0	0	0	0	0	0	0	0	0	0	0	0	0	0	0	0	0	0	0	0	0	0	0	0	0	0	0	0	0	0	0
1.1540303.A_G.clim-tmin6	1	1540303	A	G	0.011976	NON_SYNONYMOUS_CODING	clim-tmin6	AT1G05290	promoter	1540062	1541562	0	0	0	0	0	0	0	0	0	0	0	0	0	0	0	0	0	0	1	0	0	0	0	0	0	0	0	0	0	0	0	0	0	0	0	0	0	0
1.29511791.A_T.clim-bio4	1	29511791	A	T	0.0618762	NON_SYNONYMOUS_CODING	clim-bio4	AT1G78440	terminator	29510560	29512060	0	0	0	0	0	0	0	0	0	0	0	0	0	0	0	0	0	0	0	0	0	0	0	0	0	0	0	0	0	0	0	0	0	0	0	0	0	0
1.5331396.C_A.clim-bio4	1	5331396	C	A	0.0179641	NON_SYNONYMOUS_CODING	clim-bio4	AT1G15510	terminator	5331211	5332711	0	0	0	0	0	0	0	0	0	0	0	0	0	0	0	0	0	0	0	0	0	0	0	0	0	0	0	0	0	0	0	0	0	0	0	0	0	0
1.24512654.C_G.clim-bio9	1	24512654	C	G	0.012	NON_SYNONYMOUS_CODING	clim-bio9	AT1G65890	terminator	24511437	24512937	0	0	0	0	0	0	0	0	0	0	0	0	0	0	0	0	0	0	0	0	0	0	0	0	0	0	0	0	0	0	0	0	0	0	0	0	0	0
1.4145045.A_G.avrPphB	1	4145045	A	G	0.4	NON_SYNONYMOUS_CODING	avrPphB	AT1G12211	promoter	4143614	4145114	0	0	0	0	0	0	0	0	0	0	0	0	0	0	0	0	0	0	0	0	0	0	0	0	0	0	0	0	0	0	0	0	0	0	0	0	0	0
1.1534089.C_T.clim-tmin6	1	1534089	C	T	0.011976	NON_SYNONYMOUS_CODING	clim-tmin6	AT1G05280	terminator	1533829	1535329	0	0	0	0	0	0	0	0	0	0	0	0	0	0	0	0	0	0	0	0	0	0	0	0	0	0	0	0	0	0	0	0	0	0	0	0	0	0
1.24778463.C_T.clim-bio15	1	24778463	C	T	0.0139721	NON_SYNONYMOUS_CODING	clim-bio15	AT1G66430	promoter	24777256	24778756	0	0	0	0	0	0	0	0	0	0	0	1	0	0	0	0	0	0	0	0	0	0	0	0	0	0	0	0	0	0	0	0	0	0	0	0	0	0
1.20241304.C_A.clim-gs4	1	20241304	C	A	0.0479042	NON_SYNONYMOUS_CODING	clim-gs4	AT1G54210	promoter	20240225	20241725	0	0	0	0	0	0	0	0	0	0	0	0	0	0	0	0	0	0	0	0	0	0	0	0	0	0	0	0	0	0	0	0	0	0	0	0	0	0
1.8945206.C_A.clim-tmin2	1	8945206	C	A	0.0160966	NON_SYNONYMOUS_CODING	clim-tmin2	AT1G25460	terminator	8943942	8945442	0	0	0	0	0	0	0	0	0	0	0	0	0	0	0	0	0	0	0	0	0	0	0	0	0	0	0	0	0	0	0	0	0	0	0	0	0	0
1.29526167.G_T.clim-bio4	1	29526167	G	T	0.0399202	NON_SYNONYMOUS_CODING	clim-bio4	AT1G78476	terminator	29525784	29527284	0	0	0	0	0	0	0	0	0	0	0	0	0	0	0	0	0	0	0	0	0	0	0	0	0	0	0	0	0	0	0	0	0	0	0	0	0	0
1.883788.C_A.clim-tmax1	1	883788	C	A	0.0139721	NON_SYNONYMOUS_CODING	clim-tmax1	AT1G03540	promoter	882682	884182	0	0	0	0	0	0	0	0	0	0	0	0	0	0	0	0	0	0	0	0	0	0	0	0	0	0	0	0	0	0	0	0	0	0	0	0	0	0
1.872622.C_A.clim-tmax1	1	872622	C	A	0.0139721	NON_SYNONYMOUS_CODING	clim-tmax1	AT1G03490	terminator	872406	873906	0	0	0	0	0	0	0	0	0	0	0	0	0	0	0	0	0	0	0	0	0	0	0	0	0	0	0	0	0	0	0	0	0	0	0	0	0	0
1.2770177.G_A.clim-bio4	1	2770177	G	A	0.0459082	NON_SYNONYMOUS_CODING	clim-bio4	AT1G08695	promoter	2769008	2770508	0	0	0	0	0	0	0	0	0	0	0	0	0	0	0	0	0	0	0	0	0	0	0	0	0	0	0	0	0	0	0	0	0	0	0	0	0	0
1.2774240.C_T.clim-bio4	1	2774240	C	T	0.0459082	NON_SYNONYMOUS_CODING	clim-bio4	AT1G08710	terminator	2773031	2774531	0	0	0	0	0	0	0	0	0	0	0	0	0	0	0	0	0	0	0	0	0	0	0	0	0	0	0	0	0	0	0	0	0	0	0	0	0	0
1.25430982.T_A.clim-gs tmax	1	25430982	T	A	0.011976	NON_SYNONYMOUS_CODING	clim-gs tmax	AT1G67830	terminator	25430548	25432048	0	0	0	0	0	0	0	0	0	0	0	0	0	0	0	0	0	0	0	0	0	0	0	0	0	0	0	0	0	0	0	0	0	0	0	0	0	0
1.25442658.C_T.clim-gs tmax	1	25442658	C	T	0.011976	NON_SYNONYMOUS_CODING	clim-gs tmax	AT1G67850	terminator	25441721	25443221	0	0	0	0	0	0	0	0	0	0	0	0	0	0	0	0	0	0	0	0	0	0	0	0	0	0	0	0	0	0	0	0	0	0	0	0	0	0
1.3479379.C_T.clim-tmax2	1	3479379	C	T	0.0139721	NON_SYNONYMOUS_CODING	clim-tmax2	AT1G10550	terminator	3478065	3479565	0	0	0	0	0	0	0	0	0	0	0	0	0	0	0	0	0	0	0	0	0	0	0	0	0	0	0	0	0	0	0	0	0	0	0	0	0	0
1.19494560.C_A.clim-gs9	1	19494560	C	A	0.0159681	NON_SYNONYMOUS_CODING	clim-gs9	AT1G52343	terminator	19493126	19494626	0	0	0	0	0	0	0	0	0	0	0	0	0	0	0	0	0	0	0	0	0	0	0	0	0	0	0	0	0	0	0	0	0	0	0	0	0	0
1.27590217.G_A.clim-tmax10	1	27590217	G	A	0.0139721	NON_SYNONYMOUS_CODING	clim-tmax10	AT1G73390	terminator	27589809	27591309	0	0	0	0	0	0	0	0	0	0	0	0	0	0	0	0	0	0	0	0	0	0	0	0	0	0	0	0	0	0	0	0	0	0	0	0	0	0
1.6809423.G_T.clim-gs tmax	1	6809423	G	T	0.0179641	NON_SYNONYMOUS_CODING	clim-gs tmax	AT1G19690	promoter	6809142	6810642	0	0	0	0	0	0	0	0	0	0	0	0	0	0	0	0	0	0	0	0	0	0	0	0	0	0	0	0	0	0	0	0	0	0	0	0	0	0
1.23854094.G_A.clim-gs9	1	23854094	G	A	0.0139721	NON_SYNONYMOUS_CODING	clim-gs9	AT1G08667	promoter	23853907	23855407	0	0	0	0	0	0	0	0	0	0	0	0	0	0	0	0	0	0	0	0	0	0	0	0	0	0	0	0	0	0	0	0	0	0	0	0	0	0
1.23847997.C_T.clim-gs9	1	23847997	C	T	0.0139721	NON_SYNONYMOUS_CODING	clim-gs9	AT1G64255	terminator	23846706	23848206	0	0	0	0	0	0	0	0	0	0	0	0	0	0	0	0	0	0	0	0	0	0	0	0	0	0	0	0	0	0	0	0	0	0	0	0	0	0
1.27787206.C_G.clim-bio6	1	27787206	C	G	0.0663984	NON_SYNONYMOUS_CODING	clim-bio6	AT1G73880	terminator	27786304	27787804	0	0	0	0	0	0	0	0	0	0	0	0	0	0	0	0	0	0	1	0	0	0	0	0	0	0	0	0	0	0	0	0	0	0	0	0	0	0
1.22897814.C_A.clim-tmax2	1	22897814	C	A	0.011976	NON_SYNONYMOUS_CODING	clim-tmax2	AT1G61940	terminator	22896398	22897898	0	0	0	0	0	0	0	0	0	0	0	0	0	0	0	0	0	0	0	0	0	0	0	0	0	0	0	0	0	0	0	0	0	0	0	0	0	0
1.8377459.C_T.clim-tmax12	1	8377459	C	T	0.0219561	NON_SYNONYMOUS_CODING	clim-tmax12	AT1G23680	promoter	8376656	8378156	0	0	0	0	0	0	0	0	0	0	0	0	0	0	0	0	0	0	0	0	0	0	0	0	0	0	0	0	0	0	0	0	0	0	0	0	0	0
1.1141138.T_G.clim-tmax2	1	1141138	T	G	0.0239521	NON_SYNONYMOUS_CODING	clim-tmax2	AT1G04260	promoter	1141064	1142564	0	0	0	0	0	0	0	0	0	0	0	0	0	0	0	0	0	0	1	0	0	0	0	0	0	0	0	0	0	0	0	0	0	0	0	0	0	0
1.3894195.C_G.clim-tmax2	1	3894195	C	G	0.0139721	NON_SYNONYMOUS_CODING	clim-tmax2	AT1G11590	terminator	3894177	3895677	0	0	0	0	0	0	0	0	0	0	0	0	0	0	0	0	0	0	0	0	0	0	0	0	0	0	0	1	0	0	0	0	0	0	0	0	0	0
1.3894400.C_T.clim-tmax2	1	3894400	C	T	0.0139721	NON_SYNONYMOUS_CODING	clim-tmax2	AT1G11590	terminator	3894177	3895677	0	0	0	0	0	0	0	0	0	0	0	0	0	0	0	0	0	0	0	0	0	0	0	0	0	0	0	0	0	0	0	0	0	0	0	0	0	0
1.18614413.C_G.clim-tmin6	1	18614413	C	G	0.0139721	NON_SYNONYMOUS_CODING	clim-tmin6	AT1G50250	terminator	18613200	18614700	0	0	0	0	0	0	0	0	0	0	0	0	0	0	0	0	0	0	0	0	0	0	0	0	0	0	0	0	0	0	0	0	0	0	0	0	0	0
1.18560002.A_T.clim-tmin6	1	18560002	A	T	0.0139721	NON_SYNONYMOUS_CODING	clim-tmin6	AT1G50110	promoter	18559891	18561391	0	0	0	0	0	0	0	0	0	0	0	0	0	0	0	0	0	0	0	0	0	0	0	0	0	0	0	0	0	0	0	0	0	0	0	0	0	0
1.25132162.A_G.clim-tmax5	1	25132162	A	G	0.011976	NON_SYNONYMOUS_CODING	clim-tmax5	AT1G67190	promoter	25131497	25132997	0	0	0	0	0	0	0	0	0	0	0	0	0	0	0	0	0	0	0	0	0	0	0	0	0	0	0	0	0	0	0	0	0	0	0	0	0	0
1.3881957.T_C.clim-tmax2	1	3881957	T	C	0.0159681	NON_SYNONYMOUS_CODING	clim-tmax2	AT1G11560	promoter	3880626	3882126	0	0	0	0	0	0	0	0	0	0	0	0	0	0	0	0	0	0	0	0	0	0	0	0	0	0	0	0	0	0	0	0	0	0	0	0	0	0
1.7386023.A_C.clim-bio9	1	7386023	A	C	0.012	NON_SYNONYMOUS_CODING	clim-bio9	AT1G21100	terminator	7385761	7387261	0	0	0	0	0	0	0	0	0	0	0	0	0	0	0	0	0	0	0	0	0	0	0	0	0	0	0	0	0	0	0	0	0	0	0	0	0	0
1.279049.C_A.clim-tmax2	1	279049	C	A	0.0159681	NON_SYNONYMOUS_CODING	clim-tmax2	AT1G01760	promoter	278099	279599	0	0	0	0	0	0	0	0	0	0	0	0	0	0	0	0	0	0	0	0	0	0	0	0	0	0	0	0	0	0	0	0	0	0	0	0	0	0
1.28518715.T_G.clim-tmin3	1	28518715	T	G	0.0435685	NON_SYNONYMOUS_CODING	clim-tmin3	AT1G75950	terminator	28517396	28518896	0	0	0	0	0	0	0	0	0	0	0	0	0	0	0	0	0	0	0	0	0	0	0	0	0	0	0	0	0	0	0	0	0	0	0	0	0	0
1.3494186.C_T.clim-tmax2	1	3494186	C	T	0.0459082	NON_SYNONYMOUS_CODING	clim-tmax2	AT1G10585	terminator	3492769	3494269	0	0	0	0	0	0	0	0	0	0	0	0	0	0	0	0	0	0	0	0	0	0	0	0	0	0	0	0	0	0	0	0	0	0	0	0	0	0
1.3503858.A_T.clim-tmax2	1	3503858	A	T	0.0459082	NON_SYNONYMOUS_CODING	clim-tmax2	AT1G10590	promoter	3503044	3504544	0	0	0	0	0	0	0	0	0	0	0	0	0	0	0	0	0	0	0	0	0	0	0	0	0	0	0	0	0	0	0	0	0	0	0	0	0	0
1.3898363.G_A.clim-tmax2	1	3898363	G	A	0.0159681	NON_SYNONYMOUS_CODING	clim-tmax2	AT1G11593	promoter	3897001	3898501	0	0	0	0	0	0	0	0	0	0	0	0	0	0	0	0	0	0	0	0	0	0	0	0	0	0	0	0	0	0	0	0	0	0	0	0	0	0
1.3914950.C_T.clim-tmax2	1	3914950	C	T	0.0139721	NON_SYNONYMOUS_CODING	clim-tmax2	AT1G11650	promoter	3913773	3915273	0	0	0	0	0	0	0	0	0	0	0	0	0	0	0	0	0	0	0	0	0	0	0	0	0	-1	0	0	0	0	0	0	0	0	0	0	0	0
1.1640533.C_A.clim-tmax2	1	1640533	C	A	0.0239521	NON_SYNONYMOUS_CODING	clim-tmax2	AT1G05540	terminator	1640379	1641879	0	0	0	0	0	0	0	0	0	0	0	0	0	0	0	0	0	0	0	0	0	0	0	0	0	0	0	0	0	0	0	0	0	0	0	0	0	0
1.4121389.G_T.clim-tmax2	1	4121389	G	T	0.0239521	NON_SYNONYMOUS_CODING	clim-tmax2	AT1G12130	terminator	4120459	4121959	0	0	0	0	0	0	0	0	0	0	0	0	0	0	0	0	0	0	0	0	0	0	0	0	0	0	0	0	0	0	0	0	0	0	0	0	0	0
1.4128719.C_G.clim-tmax2	1	4128719	C	G	0.0239521	NON_SYNONYMOUS_CODING	clim-tmax2	AT1G12170	terminator	4127606	4129106	0	0	0	0	0	0	0	0	0	0	0	0	0	0	0	0	0	0	0	0	0	0	0	0	0	0	0	0	0	0	0	0	0	0	0	0	0	0
1.4153808.G_A.clim-tmax2	1	4153808	G	A	0.0239521	NON_SYNONYMOUS_CODING	clim-tmax2	AT1G12240	promoter	4152640	4154140	0	0	0	0	0	0	0	0	0	0	0	0	0	0	0	0	0	0	0	0	0	0	0	0	0	0	0	0	0	0	0	0	0	0	0	0	0	0
1.4200625.C_T.clim-tmax2	1	4200625	C	T	0.0239521	NON_SYNONYMOUS_CODING	clim-tmax2	AT1G12350	terminator	4200349	4201849	0	0	0	0	0	0	0	0	0	0	0	0	0	0	0	0	0	0	0	0	0	0	0	0	0	0	0	0	0	0	0	0	0	0	0	0	0	0
1.1726788.A_G.clim-tmax2	1	1726788	A	G	0.0239521	NON_SYNONYMOUS_CODING	clim-tmax2	AT1G05780	promoter	1725557	1727057	0	0	0	0	0	0	0	0	0	0	0	0	0	0	0	0	0	0	0	0	0	0	0	0	0	0	0	0	0	0	0	0	0	0	0	0	0	0
1.2015408.C_T.clim-tmax2	1	2015408	C	T	0.0239521	NON_SYNONYMOUS_CODING	clim-tmax2	AT1G06590	terminator	2015305	2016805	0	0	0	0	0	0	0	0	0	0	0	0	0	0	0	0	0	0	0	0	0	0	0	0	0	0	0	0	0	0	0	0	0	0	0	0	0	0
1.2161491.T_C.clim-tmax2	1	2161491	T	C	0.0239521	NON_SYNONYMOUS_CODING	clim-tmax2	AT1G07030	promoter	2160318	2161818	0	0	0	0	0	0	0	0	0	0	0	0	0	0	0	0	0	0	0	0	0	0	0	0	0	0	0	0	0	0	0	0	0	0	0	0	0	0
1.3415321.C_T.clim-tmax2	1	3415321	C	T	0.0239521	NON_SYNONYMOUS_CODING	clim-tmax2	AT1G10400	terminator	3413822	3415322	0	0	0	0	0	0	0	0	0	0	0	0	0	0	0	0	0	0	0	0	0	0	0	0	0	0	0	0	0	0	0	0	0	0	0	0	0	0
1.1565215.C_T.clim-tmax2	1	1565215	C	T	0.0239521	NON_SYNONYMOUS_CODING	clim-tmax2	AT1G05350	promoter	1563909	1565409	0	0	0	0	0	0	0	0	0	0	0	0	0	0	0	0	0	0	0	0	0	0	0	0	0	0	0	0	0	0	0	0	0	0	0	0	0	0
1.1852353.C_A.clim-tmax2	1	1852353	C	A	0.0239521	NON_SYNONYMOUS_CODING	clim-tmax2	AT1G06110	terminator	1852058	1853558	0	0	0	0	0	0	0	0	0	0	0	0	0	0	0	0	0	0	0	0	0	0	0	0	0	0	0	0	0	0	0	0	0	0	0	0	0	0
1.2052778.G_A.clim-tmax2	1	2052778	G	A	0.0239521	NON_SYNONYMOUS_CODING	clim-tmax2	AT1G06690	promoter	2051670	2053170	0	0	0	0	0	0	0	0	0	0	0	0	0	0	0	0	0	0	0	0	0	0	-1	0	0	0	0	0	0	0	0	0	0	0	0	0	0	0
1.3405335.A_T.clim-tmax2	1	3405335	A	T	0.0239521	NON_SYNONYMOUS_CODING	clim-tmax2	AT1G04787	promoter	3405208	3406708	0	0	0	0	0	0	0	0	0	0	0	0	0	0	0	0	0	0	0	0	0	0	0	0	0	0	0	0	0	0	0	0	0	0	0	0	0	0
1.3820674.A_G.clim-tmax2	1	3820674	A	G	0.0239521	NON_SYNONYMOUS_CODING	clim-tmax2	AT1G11360	terminator	3820105	3821605	0	0	0	0	0	0	0	0	0	0	0	0	0	0	0	0	0	0	0	0	0	0	0	0	0	0	0	0	0	0	0	0	0	0	0	0	0	0
1.4039929.T_A.clim-tmax2	1	4039929	T	A	0.0239521	NON_SYNONYMOUS_CODING	clim-tmax2	AT1G11960	terminator	4038565	4040065	0	0	0	0	0	0	0	0	0	0	0	0	0	0	0	0	0	0	0	0	0	0	0	0	0	0	0	0	0	0	0	0	0	0	0	0	0	0
1.2199380.G_A.clim-tmax2	1	2199380	G	A	0.0239521	NON_SYNONYMOUS_CODING	clim-tmax2	AT1G07170	promoter	2198996	2200496	0	0	0	0	0	0	0	0	0	0	0	0	0	0	0	0	0	0	0	0	0	0	0	0	0	0	0	0	0	0	0	0	0	0	0	0	0	0
1.3599426.T_C.clim-tmax2	1	3599426	T	C	0.0239521	NON_SYNONYMOUS_CODING	clim-tmax2	AT1G10800	promoter	3598385	3599885	0	0	0	0	0	0	0	0	0	0	0	0	0	0	0	0	0	0	0	0	0	0	0	0	0	0	0	0	0	0	0	0	0	0	0	0	0	0
1.3626820.T_A.clim-tmax2	1	3626820	T	A	0.0239521	NON_SYNONYMOUS_CODING	clim-tmax2	AT1G10880	promoter	3626582	3628082	0	0	0	0	0	0	0	0	0	0	0	0	0	0	0	0	0	0	0	0	0	0	0	0	0	0	0	0	0	0	0	0	0	0	0	0	0	0
1.3667616.G_A.clim-tmax2	1	3667616	G	A	0.0239521	NON_SYNONYMOUS_CODING	clim-tmax2	AT1G10980	terminator	3666223	3667723	0	0	0	0	0	0	0	0	0	0	0	0	0	0	0	0	0	0	0	0	0	0	0	0	0	0	0	0	0	0	0	0	0	0	0	0	0	0
1.1508763.T_C.clim-tmax2	1	1508763	T	C	0.0239521	NON_SYNONYMOUS_CODING	clim-tmax2	AT1G05200	terminator	1508652	1510152	0	0	0	0	0	0	0	0	0	0	0	0	0	0	0	0	0	0	0	0	0	0	-1	0	0	0	0	0	0	0	0	0	0	0	0	0	0	0
1.1701825.G_C.clim-tmax2	1	1701825	G	C	0.0239521	NON_SYNONYMOUS_CODING	clim-tmax2	AT1G05670	promoter	1700565	1702065	0	0	0	0	0	0	0	0	0	0	0	0	0	0	0	0	0	0	0	0	0	0	0	0	0	0	0	0	0	0	0	0	0	0	0	0	0	0
1.3278215.C_A.clim-tmax2	1	3278215	C	A	0.0239521	NON_SYNONYMOUS_CODING	clim-tmax2	AT1G10050	promoter	3277791	3279291	0	0	0	0	0	0	0	0	0	0	0	0	0	0	0	0	0	0	0	0	0	0	0	0	0	0	0	0	0	0	0	0	0	0	0	0	0	0
1.3419192.G_A.clim-tmax2	1	3419192	G	A	0.0239521	NON_SYNONYMOUS_CODING	clim-tmax2	AT1G10410	promoter	3419191	3420691	0	0	0	0	0	0	0	0	0	0	0	0	0	0	0	0	0	0	0	0	0	0	0	0	0	0	0	0	0	0	0	0	0	0	0	0	0	0
1.3667617.T_A.clim-tmax2	1	3667617	T	A	0.0239521	NON_SYNONYMOUS_CODING	clim-tmax2	AT1G10980	terminator	3666223	3667723	0	0	0	0	0	0	0	0	0	0	0	0	0	0	0	0	0	0	0	0	0	0	0	0	0	0	0	0	0	0	0	0	0	0	0	0	0	0
1.4013294.C_T.clim-tmax2	1	4013294	C	T	0.0239521	NON_SYNONYMOUS_CODING	clim-tmax2	AT1G11900	terminator	4012120	4013620	0	0	0	0	0	0	0	0	0	0	0	0	0	0	0	0	0	0	0	0	0	0	0	0	0	0	0	0	0	0	0	0	0	0	0	0	0	0
1.4137939.C_T.clim-tmax2	1	4137939	C	T	0.0239521	NON_SYNONYMOUS_CODING	clim-tmax2	AT1G12200	promoter	4136510	4138010	0	0	0	0	0	0	0	0	0	0	0	0	0	0	0	0	0	0	0	0	0	0	0	0	0	0	0	0	0	0	0	0	0	0	0	0	0	0
1.4830764.T_C.clim-tmax2	1	4830764	T	C	0.0239521	NON_SYNONYMOUS_CODING	clim-tmax2	AT1G14110	promoter	4829296	4830796	0	0	0	0	0	0	0	0	0	0	0	0	0	0	0	0	0	0	0	0	0	0	0	0	0	0	0	0	0	0	0	0	0	0	0	0	0	0
1.3092188.G_T.clim-tmax2	1	3092188	G	T	0.0239521	NON_SYNONYMOUS_CODING	clim-tmax2	AT1G09550	promoter	3091827	3093327	0	0	0	0	0	0	0	0	0	0	0	0	0	0	0	0	0	0	0	0	0	0	0	0	0	0	0	0	0	0	0	0	0	0	0	0	0	0
1.20301899.G_A.clim-gs9	1	20301899	G	A	0.0159681	NON_SYNONYMOUS_CODING	clim-gs9	AT1G54380	promoter	20300479	20301979	0	0	0	0	0	0	0	0	0	0	0	0	0	0	0	0	0	0	0	0	0	0	0	0	0	0	0	0	0	0	0	0	0	0	0	0	0	0
1.20301591.A_C.clim-gs9	1	20301591	A	C	0.0159681	NON_SYNONYMOUS_CODING	clim-gs9	AT1G54380	promoter	20300479	20301979	0	0	0	0	0	0	0	0	0	0	0	0	0	0	0	0	0	0	0	0	0	0	0	0	0	0	0	0	0	0	0	0	0	0	0	0	0	0
1.4957781.T_G.clim-tmin3	1	4957781	T	G	0.0145228	NON_SYNONYMOUS_CODING	clim-tmin3	AT1G14490	terminator	4957444	4958944	0	0	0	0	0	0	0	0	0	0	0	0	0	0	0	0	0	0	0	0	0	0	0	0	0	0	0	0	0	0	0	0	0	0	0	0	0	0
1.4959148.C_T.clim-tmin3	1	4959148	C	T	0.0145228	NON_SYNONYMOUS_CODING	clim-tmin3	AT1G14490	promoter	4959029	4960529	0	0	0	0	0	0	0	0	0	0	0	0	0	0	0	0	0	0	0	0	0	0	0	0	0	0	0	0	0	0	0	0	0	0	0	0	0	0
1.4960783.G_T.clim-tmin3	1	4960783	G	T	0.0145228	NON_SYNONYMOUS_CODING	clim-tmin3	AT1G14510	terminator	4960593	4962093	0	0	0	0	0	0	0	0	0	0	0	0	0	0	0	0	0	0	0	0	0	0	0	0	0	0	0	0	0	0	0	0	0	0	0	0	0	0
1.3227863.A_C.clim-tmax2	1	3227863	A	C	0.0359281	NON_SYNONYMOUS_CODING	clim-tmax2	AT1G09920	promoter	3226583	3228083	0	0	0	0	0	0	0	0	0	0	0	0	0	0	0	0	0	0	0	0	0	0	0	0	0	0	0	0	0	0	0	0	0	0	0	0	0	0
1.7476262.C_G.clim-tmax12	1	7476262	C	G	0.011976	NON_SYNONYMOUS_CODING	clim-tmax12	AT1G21340	promoter	7475021	7476521	0	0	0	0	0	0	0	0	0	0	0	0	0	0	0	0	0	0	0	0	0	0	0	0	0	0	0	0	0	0	0	0	0	0	0	0	0	0
1.12398815.C_T.clim-tmax12	1	12398815	C	T	0.0299401	NON_SYNONYMOUS_CODING	clim-tmax12	AT1G34065	terminator	12397427	12398927	0	0	0	0	0	0	0	0	0	0	0	0	0	0	0	0	0	0	0	0	0	0	0	0	0	0	0	0	-1	0	0	0	0	0	0	0	0	0
1.27561924.G_A.clim-tmax3	1	27561924	G	A	0.06	NON_SYNONYMOUS_CODING	clim-tmax3	AT1G73310	terminator	27561440	27562940	0	0	0	0	0	0	0	0	0	0	0	-1	0	0	0	0	0	0	0	0	0	0	0	0	0	0	0	0	0	0	0	0	0	0	0	0	0	0
1.9046740.G_A.clim-tmax12	1	9046740	G	A	0.0159681	NON_SYNONYMOUS_CODING	clim-tmax12	AT1G26160	promoter	9046549	9048049	0	0	0	0	0	0	0	0	0	0	0	0	0	0	0	0	0	0	0	0	0	0	0	0	0	0	0	0	0	0	0	0	0	0	0	0	0	0
1.27685163.G_A.clim-tmax1	1	27685163	G	A	0.0658683	NON_SYNONYMOUS_CODING	clim-tmax1	AT1G73630	promoter	27683672	27685172	0	0	0	0	0	0	0	0	0	0	0	0	0	0	0	0	0	0	0	0	0	0	0	0	0	0	0	0	0	0	0	0	0	0	0	0	0	0
1.16136160.G_A.clim-tmax1	1	16136160	G	A	0.0598802	NON_SYNONYMOUS_CODING	clim-tmax1	AT1G42990	terminator	16134722	16136222	0	0	0	0	0	0	0	0	0	0	0	0	0	0	0	0	0	0	0	0	0	0	0	0	0	0	0	0	0	0	0	0	0	0	0	0	0	0
1.5866691.A_C.ScalingExponent	1	5866691	A	C	0.0190476	NON_SYNONYMOUS_CODING	ScalingExponent	AT1G17160	promoter	5866534	5868034	0	0	0	0	0	0	0	0	0	0	0	0	0	0	0	0	0	0	0	0	0	0	0	0	0	0	0	0	0	0	0	0	0	0	0	0	0	0
1.9662535.C_G.clim-bio9	1	9662535	C	G	0.018	NON_SYNONYMOUS_CODING	clim-bio9	AT1G27750	terminator	9661494	9662994	0	0	0	0	0	0	0	0	0	0	0	0	0	0	0	0	0	0	0	0	0	0	0	0	0	0	0	0	0	0	0	0	0	0	0	0	0	0
1.9643469.G_A.clim-bio9	1	9643469	G	A	0.018	NON_SYNONYMOUS_CODING	clim-bio9	AT1G27710	terminator	9642852	9644352	0	0	0	0	0	0	0	0	0	0	0	0	0	0	0	0	0	0	0	0	0	0	0	0	0	0	0	0	0	0	0	0	0	0	0	0	0	0
1.16414614.C_T.clim-tmax1	1	16414614	C	T	0.0618762	NON_SYNONYMOUS_CODING	clim-tmax1	AT1G43600	promoter	16414356	16415856	0	0	0	0	0	0	0	0	0	0	0	0	0	0	0	0	0	0	0	0	0	0	0	0	0	0	0	0	0	0	0	0	0	0	0	0	0	0
1.1041171.A_C.clim-bio9	1	1041171	A	C	0.028	NON_SYNONYMOUS_CODING	clim-bio9	AT1G04020	terminator	1039762	1041262	0	0	0	0	0	0	0	0	0	0	0	0	0	0	0	0	0	0	0	0	0	0	0	0	0	0	0	0	0	0	0	0	0	0	0	0	0	0
1.7545195.T_A.clim-tmax12	1	7545195	T	A	0.0219561	NON_SYNONYMOUS_CODING	clim-tmax12	AT1G21530	terminator	7544148	7545648	0	0	0	0	0	0	0	0	0	0	0	0	0	0	0	0	0	0	0	0	0	0	0	0	0	0	0	0	0	0	0	0	0	0	0	0	0	0
1.7519223.T_C.clim-tmax12	1	7519223	T	C	0.0219561	NON_SYNONYMOUS_CODING	clim-tmax12	AT1G21480	terminator	7517945	7519445	0	0	0	0	0	0	0	0	0	0	0	0	0	0	0	0	0	0	1	0	0	0	0	0	0	0	0	0	0	0	0	0	0	0	0	0	0	0
1.2921299.G_A.ScalingExponent	1	2921299	G	A	0.0261905	NON_SYNONYMOUS_CODING	ScalingExponent	AT1G09050	terminator	2920611	2922111	0	0	0	0	0	0	0	0	0	0	0	0	0	0	0	0	0	0	0	0	0	0	0	0	0	0	0	0	0	0	0	0	0	0	0	0	0	0
1.8721064.T_A.clim-tmax10	1	8721064	T	A	0.0179641	NON_SYNONYMOUS_CODING	clim-tmax10	AT1G24600	terminator	8720221	8721721	0	0	1	0	0	0	0	0	0	0	0	0	0	0	0	0	0	0	0	0	0	0	0	0	0	0	0	0	0	0	0	0	0	0	0	0	0	0
1.12652501.A_G.Seed bank 133-91	1	12652501	A	G	0.0545455	NON_SYNONYMOUS_CODING	Seed bank 133-91	AT1G34550	promoter	12652146	12653646	0	0	0	0	0	0	0	0	0	0	0	0	0	0	0	0	0	0	0	0	0	0	0	0	0	0	0	0	0	0	0	0	0	0	0	0	0	0
1.16134952.G_A.clim-tmax12	1	16134952	G	A	0.0738523	NON_SYNONYMOUS_CODING	clim-tmax12	AT1G42990	terminator	16134722	16136222	0	0	0	0	0	0	0	0	0	0	0	0	0	0	0	0	0	0	0	0	0	0	0	0	0	0	0	0	0	0	0	0	0	0	0	0	0	0
1.8350957.C_G.clim-tmax12	1	8350957	C	G	0.0219561	NON_SYNONYMOUS_CODING	clim-tmax12	AT1G23540	promoter	8349568	8351068	0	0	0	0	0	0	0	0	0	0	0	0	0	0	0	0	0	0	0	0	0	0	0	0	0	1	0	0	0	0	0	0	0	0	0	0	0	0
1.8355085.G_T.clim-tmax12	1	8355085	G	T	0.0219561	NON_SYNONYMOUS_CODING	clim-tmax12	AT1G23560	promoter	8354119	8355619	0	0	0	0	0	0	0	0	0	0	0	0	0	0	0	0	0	0	0	0	0	0	0	0	0	0	0	0	0	0	0	0	0	0	0	0	0	0
1.8377683.A_C.clim-tmax12	1	8377683	A	C	0.0219561	NON_SYNONYMOUS_CODING	clim-tmax12	AT1G23680	promoter	8376656	8378156	0	0	0	0	0	0	0	0	0	0	0	0	0	0	0	0	0	0	0	0	0	0	0	0	0	0	0	0	0	0	0	0	0	0	0	0	0	0
1.8361371.G_C.clim-tmax12	1	8361371	G	C	0.0219561	NON_SYNONYMOUS_CODING	clim-tmax12	AT1G23600	terminator	8359977	8361477	0	0	0	0	0	0	0	0	0	0	0	0	0	0	0	0	0	0	0	0	0	0	0	0	0	0	0	0	0	0	0	0	0	0	0	0	0	0
1.23886308.G_A.clim-gs8	1	23886308	G	A	0.0199601	NON_SYNONYMOUS_CODING	clim-gs8	AT1G64355	promoter	23884981	23886481	0	0	0	0	0	0	0	0	0	0	0	0	0	0	0	0	0	0	0	0	0	0	0	0	0	0	0	0	0	0	0	0	0	0	0	0	0	0
1.8200892.A_C.clim-bio9	1	8200892	A	C	0.014	NON_SYNONYMOUS_CODING	clim-bio9	AT1G23130	terminator	8200746	8202246	0	0	0	0	0	0	0	0	0	0	0	0	0	0	0	0	0	0	0	0	0	0	0	0	0	0	0	0	0	0	0	0	0	0	0	0	0	0
1.8200903.G_A.clim-bio9	1	8200903	G	A	0.014	NON_SYNONYMOUS_CODING	clim-bio9	AT1G23130	terminator	8200746	8202246	0	0	0	0	0	0	0	0	0	0	0	0	0	0	0	0	0	0	0	0	0	0	0	0	0	0	0	0	0	0	0	0	0	0	0	0	0	0
1.8200513.T_A.clim-bio9	1	8200513	T	A	0.014	NON_SYNONYMOUS_CODING	clim-bio9	AT1G23120	terminator	8199116	8200616	0	0	0	0	0	0	0	0	0	0	0	0	0	0	0	0	0	0	0	0	0	0	0	0	0	0	0	0	0	0	0	0	0	0	0	0	0	0
1.27936323.A_G.clim-tmax6	1	27936323	A	G	0.011976	NON_SYNONYMOUS_CODING	clim-tmax6	AT1G74300	terminator	27936108	27937608	0	0	0	0	0	0	0	0	0	0	0	0	0	0	0	0	0	0	0	0	0	0	0	0	0	0	0	0	0	0	0	0	0	0	0	0	0	0
1.8200524.C_T.clim-bio9	1	8200524	C	T	0.016	NON_SYNONYMOUS_CODING	clim-bio9	AT1G23120	terminator	8199116	8200616	0	0	0	0	0	0	0	0	0	0	0	0	0	0	0	0	0	0	0	0	0	0	0	0	0	0	0	0	0	0	0	0	0	0	0	0	0	0
1.947229.G_A.clim-bio9	1	947229	G	A	0.06	NON_SYNONYMOUS_CODING	clim-bio9	AT1G03770	terminator	947182	948682	0	0	0	0	0	0	0	0	0	0	0	0	0	0	0	0	0	0	0	0	0	0	0	0	0	0	0	0	0	0	0	0	0	0	0	0	0	0
1.16235808.T_A.clim-bio9	1	16235808	T	A	0.08	NON_SYNONYMOUS_CODING	clim-bio9	AT1G43140	terminator	16235609	16237109	0	0	0	0	0	0	0	0	0	0	0	0	0	0	0	0	0	0	0	0	0	0	0	0	0	0	0	0	0	0	0	0	0	0	0	0	0	0
1.8273753.G_A.clim-tmax12	1	8273753	G	A	0.0219561	NON_SYNONYMOUS_CODING	clim-tmax12	AT1G23320	terminator	8272422	8273922	0	0	0	0	0	0	0	0	0	0	0	0	0	0	0	0	0	0	0	0	0	0	0	0	0	0	0	0	0	0	0	0	0	0	0	0	0	0
1.8219139.A_G.clim-tmax12	1	8219139	A	G	0.0219561	NON_SYNONYMOUS_CODING	clim-tmax12	AT1G23190	promoter	8218807	8220307	0	0	0	0	0	0	0	0	0	0	0	0	0	0	0	0	0	0	0	0	0	0	0	0	0	0	0	0	0	0	0	0	0	0	0	0	0	0
1.8293806.T_G.clim-tmax12	1	8293806	T	G	0.0219561	NON_SYNONYMOUS_CODING	clim-tmax12	AT1G23350	promoter	8293764	8295264	0	0	0	0	0	0	0	0	0	0	0	0	0	0	0	0	0	0	0	0	0	0	0	0	0	0	0	0	0	0	0	0	0	0	0	0	0	0
1.16414494.C_T.Co59	1	16414494	C	T	0.0645161	NON_SYNONYMOUS_CODING	Co59	AT1G43600	promoter	16414356	16415856	0	0	0	0	0	0	0	0	0	0	0	0	0	0	0	0	0	0	0	0	0	0	0	0	0	0	0	0	0	0	0	0	0	0	0	0	0	0
1.27840192.C_T.clim-tmax3	1	27840192	C	T	0.068	NON_SYNONYMOUS_CODING	clim-tmax3	AT1G74035	terminator	27839275	27840775	0	0	0	0	0	0	0	0	0	0	0	0	0	0	0	0	0	0	0	0	0	0	0	0	0	0	0	0	0	0	0	0	0	0	0	0	0	0
1.22733751.G_T.clim-tmin7	1	22733751	G	T	0.0179641	NON_SYNONYMOUS_CODING	clim-tmin7	AT1G61610	promoter	22732358	22733858	0	0	0	0	0	0	0	0	0	0	-1	0	0	0	0	0	0	0	0	0	0	0	0	0	0	0	0	0	0	0	0	0	0	0	0	0	0	0
1.24934212.G_A.clim-bio9	1	24934212	G	A	0.038	NON_SYNONYMOUS_CODING	clim-bio9	AT1G66840	terminator	24932776	24934276	0	0	0	0	0	0	0	0	0	0	0	0	0	0	0	0	0	0	0	0	0	0	0	0	0	0	0	0	0	0	0	0	0	0	0	0	0	0
1.24118698.C_G.clim-aet7	1	24118698	C	G	0.011976	NON_SYNONYMOUS_CODING	clim-aet7	AT1G64920	promoter	24118493	24119993	0	0	0	0	0	0	0	0	0	0	0	0	0	0	0	0	0	0	0	0	0	0	0	0	0	0	0	-1	0	0	0	0	0	0	0	0	0	0
1.29427139.C_T.clim-aet11	1	29427139	C	T	0.0159681	NON_SYNONYMOUS_CODING	clim-aet11	AT1G78220	promoter	29426681	29428181	0	0	0	0	0	0	0	0	0	0	0	0	0	0	0	0	0	0	0	0	0	0	0	0	0	0	0	0	0	0	0	0	0	0	0	0	0	0
1.8509959.G_T.clim-bio1	1	8509959	G	T	0.032	NON_SYNONYMOUS_CODING	clim-bio1	AT1G24062	terminator	8509400	8510900	0	0	0	0	0	0	0	0	0	0	0	0	0	0	0	0	0	0	0	0	0	0	0	0	0	0	0	0	0	0	0	0	0	0	0	0	0	0
1.10905195.T_A.clim-bio9	1	10905195	T	A	0.012	NON_SYNONYMOUS_CODING	clim-bio9	AT1G30755	terminator	10904730	10906230	0	0	0	0	0	0	0	0	0	0	0	0	0	0	0	0	0	0	0	0	0	0	0	0	0	0	0	0	0	0	0	0	0	0	0	0	-1	0
1.8610838.T_C.clim-aet7	1	8610838	T	C	0.0179641	NON_SYNONYMOUS_CODING	clim-aet7	AT1G05867	promoter	8610321	8611821	0	0	0	0	0	0	0	0	0	0	0	0	0	0	0	0	0	0	0	0	0	0	0	0	0	0	0	0	0	0	0	0	0	0	0	0	0	0
1.1105697.G_T.clim-bio9	1	1105697	G	T	0.044	NON_SYNONYMOUS_CODING	clim-bio9	AT1G04190	terminator	1105353	1106853	0	0	0	0	0	0	0	0	0	0	0	0	0	0	0	0	0	0	0	0	0	0	0	0	0	0	0	0	0	0	0	0	0	0	0	0	0	0
1.1375085.T_G.clim-bio1	1	1375085	T	G	0.022	NON_SYNONYMOUS_CODING	clim-bio1	AT1G04880	terminator	1374823	1376323	0	0	0	0	0	0	0	0	0	0	0	0	0	0	0	0	0	0	0	0	0	0	0	0	0	0	0	0	0	0	0	0	0	0	0	0	0	0
1.30410987.A_G.clim-tmax5	1	30410987	A	G	0.0159681	NON_SYNONYMOUS_CODING	clim-tmax5	AT1G80940	promoter	30409584	30411084	0	0	0	0	0	0	0	0	0	0	0	0	0	0	0	0	0	0	0	0	0	0	0	0	0	0	0	0	0	0	0	0	0	0	0	0	0	0
1.30228618.C_G.clim-tmax5	1	30228618	C	G	0.0159681	NON_SYNONYMOUS_CODING	clim-tmax5	AT1G09963	terminator	30227947	30229447	0	0	0	0	0	0	0	0	0	0	0	0	0	0	0	0	0	0	0	0	0	0	0	0	0	0	0	0	0	0	0	0	0	0	0	0	0	0
1.30395375.A_C.clim-tmax5	1	30395375	A	C	0.0159681	NON_SYNONYMOUS_CODING	clim-tmax5	AT1G80870	terminator	30393898	30395398	0	0	0	0	0	0	0	0	0	0	0	0	0	0	0	0	0	0	0	0	0	0	0	0	0	0	0	0	0	0	0	0	0	0	0	0	0	0
1.30414901.G_C.clim-tmax5	1	30414901	G	C	0.0159681	NON_SYNONYMOUS_CODING	clim-tmax5	AT1G80950	promoter	30414764	30416264	0	0	0	0	0	0	0	0	0	0	0	0	0	0	0	0	0	0	0	0	0	0	0	0	0	0	0	0	0	0	0	0	0	0	0	0	0	0
1.30222531.C_T.clim-tmax5	1	30222531	C	T	0.0159681	NON_SYNONYMOUS_CODING	clim-tmax5	AT1G80390	promoter	30222269	30223769	0	0	0	0	0	0	0	0	0	0	0	0	0	0	0	0	0	0	0	0	0	0	0	0	0	0	0	0	0	0	0	0	0	0	0	0	0	0
1.30314904.A_G.clim-tmax5	1	30314904	A	G	0.0159681	NON_SYNONYMOUS_CODING	clim-tmax5	AT1G80640	terminator	30313950	30315450	0	0	0	0	0	0	0	0	0	0	0	0	0	0	0	0	0	0	0	0	0	0	0	0	0	0	0	0	0	0	0	0	0	0	0	0	0	0
1.967690.A_G.clim-bio9	1	967690	A	G	0.042	NON_SYNONYMOUS_CODING	clim-bio9	AT1G03830	promoter	966290	967790	0	0	0	0	0	0	0	0	0	0	0	0	0	0	0	0	0	0	0	0	0	0	0	0	0	-1	0	0	0	0	0	0	0	0	0	0	0	0
1.16235749.C_T.clim-bio9	1	16235749	C	T	0.088	NON_SYNONYMOUS_CODING	clim-bio9	AT1G43140	terminator	16235609	16237109	0	0	0	0	0	0	0	0	0	0	0	0	0	0	0	0	0	0	0	0	0	0	0	0	0	0	0	0	0	0	0	0	0	0	0	0	0	0
1.22244990.A_G.Meristem zone length	1	22244990	A	G	0.368159	NON_SYNONYMOUS_CODING	Meristem zone length	AT1G60370	promoter	22243962	22245462	0	0	0	0	0	0	0	0	0	0	0	0	0	0	0	0	0	0	0	0	0	0	0	0	0	0	0	0	0	0	0	0	0	0	0	0	0	0
1.23385426.C_A.clim-bio9	1	23385426	C	A	0.014	NON_SYNONYMOUS_CODING	clim-bio9	AT1G63060	terminator	23384609	23386109	0	0	0	0	0	0	0	0	0	0	0	0	0	0	0	0	0	0	0	0	0	0	0	0	0	0	0	0	0	0	0	0	0	0	0	0	0	0
1.23264255.C_A.clim-bio9	1	23264255	C	A	0.012	NON_SYNONYMOUS_CODING	clim-bio9	AT1G62830	terminator	23263485	23264985	0	0	0	0	0	0	0	0	0	0	0	0	0	0	0	0	0	0	0	0	0	0	0	0	0	0	0	0	0	0	0	0	0	0	0	0	0	0
1.23651057.C_T.clim-bio9	1	23651057	C	T	0.012	NON_SYNONYMOUS_CODING	clim-bio9	AT1G63750	promoter	23649839	23651339	0	0	0	0	0	0	0	0	0	0	0	0	0	0	0	0	0	0	0	0	0	0	0	0	0	0	0	0	0	0	0	0	0	0	0	0	0	0
1.24861760.C_T.clim-bio9	1	24861760	C	T	0.028	NON_SYNONYMOUS_CODING	clim-bio9	AT1G66650	promoter	24861321	24862821	0	0	0	0	0	0	0	0	0	0	0	0	0	0	0	0	0	0	0	0	0	0	0	0	0	0	0	0	0	-1	0	0	0	0	0	0	0	0
1.27842303.T_C.clim-bio9	1	27842303	T	C	0.07	NON_SYNONYMOUS_CODING	clim-bio9	AT1G74030	promoter	27841632	27843132	0	0	0	0	0	0	0	0	0	0	0	0	0	0	0	0	0	0	0	0	0	0	0	0	0	0	0	0	0	0	0	0	0	0	0	0	0	0
1.187298.C_T.Root length (Day 1)	1	187298	C	T	0.225564	NON_SYNONYMOUS_CODING	Root length (Day 1)	AT1G01510	promoter	186144	187644	0	0	0	0	0	0	0	0	0	0	0	0	0	0	0	0	0	0	0	0	0	0	0	0	0	0	0	0	0	0	0	0	0	0	0	0	0	0
1.187345.C_A.Root length (Day 1)	1	187345	C	A	0.225564	NON_SYNONYMOUS_CODING	Root length (Day 1)	AT1G01510	promoter	186144	187644	0	0	0	0	0	0	0	0	0	0	0	0	0	0	0	0	0	0	0	0	0	0	0	0	0	0	0	0	0	0	0	0	0	0	0	0	0	0
1.4800680.T_G.clim-bio9	1	4800680	T	G	0.02	NON_SYNONYMOUS_CODING	clim-bio9	AT1G14000	terminator	4799783	4801283	0	0	0	0	0	0	0	0	0	0	0	0	0	0	0	0	0	0	0	0	0	0	0	0	0	0	0	0	0	0	0	0	0	0	0	0	0	0
2.8468969.C_A.clim-gs10	2	8468969	C	A	0.0558882	NON_SYNONYMOUS_CODING	clim-gs10	AT2G19560	promoter	8468645	8470145	0	0	0	0	0	0	0	0	0	0	0	0	0	0	0	0	0	0	0	0	0	0	0	0	0	0	0	0	0	0	0	0	0	0	0	0	-1	0
2.8486244.C_T.clim-gs10	2	8486244	C	T	0.0538922	NON_SYNONYMOUS_CODING	clim-gs10	AT2G19620	terminator	8484990	8486490	0	0	0	0	0	0	0	0	0	0	0	0	0	0	0	0	0	0	0	0	0	0	0	0	0	0	0	0	0	0	0	0	0	0	0	0	0	0
2.8495505.C_T.clim-gs10	2	8495505	C	T	0.0538922	NON_SYNONYMOUS_CODING	clim-gs10	AT2G19650	promoter	8495392	8496892	0	0	0	0	0	0	0	0	0	0	0	0	0	0	0	0	0	0	0	0	0	0	0	0	0	0	0	0	0	0	0	0	0	0	0	0	0	0
2.8491053.C_T.clim-gs10	2	8491053	C	T	0.0538922	NON_SYNONYMOUS_CODING	clim-gs10	AT2G19630	promoter	8490610	8492110	0	0	0	0	0	0	0	0	0	0	0	0	0	0	0	0	0	0	0	0	0	0	0	0	0	0	0	0	0	0	0	0	0	0	0	0	0	0
2.8493840.G_A.clim-gs10	2	8493840	G	A	0.0538922	NON_SYNONYMOUS_CODING	clim-gs10	AT2G19640	terminator	8492420	8493920	0	0	0	0	0	0	0	0	0	0	0	0	0	0	0	0	0	0	0	0	0	0	0	0	0	0	0	0	0	0	0	0	0	0	0	0	0	0
2.15233046.T_C.clim-gs10	2	15233046	T	C	0.0518962	NON_SYNONYMOUS_CODING	clim-gs10	AT2G36325	terminator	15232781	15234281	0	0	0	0	0	0	0	0	0	0	0	0	1	0	0	0	0	0	0	0	0	0	0	0	0	0	0	0	0	0	0	0	0	0	0	0	0	0
2.8925289.A_T.clim-gs10	2	8925289	A	T	0.0578842	NON_SYNONYMOUS_CODING	clim-gs10	AT2G20690	terminator	8924474	8925974	0	0	0	0	0	0	0	0	0	0	0	0	0	0	0	0	0	0	0	0	0	0	0	0	0	0	0	0	0	0	0	0	0	0	0	0	0	0
2.8927708.G_A.clim-gs10	2	8927708	G	A	0.0578842	NON_SYNONYMOUS_CODING	clim-gs10	AT2G20710	terminator	8927344	8928844	0	0	0	0	0	1	0	0	0	-1	0	0	-1	0	0	0	0	0	0	0	0	0	0	0	0	0	0	0	0	-1	0	0	0	0	0	0	0	0
2.6772151.C_T.clim-prec9	2	6772151	C	T	0.0139721	NON_SYNONYMOUS_CODING	clim-prec9	AT2G15530	promoter	6771713	6773213	0	0	0	0	0	0	0	0	0	0	0	0	0	0	0	0	0	0	0	0	0	0	0	0	0	0	0	0	0	0	0	0	0	0	0	0	0	0
2.10933253.C_T.Mo98	2	10933253	C	T	0.026087	NON_SYNONYMOUS_CODING	Mo98	AT2G25680	terminator	10932004	10933504	0	0	0	0	0	0	0	0	0	0	0	0	0	0	0	0	0	0	0	0	0	0	0	0	0	0	0	0	0	0	0	0	0	0	0	0	0	0
2.10933180.C_T.Mo98	2	10933180	C	T	0.026087	NON_SYNONYMOUS_CODING	Mo98	AT2G25680	terminator	10932004	10933504	0	0	0	0	0	0	0	0	0	0	0	0	0	0	0	0	0	0	0	0	0	0	0	0	0	0	0	0	0	0	0	0	0	0	0	0	0	0
2.10933199.T_C.Mo98	2	10933199	T	C	0.026087	NON_SYNONYMOUS_CODING	Mo98	AT2G25680	terminator	10932004	10933504	0	0	0	0	0	0	0	0	0	0	0	0	0	0	0	0	0	0	0	0	0	0	0	0	0	0	0	0	0	0	0	0	0	0	0	0	0	0
2.10937845.G_A.Mo98	2	10937845	G	A	0.026087	NON_SYNONYMOUS_CODING	Mo98	AT2G25685	promoter	10937613	10939113	0	0	0	0	0	0	0	0	0	0	0	0	0	0	0	0	0	0	0	0	0	0	0	0	0	0	0	0	0	0	0	0	0	0	0	0	0	0
2.10933305.C_T.Mo98	2	10933305	C	T	0.026087	NON_SYNONYMOUS_CODING	Mo98	AT2G25680	terminator	10932004	10933504	0	0	0	0	0	0	0	0	0	0	0	0	0	0	0	0	0	0	0	0	0	0	0	0	0	0	0	0	0	0	0	0	0	0	0	0	0	0
2.10915908.A_T.Mo98	2	10915908	A	T	0.026087	NON_SYNONYMOUS_CODING	Mo98	AT2G25650	terminator	10915716	10917216	0	0	0	0	0	0	0	0	0	0	0	0	0	0	0	0	0	0	0	0	0	0	0	0	0	0	0	0	0	0	0	0	0	0	0	0	0	0
2.10933298.A_C.Mo98	2	10933298	A	C	0.026087	NON_SYNONYMOUS_CODING	Mo98	AT2G25680	terminator	10932004	10933504	0	0	0	0	0	0	0	0	0	0	0	0	0	0	0	0	0	0	0	0	0	0	0	0	0	0	0	0	0	0	0	0	0	0	0	0	0	0
2.10915536.C_T.Mo98	2	10915536	C	T	0.0231884	NON_SYNONYMOUS_CODING	Mo98	AT2G25640	terminator	10914047	10915547	0	0	0	0	0	0	0	0	0	0	0	0	0	0	0	0	0	0	0	0	0	0	0	0	0	0	0	0	0	0	0	0	0	0	0	0	0	0
2.10914898.G_A.Mo98	2	10914898	G	A	0.0231884	NON_SYNONYMOUS_CODING	Mo98	AT2G25640	terminator	10914047	10915547	0	0	0	0	0	0	0	0	0	0	0	0	0	0	0	0	0	0	0	0	0	0	0	0	0	0	0	0	0	0	0	0	0	0	0	0	0	0
2.10915462.A_G.Mo98	2	10915462	A	G	0.0231884	NON_SYNONYMOUS_CODING	Mo98	AT2G25640	terminator	10914047	10915547	0	0	0	0	0	0	0	0	0	0	0	0	0	0	0	0	0	0	0	0	0	0	0	0	0	0	0	0	0	0	0	0	0	0	0	0	0	0
2.10914840.G_A.Mo98	2	10914840	G	A	0.0231884	NON_SYNONYMOUS_CODING	Mo98	AT2G25640	terminator	10914047	10915547	0	0	0	0	0	0	0	0	0	0	0	0	0	0	0	0	0	0	1	0	0	0	0	0	0	0	0	0	0	0	0	0	0	0	0	0	0	0
2.10915436.G_T.Mo98	2	10915436	G	T	0.0231884	NON_SYNONYMOUS_CODING	Mo98	AT2G25640	terminator	10914047	10915547	0	0	0	0	0	0	0	0	0	0	0	0	0	0	0	0	0	0	0	0	0	0	0	0	0	0	0	0	0	0	0	0	0	0	0	0	0	0
2.10915616.C_A.Mo98	2	10915616	C	A	0.0231884	NON_SYNONYMOUS_CODING	Mo98	AT2G25660	terminator	10914306	10915806	0	0	0	0	0	0	0	0	0	0	0	0	0	0	0	0	0	0	0	0	0	0	0	0	0	0	0	0	0	0	0	0	0	0	0	0	0	0
2.10915677.G_A.Mo98	2	10915677	G	A	0.0231884	NON_SYNONYMOUS_CODING	Mo98	AT2G25660	terminator	10914306	10915806	0	0	0	0	0	0	0	0	0	0	0	0	0	0	0	0	0	0	0	0	0	0	0	0	0	0	0	0	0	0	0	0	0	0	0	0	0	0
2.10915368.A_G.Mo98	2	10915368	A	G	0.0231884	NON_SYNONYMOUS_CODING	Mo98	AT2G25640	terminator	10914047	10915547	0	0	0	0	0	0	0	0	0	0	0	0	0	0	0	0	0	0	0	0	0	0	0	0	0	0	0	0	0	0	0	0	0	0	0	0	0	0
2.10915584.T_G.Mo98	2	10915584	T	G	0.0231884	NON_SYNONYMOUS_CODING	Mo98	AT2G25660	terminator	10914306	10915806	0	0	0	0	0	0	0	0	0	0	0	0	0	0	0	0	0	0	0	0	0	0	0	0	0	0	0	0	0	0	0	0	0	0	0	0	0	0
2.10915669.T_C.Mo98	2	10915669	T	C	0.0231884	NON_SYNONYMOUS_CODING	Mo98	AT2G25660	terminator	10914306	10915806	0	0	0	0	0	0	0	0	0	0	0	0	0	0	0	0	0	0	0	0	0	0	0	0	0	0	0	0	0	0	0	0	0	0	0	0	0	0
2.10914802.G_A.Mo98	2	10914802	G	A	0.0231884	NON_SYNONYMOUS_CODING	Mo98	AT2G25640	terminator	10914047	10915547	0	0	0	0	0	0	0	0	0	0	0	0	0	0	0	0	0	0	0	0	0	0	0	0	0	0	0	0	0	0	0	0	0	0	0	0	0	0
2.8373612.G_T.clim-gs10	2	8373612	G	T	0.0459082	NON_SYNONYMOUS_CODING	clim-gs10	AT2G19340	terminator	8372765	8374265	0	0	0	0	0	0	0	0	0	0	0	0	0	0	0	0	0	0	0	0	0	0	0	0	0	0	0	0	0	0	0	0	0	0	0	0	0	0
2.8387530.C_T.clim-gs10	2	8387530	C	T	0.0459082	NON_SYNONYMOUS_CODING	clim-gs10	AT2G19380	terminator	8386512	8388012	0	0	0	0	0	0	0	0	0	0	0	0	0	0	0	0	0	0	0	0	0	0	0	0	0	0	0	0	0	0	0	0	0	0	0	0	0	0
2.8326209.G_A.clim-gs10	2	8326209	G	A	0.0459082	NON_SYNONYMOUS_CODING	clim-gs10	AT2G19190	terminator	8325048	8326548	0	0	0	0	0	0	0	0	0	0	0	0	0	0	0	0	0	0	0	0	0	0	0	0	0	0	0	0	0	0	0	0	0	0	0	0	0	0
2.8359902.A_G.clim-gs10	2	8359902	A	G	0.0459082	NON_SYNONYMOUS_CODING	clim-gs10	AT2G19260	terminator	8359712	8361212	0	0	0	0	0	0	0	0	0	0	0	0	0	0	0	0	0	0	0	0	0	0	0	0	0	0	0	0	0	0	0	0	0	0	0	0	0	0
2.8384085.A_G.clim-gs10	2	8384085	A	G	0.0459082	NON_SYNONYMOUS_CODING	clim-gs10	AT2G19360	terminator	8382874	8384374	0	0	0	0	0	0	0	0	0	0	0	0	0	0	0	0	0	0	0	0	0	0	0	0	0	0	0	0	0	0	0	0	0	0	0	0	0	0
2.10914941.T_A.Mo98	2	10914941	T	A	0.0521739	NON_SYNONYMOUS_CODING	Mo98	AT2G25640	terminator	10914047	10915547	0	0	0	0	0	0	0	0	0	0	0	0	0	0	0	0	0	0	0	0	0	0	0	0	0	0	0	0	0	0	0	0	0	0	0	0	0	0
2.10915258.A_G.Mo98	2	10915258	A	G	0.0521739	NON_SYNONYMOUS_CODING	Mo98	AT2G25640	terminator	10914047	10915547	0	0	0	0	0	0	0	0	0	0	0	0	0	0	0	0	0	0	0	0	0	0	0	0	0	0	0	0	0	0	0	0	0	0	0	0	0	0
2.10915243.A_G.Mo98	2	10915243	A	G	0.0521739	NON_SYNONYMOUS_CODING	Mo98	AT2G25640	terminator	10914047	10915547	0	0	0	0	0	0	0	0	0	0	0	0	0	0	0	0	0	0	-1	0	0	0	0	0	0	0	0	0	0	0	0	0	0	0	0	0	0	0
2.10915249.G_A.Mo98	2	10915249	G	A	0.0521739	NON_SYNONYMOUS_CODING	Mo98	AT2G25640	terminator	10914047	10915547	0	0	0	0	0	0	0	0	0	0	0	0	0	0	0	0	0	0	0	0	0	0	0	0	0	0	0	0	0	0	0	0	0	0	0	0	0	0
2.10915191.G_A.Mo98	2	10915191	G	A	0.0405797	NON_SYNONYMOUS_CODING	Mo98	AT2G25640	terminator	10914047	10915547	0	0	0	0	0	0	0	0	0	0	0	0	0	0	0	0	0	0	0	0	0	0	0	0	0	0	0	0	0	0	0	0	0	0	0	0	0	0
2.10915187.G_T.Mo98	2	10915187	G	T	0.0405797	NON_SYNONYMOUS_CODING	Mo98	AT2G25640	terminator	10914047	10915547	0	0	0	0	0	0	0	0	0	0	-1	0	0	0	0	0	0	0	0	0	0	0	0	0	0	0	0	0	0	0	0	0	0	0	0	0	0	0
2.8928225.C_A.clim-gs10	2	8928225	C	A	0.0459082	NON_SYNONYMOUS_CODING	clim-gs10	AT2G20710	terminator	8927344	8928844	0	0	0	0	0	0	0	0	0	0	0	0	0	0	0	0	0	0	0	0	0	0	0	0	0	0	0	0	0	0	0	0	0	0	0	0	0	0
2.15665194.T_G.clim-gs10	2	15665194	T	G	0.0459082	NON_SYNONYMOUS_CODING	clim-gs10	AT2G37310	terminator	15663799	15665299	0	0	0	0	0	0	0	0	0	0	0	0	0	0	0	0	0	0	0	0	0	0	0	0	0	0	0	0	0	0	0	0	0	0	0	0	0	0
2.17035197.T_C.clim-bio4	2	17035197	T	C	0.0419162	NON_SYNONYMOUS_CODING	clim-bio4	AT2G40810	terminator	17034100	17035600	0	0	0	0	0	0	0	0	0	0	0	1	0	0	0	0	0	0	0	0	0	0	0	0	0	0	0	0	0	0	0	0	0	0	0	0	0	0
2.17021183.C_G.clim-bio4	2	17021183	C	G	0.0419162	NON_SYNONYMOUS_CODING	clim-bio4	AT2G40780	promoter	17020504	17022004	0	0	0	0	0	0	0	0	0	0	0	0	0	0	0	0	0	0	0	0	0	0	0	0	0	0	0	0	0	0	0	0	0	0	0	0	0	0
2.17008386.G_A.clim-bio4	2	17008386	G	A	0.0419162	NON_SYNONYMOUS_CODING	clim-bio4	AT2G40745	terminator	17007173	17008673	0	0	0	0	0	0	0	0	0	0	0	0	0	0	0	0	0	0	0	0	0	0	0	0	0	0	0	0	0	0	0	0	0	0	0	0	0	0
2.17023588.T_C.clim-bio4	2	17023588	T	C	0.0419162	NON_SYNONYMOUS_CODING	clim-bio4	AT2G40800	terminator	17023254	17024754	0	0	0	0	0	0	0	0	0	0	0	0	0	0	0	0	0	0	0	0	0	0	0	0	0	0	0	0	0	0	0	0	0	0	0	0	0	0
2.8116755.T_A.clim-gs10	2	8116755	T	A	0.0459082	NON_SYNONYMOUS_CODING	clim-gs10	AT2G18720	promoter	8116585	8118085	0	0	0	0	0	0	0	0	0	0	0	0	0	0	0	0	0	0	0	0	0	0	0	0	0	0	0	0	0	0	0	0	0	0	0	0	0	0
2.8184123.G_A.clim-gs10	2	8184123	G	A	0.0459082	NON_SYNONYMOUS_CODING	clim-gs10	AT2G18890	promoter	8182637	8184137	0	0	0	0	0	0	0	0	0	0	0	0	0	0	0	0	0	0	0	0	0	0	0	0	0	0	0	0	0	0	0	0	0	0	0	0	0	0
2.8469065.G_T.clim-gs10	2	8469065	G	T	0.0459082	NON_SYNONYMOUS_CODING	clim-gs10	AT2G19560	promoter	8468645	8470145	0	0	0	0	0	0	0	0	0	0	0	0	0	0	0	0	0	0	0	0	0	0	-1	0	0	0	0	0	0	0	0	0	0	0	0	0	0	0
2.8465372.C_T.clim-gs10	2	8465372	C	T	0.0459082	NON_SYNONYMOUS_CODING	clim-gs10	AT2G19560	terminator	8464689	8466189	0	0	0	0	0	0	0	0	0	0	0	0	0	0	0	0	0	0	0	0	0	0	0	0	0	0	0	0	0	0	0	0	0	0	0	0	0	0
2.13168573.T_C.DTFlocSweden2008	2	13168573	T	C	0.0170455	NON_SYNONYMOUS_CODING	DTFlocSweden2008	AT2G30940	promoter	13167532	13169032	0	0	0	0	0	0	0	0	0	0	0	0	0	0	0	0	0	0	0	0	0	0	0	0	0	0	0	0	0	0	0	0	0	0	0	0	0	0
2.10934335.A_G.Mo98	2	10934335	A	G	0.0463768	NON_SYNONYMOUS_CODING	Mo98	AT2G25680	promoter	10934104	10935604	0	0	0	0	0	0	0	0	0	0	0	0	0	0	0	0	0	0	0	0	0	0	0	0	0	0	0	0	0	0	0	0	0	0	0	0	0	0
2.7473647.C_T.clim-gs9	2	7473647	C	T	0.0219561	NON_SYNONYMOUS_CODING	clim-gs9	AT2G17160	terminator	7473512	7475012	0	0	0	0	0	0	0	0	0	0	0	0	0	0	0	0	0	0	0	0	0	0	0	0	0	0	0	0	0	0	0	0	0	0	0	0	0	0
2.9114493.C_T.clim-bio9	2	9114493	C	T	0.012	NON_SYNONYMOUS_CODING	clim-bio9	AT2G21300	terminator	9113031	9114531	0	0	0	0	0	0	0	0	0	0	0	0	0	0	0	0	0	0	0	0	0	0	0	0	0	0	0	0	0	0	0	0	0	0	0	0	0	0
2.9112491.C_A.clim-bio9	2	9112491	C	A	0.012	NON_SYNONYMOUS_CODING	clim-bio9	AT2G21280	promoter	9112276	9113776	0	0	0	0	0	0	0	0	0	0	0	0	0	0	0	0	0	0	0	0	0	0	0	0	0	0	0	0	0	0	0	0	0	0	0	0	0	0
2.9112964.G_T.clim-bio9	2	9112964	G	T	0.012	NON_SYNONYMOUS_CODING	clim-bio9	AT2G21280	promoter	9112276	9113776	0	0	0	0	0	0	0	0	0	0	0	0	0	0	0	0	0	0	0	0	0	0	0	0	0	0	0	0	0	0	0	0	0	0	0	0	0	0
2.11009614.G_A.Mo98	2	11009614	G	A	0.0318841	NON_SYNONYMOUS_CODING	Mo98	AT2G25800	promoter	11009361	11010861	0	0	0	0	0	0	0	0	0	0	0	0	0	0	0	0	0	0	0	0	0	0	0	0	0	0	0	0	0	0	0	0	0	0	0	0	0	0
2.19277586.A_T.clim-bio9	2	19277586	A	T	0.044	NON_SYNONYMOUS_CODING	clim-bio9	AT2G46915	promoter	19277273	19278773	0	0	0	0	0	0	0	0	0	0	0	0	0	0	0	0	0	0	0	0	0	0	0	0	0	0	0	0	0	0	0	0	0	0	0	0	0	0
2.10770285.T_C.clim-tmax1	2	10770285	T	C	0.0219561	NON_SYNONYMOUS_CODING	clim-tmax1	AT2G25297	terminator	10769675	10771175	0	0	0	0	0	0	0	0	0	0	0	0	0	0	0	0	0	0	0	0	0	0	0	0	0	0	0	0	0	0	0	0	0	0	0	0	0	0
2.10291652.G_A.clim-tmax12	2	10291652	G	A	0.0139721	NON_SYNONYMOUS_CODING	clim-tmax12	AT2G24205	promoter	10290347	10291847	0	0	0	0	0	0	0	0	0	0	0	0	0	0	0	0	0	0	0	0	0	0	0	0	0	0	0	0	0	0	0	0	0	0	0	0	0	0
2.13859967.C_T.2W	2	13859967	C	T	0.157895	NON_SYNONYMOUS_CODING	2W	AT2G32680	terminator	13858768	13860268	0	0	0	0	0	0	0	0	0	0	0	0	0	0	0	0	0	0	0	0	0	0	0	0	0	0	0	0	0	0	0	0	0	0	0	0	0	0
2.17075553.T_A.clim-aet6	2	17075553	T	A	0.0399202	NON_SYNONYMOUS_CODING	clim-aet6	AT2G40930	terminator	17075310	17076810	0	0	0	0	0	0	0	0	0	0	0	0	0	0	0	0	0	0	0	0	0	0	0	0	0	0	0	0	0	0	0	0	0	0	0	0	0	0
2.18177062.G_A.LN22	2	18177062	G	A	0.0681818	NON_SYNONYMOUS_CODING	LN22	AT2G43890	promoter	18175830	18177330	0	0	0	0	0	0	0	0	0	0	0	0	0	0	0	0	0	0	0	0	0	0	0	0	0	0	0	0	0	0	0	0	0	0	0	0	0	0
2.19503011.C_A.clim-bio9	2	19503011	C	A	0.042	NON_SYNONYMOUS_CODING	clim-bio9	AT2G47520	terminator	19501775	19503275	0	0	0	0	0	0	0	0	0	0	0	0	0	0	0	0	0	0	0	0	0	0	0	0	0	0	0	0	0	0	0	0	0	0	0	0	0	0
2.10356382.G_T.clim-tmin6	2	10356382	G	T	0.0139721	NON_SYNONYMOUS_CODING	clim-tmin6	AT2G08015	promoter	10355781	10357281	0	0	0	0	0	0	0	0	0	0	0	0	0	0	0	0	0	0	0	0	0	0	0	0	0	0	0	0	0	0	0	0	0	0	0	0	0	0
2.10399040.G_T.clim-tmin6	2	10399040	G	T	0.0139721	NON_SYNONYMOUS_CODING	clim-tmin6	AT2G24480	terminator	10397684	10399184	0	0	0	0	0	0	0	0	0	0	0	0	0	0	0	0	0	0	0	0	0	0	0	0	0	0	0	0	0	0	0	0	0	0	0	0	0	0
2.10383727.C_G.clim-tmin6	2	10383727	C	G	0.0139721	NON_SYNONYMOUS_CODING	clim-tmin6	AT2G24420	terminator	10382905	10384405	0	0	0	0	0	0	0	0	0	0	0	0	0	0	0	0	0	0	0	0	0	0	0	0	0	0	0	0	0	0	0	0	0	0	0	0	0	0
2.7883845.C_T.clim-tmin11	2	7883845	C	T	0.0139721	NON_SYNONYMOUS_CODING	clim-tmin11	AT2G18130	promoter	7883435	7884935	0	0	0	0	0	0	0	0	0	0	0	0	0	0	0	0	0	0	0	0	0	0	0	0	0	1	0	0	0	0	0	0	0	0	0	0	0	0
2.6974620.C_T.clim-gs8	2	6974620	C	T	0.0159681	NON_SYNONYMOUS_CODING	clim-gs8	AT2G16030	promoter	6974507	6976007	0	0	0	0	0	0	0	0	0	0	0	0	0	0	0	0	0	0	0	0	0	0	0	0	0	0	0	0	0	0	0	0	0	0	0	0	0	0
2.6976261.C_T.clim-gs8	2	6976261	C	T	0.0159681	NON_SYNONYMOUS_CODING	clim-gs8	AT2G16040	promoter	6975016	6976516	0	0	0	0	0	0	0	0	0	0	0	0	0	0	0	0	0	0	0	0	0	0	0	0	0	0	0	0	0	0	0	0	0	0	0	0	0	0
2.14906077.C_A.clim-tmax2	2	14906077	C	A	0.0239521	NON_SYNONYMOUS_CODING	clim-tmax2	AT2G35460	promoter	14904787	14906287	0	0	0	0	0	0	0	0	0	0	0	0	0	0	0	0	0	0	0	0	0	0	0	0	0	0	0	0	0	0	0	0	0	0	0	0	0	0
2.14905962.A_C.clim-tmax2	2	14905962	A	C	0.0239521	NON_SYNONYMOUS_CODING	clim-tmax2	AT2G35460	promoter	14904787	14906287	0	0	0	0	0	0	0	0	0	0	0	0	0	0	0	0	0	0	0	0	0	0	0	0	0	0	0	0	0	0	0	0	0	0	0	0	0	0
2.12857325.A_T.clim-tmax2	2	12857325	A	T	0.0239521	NON_SYNONYMOUS_CODING	clim-tmax2	AT2G30110	promoter	12857227	12858727	0	0	0	0	0	0	0	0	0	0	0	0	0	0	0	0	0	0	1	0	0	0	0	0	0	0	0	0	0	0	0	0	0	0	0	0	0	0
2.13737133.A_T.clim-tmax2	2	13737133	A	T	0.0239521	NON_SYNONYMOUS_CODING	clim-tmax2	AT2G32360	promoter	13737046	13738546	0	0	0	0	0	-1	0	0	0	0	0	0	0	0	0	0	0	0	0	0	0	0	0	0	0	0	0	0	0	0	0	0	0	0	0	0	0	0
2.10792939.C_T.clim-tmax1	2	10792939	C	T	0.0159681	NON_SYNONYMOUS_CODING	clim-tmax1	AT2G25340	terminator	10791663	10793163	0	0	0	0	0	0	0	0	0	0	0	0	0	0	0	0	0	0	0	0	0	0	0	0	0	0	0	0	0	0	0	0	0	0	0	0	0	0
2.3651226.C_T.clim-tmax1	2	3651226	C	T	0.011976	NON_SYNONYMOUS_CODING	clim-tmax1	AT2G09388	promoter	3650155	3651655	0	0	0	0	0	0	0	0	0	0	0	0	0	0	0	0	0	0	0	0	0	0	0	0	0	0	0	0	0	-1	0	0	0	0	0	0	0	0
2.15002824.G_A.2W	2	15002824	G	A	0.131579	NON_SYNONYMOUS_CODING	2W	AT2G35690	terminator	15002573	15004073	0	0	0	0	0	0	0	0	0	0	0	0	0	0	0	0	0	0	0	0	0	0	0	0	0	0	0	0	0	0	0	0	0	0	0	0	0	0
2.7076038.A_C.clim-gs6	2	7076038	A	C	0.0199601	NON_SYNONYMOUS_CODING	clim-gs6	AT2G16360	terminator	7075712	7077212	0	0	0	0	0	0	0	0	0	0	0	0	0	0	0	0	0	0	0	0	0	0	0	0	0	0	0	0	0	0	0	0	0	0	0	0	0	0
2.13858056.C_A.2W	2	13858056	C	A	0.164474	NON_SYNONYMOUS_CODING	2W	AT2G32670	promoter	13856876	13858376	0	0	0	0	0	1	0	0	0	0	0	0	0	0	0	0	0	0	0	0	0	0	0	0	0	0	0	0	0	0	0	0	0	0	0	0	0	0
2.17361718.T_C.clim-tmin6	2	17361718	T	C	0.011976	NON_SYNONYMOUS_CODING	clim-tmin6	AT2G41650	promoter	17361644	17363144	0	0	0	0	0	0	0	0	0	0	0	0	0	0	0	0	0	0	0	0	0	0	0	0	0	0	0	0	0	0	0	0	0	0	0	0	0	0
2.17374179.A_G.clim-tmin6	2	17374179	A	G	0.011976	NON_SYNONYMOUS_CODING	clim-tmin6	AT2G41670	promoter	17372996	17374496	0	0	0	0	0	0	0	0	0	0	0	0	0	0	0	0	0	0	0	0	0	0	0	0	0	0	0	0	0	0	0	0	0	0	0	0	0	0
2.17270054.T_A.clim-tmin6	2	17270054	T	A	0.011976	NON_SYNONYMOUS_CODING	clim-tmin6	AT2G41430	terminator	17270042	17271542	0	0	0	0	0	0	0	0	0	0	0	0	0	0	0	0	0	0	0	0	0	0	0	0	0	0	0	0	0	0	0	0	0	0	0	0	0	0
2.17301964.G_T.clim-tmin6	2	17301964	G	T	0.011976	NON_SYNONYMOUS_CODING	clim-tmin6	AT2G41490	promoter	17300571	17302071	0	0	0	0	0	0	0	0	0	0	0	0	0	0	0	0	0	0	0	0	0	0	0	0	0	0	0	0	0	0	0	0	0	0	0	0	0	0
2.10588191.A_C.clim-tmin9	2	10588191	A	C	0.0199601	NON_SYNONYMOUS_CODING	clim-tmin9	AT2G24870	terminator	10587568	10589068	0	0	0	0	0	0	0	0	0	0	0	0	0	0	0	0	0	0	0	0	0	0	0	0	0	0	0	0	0	0	0	0	0	0	0	0	0	0
2.18087007.T_A.clim-tmax12	2	18087007	T	A	0.0359281	NON_SYNONYMOUS_CODING	clim-tmax12	AT2G43600	promoter	18086585	18088085	0	0	0	0	0	0	0	0	0	0	0	0	0	0	0	0	0	0	0	0	0	0	0	0	0	0	0	0	0	0	0	0	0	0	0	0	0	0
2.7868070.A_G.clim-tmax12	2	7868070	A	G	0.0159681	NON_SYNONYMOUS_CODING	clim-tmax12	AT2G18090	terminator	7867320	7868820	0	0	0	0	0	0	0	0	0	0	0	0	0	0	0	0	0	0	0	0	0	0	0	0	0	0	0	0	0	0	0	0	0	0	0	0	0	0
2.10405542.G_A.clim-tmin6	2	10405542	G	A	0.0159681	NON_SYNONYMOUS_CODING	clim-tmin6	AT2G24510	terminator	10405150	10406650	0	0	0	0	0	0	0	0	0	0	0	0	0	0	0	0	0	0	0	0	0	0	0	0	0	0	0	0	1	0	0	0	0	0	0	0	0	0
2.16245411.G_C.clim-aet11	2	16245411	G	C	0.011976	NON_SYNONYMOUS_CODING	clim-aet11	AT2G38905	promoter	16244031	16245531	0	0	0	0	0	0	0	0	0	0	0	0	0	0	0	0	0	0	0	0	0	0	0	0	0	0	0	-1	0	0	0	0	0	0	0	0	0	0
2.19205415.G_C.clim-bio9	2	19205415	G	C	0.052	NON_SYNONYMOUS_CODING	clim-bio9	AT2G46735	terminator	19204636	19206136	0	0	0	0	0	0	0	0	0	0	0	0	0	0	0	0	0	0	0	0	0	0	0	0	0	0	0	0	0	0	0	0	0	0	0	0	0	0
2.19205414.G_C.clim-bio9	2	19205414	G	C	0.052	NON_SYNONYMOUS_CODING	clim-bio9	AT2G46735	terminator	19204636	19206136	0	0	0	0	0	0	0	0	0	0	0	0	0	0	0	0	0	0	0	0	0	0	0	0	0	0	0	0	0	0	0	0	0	0	0	0	0	0
2.4590316.A_C.clim-bio9	2	4590316	A	C	0.012	NON_SYNONYMOUS_CODING	clim-bio9	AT2G11462	promoter	4589878	4591378	0	0	0	0	0	0	0	0	0	1	0	0	0	0	0	0	0	0	0	0	0	0	0	0	0	0	0	0	0	0	0	0	0	0	0	0	0	0
2.4590194.C_A.clim-bio9	2	4590194	C	A	0.012	NON_SYNONYMOUS_CODING	clim-bio9	AT2G11462	promoter	4589878	4591378	0	0	0	0	0	0	0	0	0	0	0	0	0	0	0	0	0	0	0	0	0	0	0	0	0	0	0	0	0	0	0	0	0	0	0	0	0	0
2.9604507.A_C.LD	2	9604507	A	C	0.299401	NON_SYNONYMOUS_CODING	LD	AT2G22610	terminator	9604276	9605776	0	0	0	0	0	0	0	0	0	0	0	0	0	0	0	0	0	0	0	0	0	0	0	0	0	0	0	0	0	0	0	0	0	0	0	0	0	0
2.19376321.C_T.clim-bio9	2	19376321	C	T	0.042	NON_SYNONYMOUS_CODING	clim-bio9	AT2G47190	promoter	19374984	19376484	0	0	0	0	0	0	0	0	0	0	0	0	0	0	0	0	0	0	0	0	0	0	0	0	0	0	0	0	0	0	0	0	0	0	0	0	0	0
2.19377148.T_C.clim-bio9	2	19377148	T	C	0.042	NON_SYNONYMOUS_CODING	clim-bio9	AT2G47210	promoter	19376718	19378218	0	0	0	0	0	0	0	0	0	0	0	0	0	0	0	0	0	0	0	0	0	0	0	0	0	0	0	0	0	0	0	0	0	0	0	0	0	0
2.19376410.G_T.clim-bio9	2	19376410	G	T	0.042	NON_SYNONYMOUS_CODING	clim-bio9	AT2G47190	promoter	19374984	19376484	0	0	0	0	0	0	0	0	0	0	0	0	0	0	0	0	0	0	0	0	0	0	0	0	0	0	0	0	0	0	0	0	0	0	0	0	0	0
2.451786.C_T.clim-tmax12	2	451786	C	T	0.0978044	NON_SYNONYMOUS_CODING	clim-tmax12	AT2G01960	terminator	451410	452910	0	0	0	0	0	0	0	0	0	0	0	0	0	0	0	0	0	0	0	0	0	0	0	0	0	0	0	0	-1	0	0	0	0	0	0	0	0	0
2.10574078.G_C.clim-tmin9	2	10574078	G	C	0.0219561	NON_SYNONYMOUS_CODING	clim-tmin9	AT2G24810	promoter	10572861	10574361	0	0	0	0	0	0	0	0	0	0	0	0	0	0	0	0	0	0	0	0	0	0	0	0	0	0	0	0	0	0	0	0	0	0	0	0	0	0
2.3651228.G_A.clim-bio9	2	3651228	G	A	0.012	NON_SYNONYMOUS_CODING	clim-bio9	AT2G09388	promoter	3650155	3651655	0	0	0	0	0	0	0	0	0	0	0	0	0	0	0	0	0	0	0	0	0	0	0	0	0	0	0	0	0	-1	0	0	0	0	0	0	0	0
2.7445750.T_G.clim-gs8	2	7445750	T	G	0.0199601	NON_SYNONYMOUS_CODING	clim-gs8	AT2G17110	promoter	7445599	7447099	0	0	0	0	0	0	0	0	0	0	0	0	0	0	0	0	0	0	0	0	0	0	0	0	0	0	0	0	0	0	0	0	0	0	0	0	0	0
2.7463387.C_T.clim-gs8	2	7463387	C	T	0.0199601	NON_SYNONYMOUS_CODING	clim-gs8	AT2G17130	promoter	7462107	7463607	0	0	0	0	0	0	0	0	0	0	0	0	0	0	0	0	0	0	0	0	0	0	0	0	0	0	0	0	0	0	0	0	0	0	0	0	0	0
2.8447233.A_C.Gravitropic setpoint angle (GSA)	2	8447233	A	C	0.303738	NON_SYNONYMOUS_CODING	Gravitropic setpoint angle (GSA)	AT2G19500	promoter	8446855	8448355	0	0	0	0	0	0	0	0	0	0	0	0	0	0	0	0	0	0	0	0	0	0	0	0	0	0	0	0	0	0	0	0	0	0	0	0	0	0
2.16536922.G_T.clim-aet4	2	16536922	G	T	0.0199601	NON_SYNONYMOUS_CODING	clim-aet4	AT2G39670	terminator	16536818	16538318	0	0	0	0	0	0	0	0	0	0	0	0	0	0	0	0	0	0	0	0	0	0	0	0	0	0	0	0	0	0	0	0	0	0	0	0	0	0
2.10428422.T_A.clim-bio1	2	10428422	T	A	0.018	NON_SYNONYMOUS_CODING	clim-bio1	AT2G24540	terminator	10427183	10428683	0	0	0	0	0	0	0	0	0	0	0	0	0	0	0	0	0	0	0	0	0	0	0	0	0	0	0	0	0	0	0	0	0	0	0	0	0	0
2.10662467.G_A.clim-bio1	2	10662467	G	A	0.018	NON_SYNONYMOUS_CODING	clim-bio1	AT2G25060	promoter	10661189	10662689	0	0	0	0	0	0	0	0	0	0	0	0	0	0	0	0	0	0	0	0	0	0	0	0	0	0	0	0	0	0	0	0	0	0	0	0	0	0
2.19308096.G_A.clim-bio9	2	19308096	G	A	0.044	NON_SYNONYMOUS_CODING	clim-bio9	AT2G46990	promoter	19306713	19308213	0	0	0	0	0	0	0	0	0	0	0	0	0	0	0	0	0	0	0	0	0	0	0	0	0	0	0	0	0	0	0	0	0	0	0	0	0	0
2.19486358.C_A.clim-bio9	2	19486358	C	A	0.04	NON_SYNONYMOUS_CODING	clim-bio9	AT2G47485	terminator	19486333	19487833	0	0	0	0	0	0	0	0	0	0	0	0	0	0	0	0	0	0	0	0	0	0	0	0	0	0	0	0	0	0	0	0	0	0	0	0	0	0
2.19418165.T_A.clim-bio9	2	19418165	T	A	0.04	NON_SYNONYMOUS_CODING	clim-bio9	AT2G47280	terminator	19417883	19419383	0	0	0	0	0	0	0	0	0	0	0	0	0	0	0	0	0	0	0	0	0	0	0	0	0	0	0	0	0	0	0	0	0	0	0	0	0	0
2.19484407.G_T.clim-bio9	2	19484407	G	T	0.04	NON_SYNONYMOUS_CODING	clim-bio9	AT2G47470	terminator	19483515	19485015	0	0	0	0	0	0	0	0	0	0	0	0	0	0	0	0	0	0	0	0	0	0	0	0	0	0	0	0	0	0	0	0	0	0	0	0	0	0
2.2373880.G_A.clim-bio9	2	2373880	G	A	0.014	NON_SYNONYMOUS_CODING	clim-bio9	AT2G06095	promoter	2372521	2374021	0	0	0	0	0	0	0	0	0	0	0	0	0	0	0	0	0	0	0	0	0	0	0	0	0	0	0	0	0	0	0	0	0	0	0	0	0	0
2.9172187.G_A.clim-bio9	2	9172187	G	A	0.014	NON_SYNONYMOUS_CODING	clim-bio9	AT2G21420	terminator	9171246	9172746	0	0	0	0	0	0	0	0	0	0	0	0	0	0	0	0	0	0	0	0	0	0	0	0	0	0	0	0	0	0	0	0	0	0	0	0	0	0
2.16724161.C_T.clim-bio9	2	16724161	C	T	0.02	NON_SYNONYMOUS_CODING	clim-bio9	AT2G40030	terminator	16723218	16724718	0	0	0	0	0	0	0	0	0	0	0	0	0	0	0	0	0	0	0	0	0	0	0	0	0	0	0	0	0	0	0	0	0	0	0	0	0	0
3.7474937.C_G.clim-bio11	3	7474937	C	G	0.012024	NON_SYNONYMOUS_CODING	clim-bio11	AT3G21270	promoter	7473543	7475043	0	0	0	0	0	0	0	0	0	0	0	0	0	0	0	0	0	0	-1	0	0	0	0	0	0	0	0	0	0	0	0	0	0	0	0	0	0	0
3.7275974.G_A.clim-tmin11	3	7275974	G	A	0.0159681	NON_SYNONYMOUS_CODING	clim-tmin11	AT3G20810	promoter	7274644	7276144	0	0	0	0	0	0	0	0	0	0	0	0	0	0	0	0	0	0	0	0	0	0	0	0	0	0	0	0	0	0	0	0	0	0	0	0	0	0
3.8025073.C_T.clim-gs tmax	3	8025073	C	T	0.011976	NON_SYNONYMOUS_CODING	clim-gs tmax	AT3G22690	promoter	8024094	8025594	0	0	0	0	0	0	0	0	0	0	0	0	0	0	0	0	0	0	0	0	0	0	0	0	0	0	0	0	0	0	0	0	0	0	0	0	0	0
3.182905.A_T.clim-gs tmax	3	182905	A	T	0.011976	NON_SYNONYMOUS_CODING	clim-gs tmax	AT3G01460	terminator	181954	183454	0	0	0	0	0	0	0	0	0	0	0	0	0	0	0	0	0	0	0	0	0	0	0	0	0	0	0	0	0	0	0	0	0	0	0	0	0	0
3.19822940.A_G.YEL	3	19822940	A	G	0.0631579	NON_SYNONYMOUS_CODING	YEL	AT3G53470	promoter	19821678	19823178	0	0	0	0	0	0	0	0	0	0	0	0	0	0	0	0	0	0	0	0	0	0	0	0	0	0	0	0	0	0	0	0	0	0	0	0	0	0
3.7346745.C_A.clim-tmin3	3	7346745	C	A	0.0186722	NON_SYNONYMOUS_CODING	clim-tmin3	AT3G20960	terminator	7346710	7348210	0	0	0	0	0	0	0	0	0	0	0	0	0	0	0	0	0	0	0	0	0	0	0	0	0	0	0	0	0	0	0	0	0	0	0	0	0	0
3.7364191.T_C.clim-tmin3	3	7364191	T	C	0.0186722	NON_SYNONYMOUS_CODING	clim-tmin3	AT3G21000	promoter	7362879	7364379	0	0	0	0	0	0	0	0	0	0	0	0	0	0	0	0	0	0	0	0	0	0	0	0	0	-1	0	0	0	0	0	0	0	0	0	0	0	0
3.8623083.T_C.clim-gs10	3	8623083	T	C	0.0399202	NON_SYNONYMOUS_CODING	clim-gs10	AT3G23880	promoter	8622714	8624214	0	0	0	0	0	0	0	0	0	0	0	0	0	0	0	0	0	0	-1	0	0	0	0	0	0	0	0	0	0	0	0	0	0	0	0	0	0	0
3.4342166.G_A.clim-bio4	3	4342166	G	A	0.0359281	NON_SYNONYMOUS_CODING	clim-bio4	AT3G13370	terminator	4341730	4343230	0	0	0	0	0	0	0	0	0	0	0	0	0	0	0	0	0	0	0	0	0	0	0	0	0	0	0	0	0	0	0	0	0	0	0	0	0	0
3.4429743.C_T.clim-bio4	3	4429743	C	T	0.0359281	NON_SYNONYMOUS_CODING	clim-bio4	AT3G13570	terminator	4428255	4429755	0	0	0	0	0	0	0	0	0	0	0	0	0	0	0	0	0	0	0	0	0	0	0	0	0	0	0	0	0	0	0	0	0	0	0	0	0	0
3.7233710.T_C.clim-tmax1	3	7233710	T	C	0.0179641	NON_SYNONYMOUS_CODING	clim-tmax1	AT3G20700	terminator	7232524	7234024	0	0	0	0	0	0	0	0	0	0	0	0	0	0	0	0	0	0	0	0	0	0	0	0	0	0	0	0	0	1	0	0	0	0	0	0	0	0
3.7238074.G_A.clim-tmax1	3	7238074	G	A	0.0179641	NON_SYNONYMOUS_CODING	clim-tmax1	AT3G20710	terminator	7236817	7238317	0	0	0	0	0	0	0	0	0	0	0	0	0	0	0	0	0	0	0	0	0	0	0	0	0	0	0	0	0	0	0	0	0	0	0	0	0	0
3.7231061.G_A.clim-tmax1	3	7231061	G	A	0.0179641	NON_SYNONYMOUS_CODING	clim-tmax1	AT3G20670	terminator	7229646	7231146	0	0	0	0	0	0	0	0	0	0	0	0	0	0	0	0	0	0	0	0	0	0	0	0	0	0	0	0	0	0	0	0	0	0	0	0	0	0
3.7234031.C_T.clim-tmax1	3	7234031	C	T	0.0179641	NON_SYNONYMOUS_CODING	clim-tmax1	AT3G20700	promoter	7234005	7235505	0	0	0	0	0	0	0	0	0	0	0	0	0	0	0	0	0	0	0	0	0	0	0	0	0	0	0	0	1	0	0	0	0	0	0	0	0	0
3.7234419.C_T.clim-tmax1	3	7234419	C	T	0.0179641	NON_SYNONYMOUS_CODING	clim-tmax1	AT3G20700	promoter	7234005	7235505	0	0	0	0	0	0	0	0	0	0	0	0	0	0	0	0	0	0	0	0	0	0	0	0	0	0	0	0	0	0	0	0	0	0	0	0	0	0
3.7238075.C_A.clim-tmax1	3	7238075	C	A	0.0179641	NON_SYNONYMOUS_CODING	clim-tmax1	AT3G20710	terminator	7236817	7238317	0	0	0	0	0	0	0	0	0	0	0	0	0	0	0	0	0	0	0	0	0	0	0	0	0	0	0	0	0	0	0	0	0	0	0	0	0	0
3.7420229.C_G.clim-gs tmax	3	7420229	C	G	0.011976	NON_SYNONYMOUS_CODING	clim-gs tmax	AT3G21165	terminator	7418941	7420441	0	0	0	0	0	0	0	0	0	0	0	0	0	0	0	0	0	0	0	0	0	0	0	0	0	0	0	0	0	0	0	0	0	0	0	0	0	0
3.7247678.C_G.clim-gs10	3	7247678	C	G	0.0299401	NON_SYNONYMOUS_CODING	clim-gs10	AT3G20720	terminator	7246530	7248030	0	0	0	0	0	0	0	0	0	0	0	0	0	0	0	0	0	0	0	0	0	0	0	0	0	0	0	0	0	0	0	0	0	0	0	0	0	0
3.7324010.C_A.clim-tmin3	3	7324010	C	A	0.0207469	NON_SYNONYMOUS_CODING	clim-tmin3	AT3G20898	promoter	7322634	7324134	0	0	0	0	0	0	0	0	0	0	0	0	0	0	0	0	0	0	0	0	0	0	0	0	0	0	0	0	0	0	0	0	0	0	0	0	0	0
3.7196954.C_A.clim-bio11	3	7196954	C	A	0.0160321	NON_SYNONYMOUS_CODING	clim-bio11	AT3G20610	promoter	7195722	7197222	0	0	0	0	0	0	0	0	0	0	0	0	0	0	0	0	0	0	0	0	0	0	0	0	0	0	0	0	0	0	0	0	0	0	0	0	0	0
3.7197194.A_G.clim-bio11	3	7197194	A	G	0.0160321	NON_SYNONYMOUS_CODING	clim-bio11	AT3G20610	promoter	7195722	7197222	0	0	0	0	0	0	0	0	0	0	0	0	0	0	0	0	0	0	0	0	0	0	0	0	0	0	0	0	0	0	0	0	0	0	0	0	0	0
3.6816835.C_T.clim-bio4	3	6816835	C	T	0.0179641	NON_SYNONYMOUS_CODING	clim-bio4	AT3G19613	terminator	6815578	6817078	0	0	0	0	0	0	0	0	0	0	0	0	0	0	0	0	0	0	0	0	0	0	0	0	0	0	0	0	0	0	0	0	0	0	0	0	0	0
3.7424594.A_T.clim-tmin3	3	7424594	A	T	0.0228216	NON_SYNONYMOUS_CODING	clim-tmin3	AT3G21175	terminator	7424489	7425989	0	0	0	0	0	0	0	0	0	0	0	0	0	0	0	0	0	0	0	0	0	0	0	0	0	0	0	0	0	0	0	0	0	0	0	0	0	0
3.4476864.T_A.clim-gs10	3	4476864	T	A	0.0259481	NON_SYNONYMOUS_CODING	clim-gs10	AT3G13674	promoter	4475479	4476979	0	0	0	0	0	0	0	0	0	0	0	0	0	0	0	0	0	0	0	0	0	0	0	0	0	0	0	0	0	0	0	0	0	0	0	0	0	0
3.4465213.G_A.clim-gs10	3	4465213	G	A	0.0259481	NON_SYNONYMOUS_CODING	clim-gs10	AT3G13660	promoter	4463796	4465296	0	0	0	0	0	0	0	0	0	0	0	0	0	0	0	0	0	0	0	0	0	0	0	0	0	0	0	0	0	0	0	0	0	0	0	0	0	0
3.210812.T_G.clim-gs4	3	210812	T	G	0.0159681	NON_SYNONYMOUS_CODING	clim-gs4	AT3G01520	terminator	209661	211161	0	0	0	0	0	0	0	0	0	0	0	0	0	0	0	0	0	0	0	0	0	0	0	0	0	0	0	0	0	0	0	0	0	0	0	0	0	0
3.7335665.T_A.clim-tmin3	3	7335665	T	A	0.0248963	NON_SYNONYMOUS_CODING	clim-tmin3	AT3G20935	terminator	7335513	7337013	0	0	0	0	0	1	0	0	0	0	0	0	0	0	0	0	0	0	0	0	0	0	0	0	0	0	0	0	0	0	0	0	0	0	0	0	0	0
3.7334950.G_A.clim-tmin3	3	7334950	G	A	0.026971	NON_SYNONYMOUS_CODING	clim-tmin3	AT3G20930	terminator	7333985	7335485	0	0	0	0	0	0	0	0	0	1	0	0	0	0	0	0	0	0	0	0	0	0	0	0	0	0	0	0	0	0	0	0	0	0	0	0	0	0
3.7432799.T_A.clim-tmin3	3	7432799	T	A	0.0248963	NON_SYNONYMOUS_CODING	clim-tmin3	AT3G21180	terminator	7431865	7433365	0	0	0	0	0	0	0	0	0	0	0	0	0	0	0	0	0	0	0	0	0	0	0	0	0	0	0	0	-1	0	0	0	0	0	0	0	0	0
3.16725575.C_T.clim-tmax1	3	16725575	C	T	0.0139721	NON_SYNONYMOUS_CODING	clim-tmax1	AT3G45570	terminator	16724093	16725593	0	0	0	0	0	0	0	0	0	0	0	0	0	0	0	0	0	0	0	0	0	0	0	0	0	0	0	0	0	0	0	0	0	0	0	0	0	0
3.16785731.C_A.clim-tmax1	3	16785731	C	A	0.0139721	NON_SYNONYMOUS_CODING	clim-tmax1	AT3G45710	terminator	16784272	16785772	0	0	0	0	0	0	0	0	0	0	0	0	0	0	0	0	0	0	0	0	0	0	0	0	0	0	0	0	0	0	0	0	0	0	0	0	0	0
3.16733201.C_T.clim-tmax1	3	16733201	C	T	0.0139721	NON_SYNONYMOUS_CODING	clim-tmax1	AT3G45600	terminator	16732754	16734254	0	0	0	0	0	0	0	0	0	0	0	0	0	0	0	0	0	0	0	0	0	0	0	0	0	0	0	0	0	0	0	0	0	0	0	0	0	0
3.16780980.G_C.clim-tmax1	3	16780980	G	C	0.0139721	NON_SYNONYMOUS_CODING	clim-tmax1	AT3G45700	terminator	16780768	16782268	0	0	0	0	0	0	0	0	0	0	0	0	0	0	0	0	0	0	0	0	0	0	0	0	0	0	0	0	0	0	0	0	0	0	0	0	0	0
3.16707327.T_A.clim-tmax1	3	16707327	T	A	0.0139721	NON_SYNONYMOUS_CODING	clim-tmax1	AT3G45540	promoter	16707149	16708649	0	0	0	0	0	0	0	0	0	0	0	0	0	0	0	0	0	0	-1	0	0	-1	0	0	0	0	0	0	0	0	0	0	0	0	0	0	0	0
3.16712708.C_A.clim-tmax1	3	16712708	C	A	0.0139721	NON_SYNONYMOUS_CODING	clim-tmax1	AT3G45555	promoter	16712509	16714009	0	0	0	0	0	0	0	0	0	0	0	0	0	0	0	0	0	0	0	0	0	0	0	0	0	0	0	0	-1	0	0	0	0	0	0	0	0	0
3.16725281.G_A.clim-tmax1	3	16725281	G	A	0.0139721	NON_SYNONYMOUS_CODING	clim-tmax1	AT3G45570	terminator	16724093	16725593	0	0	0	0	0	0	0	0	0	0	0	0	0	0	0	0	0	0	0	0	0	0	0	0	0	0	0	0	0	0	0	0	0	0	0	0	0	0
3.16733224.C_G.clim-tmax1	3	16733224	C	G	0.0139721	NON_SYNONYMOUS_CODING	clim-tmax1	AT3G45600	terminator	16732754	16734254	0	0	0	0	0	0	0	0	0	0	0	0	0	0	0	0	0	0	0	0	0	0	0	0	0	0	0	0	0	0	0	0	0	0	0	0	0	0
3.16688640.G_T.clim-tmax1	3	16688640	G	T	0.0139721	NON_SYNONYMOUS_CODING	clim-tmax1	AT3G45490	promoter	16687393	16688893	0	0	0	0	0	0	0	0	0	0	0	0	0	0	0	0	0	0	0	0	0	0	0	0	0	0	0	0	0	0	0	0	0	0	0	0	0	0
3.16689639.A_T.clim-tmax1	3	16689639	A	T	0.0139721	NON_SYNONYMOUS_CODING	clim-tmax1	AT3G45500	promoter	16689193	16690693	0	0	0	0	0	0	0	0	0	0	0	0	0	0	0	0	0	0	0	0	0	0	0	0	0	0	0	1	0	0	0	0	0	0	0	0	0	0
3.16706461.T_G.clim-tmax1	3	16706461	T	G	0.0139721	NON_SYNONYMOUS_CODING	clim-tmax1	AT3G45540	terminator	16705311	16706811	0	0	0	0	0	0	0	0	0	0	0	0	0	0	0	0	0	0	0	0	0	0	0	0	0	0	0	0	0	0	0	0	0	0	0	0	0	0
3.16712609.C_T.clim-tmax1	3	16712609	C	T	0.0139721	NON_SYNONYMOUS_CODING	clim-tmax1	AT3G45555	promoter	16712509	16714009	0	0	0	0	0	0	0	0	0	0	0	0	0	0	0	0	0	0	0	0	0	0	0	0	0	0	0	0	0	0	0	0	0	0	0	0	0	0
3.16697774.T_A.clim-gs9	3	16697774	T	A	0.0159681	NON_SYNONYMOUS_CODING	clim-gs9	AT3G45525	promoter	16697328	16698828	0	0	0	0	0	0	0	0	0	0	0	0	0	0	0	0	0	0	0	0	0	0	0	0	0	0	0	0	0	0	0	0	0	0	0	0	0	0
3.4213893.T_G.clim-bio4	3	4213893	T	G	0.0339321	NON_SYNONYMOUS_CODING	clim-bio4	AT3G13110	terminator	4213398	4214898	0	0	0	0	0	0	0	0	0	0	0	0	0	0	0	0	0	0	0	0	0	0	0	0	0	0	0	0	0	0	0	0	0	0	0	0	0	0
3.4241040.G_A.clim-bio4	3	4241040	G	A	0.0339321	NON_SYNONYMOUS_CODING	clim-bio4	AT3G13180	promoter	4239616	4241116	0	0	0	0	0	0	0	0	0	0	0	0	0	0	0	0	0	0	0	0	0	0	0	0	0	0	0	0	0	0	0	0	0	0	0	0	0	0
3.4241424.G_T.clim-bio4	3	4241424	G	T	0.0339321	NON_SYNONYMOUS_CODING	clim-bio4	AT3G13200	promoter	4241099	4242599	0	0	0	0	0	0	0	0	0	0	0	0	0	0	0	0	0	0	0	0	0	0	0	0	0	0	0	0	0	0	0	0	0	0	0	0	0	0
3.4228124.G_A.clim-bio4	3	4228124	G	A	0.0339321	NON_SYNONYMOUS_CODING	clim-bio4	AT3G13150	terminator	4226736	4228236	0	0	0	0	0	0	0	0	0	0	0	0	0	0	0	0	0	0	0	0	0	0	0	0	0	0	0	0	0	0	0	0	0	0	0	0	0	0
3.4245011.A_G.clim-bio4	3	4245011	A	G	0.0339321	NON_SYNONYMOUS_CODING	clim-bio4	AT3G13210	promoter	4243899	4245399	0	0	0	0	0	0	0	0	0	0	0	0	0	0	0	0	0	0	0	0	0	0	0	0	0	0	0	0	1	0	0	0	0	0	0	0	0	0
3.4554185.C_A.clim-bio4	3	4554185	C	A	0.0339321	NON_SYNONYMOUS_CODING	clim-bio4	AT3G13830	promoter	4552942	4554442	0	0	0	0	0	0	0	0	0	0	0	0	0	0	0	0	0	0	0	0	0	0	0	0	0	0	0	0	0	0	0	0	0	0	0	0	0	0
3.4233722.T_C.clim-bio4	3	4233722	T	C	0.0339321	NON_SYNONYMOUS_CODING	clim-bio4	AT3G13170	promoter	4233706	4235206	0	0	0	0	0	0	0	0	0	0	0	0	0	0	0	0	0	0	0	0	0	0	0	0	0	0	0	0	0	0	0	0	0	0	0	0	0	0
3.4289505.A_G.clim-bio4	3	4289505	A	G	0.0339321	NON_SYNONYMOUS_CODING	clim-bio4	AT3G13275	promoter	4289360	4290860	0	0	0	0	0	0	0	0	0	0	0	0	0	0	0	0	0	0	0	0	0	0	0	0	0	0	0	0	0	0	0	0	0	0	0	0	0	0
3.8026321.G_A.clim-gs tmax	3	8026321	G	A	0.0159681	NON_SYNONYMOUS_CODING	clim-gs tmax	AT3G22710	terminator	8025201	8026701	0	0	0	0	0	0	0	0	0	0	0	0	0	0	0	0	0	0	0	0	0	0	0	0	0	0	0	0	0	0	0	0	0	0	0	0	0	0
3.7475522.G_A.clim-gs tmax	3	7475522	G	A	0.0139721	NON_SYNONYMOUS_CODING	clim-gs tmax	AT3G21270	terminator	7475403	7476903	0	0	0	0	0	0	0	0	0	0	0	0	0	0	0	0	0	0	0	0	0	0	0	0	0	0	0	0	0	0	0	0	0	0	0	0	0	0
3.6726784.A_C.clim-bio4	3	6726784	A	C	0.0219561	NON_SYNONYMOUS_CODING	clim-bio4	AT3G19400	terminator	6726605	6728105	0	0	0	0	0	0	0	0	0	0	0	0	0	0	0	0	0	0	0	0	0	0	0	0	0	0	0	0	-1	0	0	0	0	0	0	0	0	0
3.17263681.A_T.clim-tmin3	3	17263681	A	T	0.0560166	NON_SYNONYMOUS_CODING	clim-tmin3	AT3G46875	promoter	17263579	17265079	0	0	0	0	0	0	0	0	0	0	0	0	0	0	0	0	0	0	0	0	0	0	0	0	0	0	0	0	0	0	0	0	0	0	0	0	0	0
3.1920638.C_T.clim-gs9	3	1920638	C	T	0.0159681	NON_SYNONYMOUS_CODING	clim-gs9	AT3G06330	terminator	1919484	1920984	0	0	0	0	0	0	0	0	0	0	0	0	0	0	0	0	0	0	0	0	0	0	0	0	0	0	0	0	0	0	0	0	0	0	0	0	0	0
3.1871774.G_A.clim-gs9	3	1871774	G	A	0.0159681	NON_SYNONYMOUS_CODING	clim-gs9	AT3G06180	promoter	1870557	1872057	0	0	0	0	0	0	0	0	0	0	0	0	0	0	0	0	0	0	0	0	0	0	0	0	0	0	0	0	0	0	0	0	0	0	0	0	0	0
3.1885650.A_T.clim-gs9	3	1885650	A	T	0.0159681	NON_SYNONYMOUS_CODING	clim-gs9	AT3G06230	promoter	1884495	1885995	0	0	0	0	0	0	0	0	0	0	0	0	0	0	0	0	0	0	0	0	0	0	0	0	0	0	0	0	0	0	0	0	0	0	0	0	0	0
3.2230503.A_T.avrRpm1	3	2230503	A	T	0.202381	NON_SYNONYMOUS_CODING	avrRpm1	AT3G07040	promoter	2229055	2230555	0	0	0	0	0	0	0	0	0	0	0	0	0	0	0	0	0	0	0	0	0	0	0	0	0	0	0	0	0	0	0	0	0	0	0	0	0	0
3.2230507.T_G.avrRpm1	3	2230507	T	G	0.202381	NON_SYNONYMOUS_CODING	avrRpm1	AT3G07040	promoter	2229055	2230555	0	0	0	0	0	0	0	0	0	0	0	0	0	0	0	0	0	0	0	0	0	0	0	0	0	0	0	0	0	0	0	0	0	0	0	0	0	0
3.2223306.T_C.avrRpm1	3	2223306	T	C	0.202381	NON_SYNONYMOUS_CODING	avrRpm1	AT3G07025	terminator	2221818	2223318	0	0	0	0	0	0	0	0	0	0	0	0	0	0	0	0	0	0	0	0	0	0	0	0	0	0	0	0	0	0	0	0	0	0	0	0	0	0
3.2230097.T_C.avrRpm1	3	2230097	T	C	0.202381	NON_SYNONYMOUS_CODING	avrRpm1	AT3G07040	promoter	2229055	2230555	0	0	0	0	0	0	0	0	0	0	0	0	0	0	0	0	0	0	0	0	0	0	0	0	0	0	0	0	0	0	0	0	0	0	0	0	0	0
3.16697795.C_T.clim-gs9	3	16697795	C	T	0.0179641	NON_SYNONYMOUS_CODING	clim-gs9	AT3G45525	promoter	16697328	16698828	0	0	0	0	0	0	0	0	0	0	0	0	0	0	0	0	0	0	0	0	0	0	0	0	0	0	0	0	0	0	0	0	0	0	0	0	0	0
3.7498006.G_C.clim-tmin3	3	7498006	G	C	0.0207469	NON_SYNONYMOUS_CODING	clim-tmin3	AT3G21320	terminator	7497811	7499311	0	0	0	0	0	0	0	0	0	0	0	0	0	0	0	0	0	0	0	0	0	0	0	0	0	0	0	0	0	0	0	0	0	0	0	0	0	0
3.20890435.G_T.clim-tmin3	3	20890435	G	T	0.0518672	NON_SYNONYMOUS_CODING	clim-tmin3	AT3G56320	promoter	20889602	20891102	0	0	0	0	0	0	0	0	0	0	0	0	0	0	0	0	0	0	0	0	0	0	0	0	0	0	0	0	0	0	0	0	0	0	0	0	0	0
3.2223137.C_T.avrRpm1	3	2223137	C	T	0.190476	NON_SYNONYMOUS_CODING	avrRpm1	AT3G07025	terminator	2221818	2223318	0	0	0	0	0	0	0	0	0	0	0	0	0	0	0	0	0	0	0	0	0	0	0	0	0	0	0	0	0	0	0	0	0	0	0	0	0	0
3.2230501.A_T.avrRpm1	3	2230501	A	T	0.190476	NON_SYNONYMOUS_CODING	avrRpm1	AT3G07040	promoter	2229055	2230555	0	0	0	0	0	0	0	0	0	0	0	0	0	0	0	0	0	0	0	0	0	0	0	0	0	0	0	0	0	0	0	0	0	0	0	0	0	0
3.16687766.C_A.clim-tmin1	3	16687766	C	A	0.0240481	NON_SYNONYMOUS_CODING	clim-tmin1	AT3G45490	promoter	16687393	16688893	0	0	0	0	0	0	0	0	0	0	0	0	0	0	0	0	0	0	0	0	0	0	0	0	0	0	0	0	0	0	0	0	0	0	0	0	0	0
3.16648009.G_A.clim-tmax1	3	16648009	G	A	0.0199601	NON_SYNONYMOUS_CODING	clim-tmax1	AT3G45390	terminator	16646920	16648420	0	0	0	0	0	0	0	0	0	0	0	0	0	0	0	0	0	0	0	0	0	0	0	0	0	0	0	0	0	0	0	0	0	0	0	0	0	0
3.7335639.G_T.clim-tmin3	3	7335639	G	T	0.0477178	NON_SYNONYMOUS_CODING	clim-tmin3	AT3G20935	terminator	7335513	7337013	0	0	0	0	0	1	0	0	0	0	-1	0	0	0	0	0	0	0	0	0	0	0	0	0	0	0	0	0	0	0	0	0	0	0	0	0	0	0
3.1368282.A_G.clim-gs8	3	1368282	A	G	0.0139721	NON_SYNONYMOUS_CODING	clim-gs8	AT3G04945	terminator	1368113	1369613	0	0	0	0	0	0	0	0	0	0	0	0	0	0	0	0	0	0	0	0	0	0	0	0	0	0	0	0	0	0	0	0	0	0	0	0	0	0
3.1368351.A_T.clim-gs8	3	1368351	A	T	0.0139721	NON_SYNONYMOUS_CODING	clim-gs8	AT3G04945	terminator	1368113	1369613	0	0	0	0	0	0	0	0	0	0	0	0	0	0	0	0	0	0	0	0	0	0	0	0	0	0	0	0	0	0	0	0	0	0	0	0	0	0
3.1371826.G_T.clim-gs8	3	1371826	G	T	0.0139721	NON_SYNONYMOUS_CODING	clim-gs8	AT3G04950	promoter	1370635	1372135	0	0	0	0	0	0	0	0	0	0	0	0	0	0	0	0	0	0	0	0	0	0	0	0	0	0	0	0	0	0	0	0	0	0	0	0	0	0
3.1369182.C_T.clim-gs8	3	1369182	C	T	0.0139721	NON_SYNONYMOUS_CODING	clim-gs8	AT3G04945	promoter	1369032	1370532	0	0	0	0	0	0	0	0	0	0	0	0	0	0	0	0	0	0	0	0	0	0	0	0	0	0	0	0	0	0	0	0	0	0	0	0	0	0
3.22222212.G_A.clim-tmax3	3	22222212	G	A	0.042	NON_SYNONYMOUS_CODING	clim-tmax3	AT3G60150	promoter	22220971	22222471	0	0	0	0	0	0	0	0	0	0	0	0	0	0	0	0	0	0	0	0	0	0	0	0	0	0	0	0	0	0	0	0	0	0	0	0	0	0
3.7332155.G_A.clim-tmin3	3	7332155	G	A	0.0352697	NON_SYNONYMOUS_CODING	clim-tmin3	AT3G20930	promoter	7330661	7332161	0	0	0	0	0	0	0	0	0	0	0	0	0	0	0	0	0	0	0	0	0	0	0	0	0	0	0	0	0	0	0	0	0	0	0	0	0	0
3.7332140.G_A.clim-tmin3	3	7332140	G	A	0.0352697	NON_SYNONYMOUS_CODING	clim-tmin3	AT3G20930	promoter	7330661	7332161	0	0	0	0	0	0	0	0	0	0	0	0	0	0	0	0	0	0	0	0	0	0	0	0	0	0	0	0	0	0	0	0	0	0	0	0	0	0
3.22161279.C_A.clim-tmax3	3	22161279	C	A	0.044	NON_SYNONYMOUS_CODING	clim-tmax3	AT3G60000	promoter	22159814	22161314	0	0	0	0	0	0	0	0	0	0	0	0	0	0	0	0	0	0	0	0	0	0	0	0	0	0	0	0	0	0	0	0	0	0	0	0	0	0
3.7331910.A_G.clim-bio9	3	7331910	A	G	0.036	NON_SYNONYMOUS_CODING	clim-bio9	AT3G20930	promoter	7330661	7332161	0	0	0	0	0	0	0	0	0	0	0	0	0	0	0	0	0	0	0	0	0	0	0	0	0	0	0	0	0	0	0	0	0	0	0	0	0	0
3.4526074.G_A.clim-tmax2	3	4526074	G	A	0.0239521	NON_SYNONYMOUS_CODING	clim-tmax2	AT3G13780	terminator	4525933	4527433	0	0	0	0	0	0	0	0	0	0	0	0	0	0	0	0	0	0	0	0	0	0	0	0	0	0	0	0	0	0	0	0	0	0	0	0	0	0
3.7328349.G_A.clim-tmin11	3	7328349	G	A	0.0379242	NON_SYNONYMOUS_CODING	clim-tmin11	AT3G20920	terminator	7327575	7329075	0	0	0	0	0	0	0	0	0	0	0	0	0	0	0	0	0	0	0	0	0	0	0	0	0	0	0	0	0	0	0	0	0	0	0	0	0	0
3.6005308.C_T.clim-tmax2	3	6005308	C	T	0.011976	NON_SYNONYMOUS_CODING	clim-tmax2	AT3G17550	terminator	6004113	6005613	0	0	0	0	0	0	0	0	0	0	0	0	0	0	0	0	0	0	0	0	0	0	0	0	0	0	0	0	0	0	0	0	0	0	0	0	0	0
3.3309307.C_A.DTFplantingSummerLocSweden2009	3	3309307	C	A	0.0128755	NON_SYNONYMOUS_CODING	DTFplantingSummerLocSweden2009	AT3G10590	terminator	3309207	3310707	0	0	0	0	0	0	0	0	0	0	0	0	0	0	0	0	0	0	0	0	0	0	0	0	0	0	0	0	0	0	0	0	0	0	0	0	-1	0
3.3303228.A_G.DTFplantingSummerLocSweden2009	3	3303228	A	G	0.0128755	NON_SYNONYMOUS_CODING	DTFplantingSummerLocSweden2009	AT3G10572	promoter	3303224	3304724	0	0	0	0	0	0	0	0	0	0	0	0	0	0	0	0	0	0	0	0	0	0	0	0	0	0	0	0	0	0	0	0	0	0	0	0	0	0
3.3060575.C_T.DTFplantingSummerLocSweden2009	3	3060575	C	T	0.0128755	NON_SYNONYMOUS_CODING	DTFplantingSummerLocSweden2009	AT3G09950	promoter	3060220	3061720	0	0	0	0	0	0	0	0	0	0	0	0	0	0	0	0	0	0	0	0	0	0	0	0	0	0	0	0	0	0	0	0	0	0	0	0	0	0
3.3052032.G_A.DTFplantingSummerLocSweden2009	3	3052032	G	A	0.0128755	NON_SYNONYMOUS_CODING	DTFplantingSummerLocSweden2009	AT3G09925	terminator	3050608	3052108	0	0	0	0	0	0	0	0	0	0	0	0	0	0	0	0	0	0	0	0	0	0	0	0	0	0	0	0	0	0	0	0	0	0	0	0	0	0
3.21916425.G_T.clim-tmin11	3	21916425	G	T	0.0199601	NON_SYNONYMOUS_CODING	clim-tmin11	AT3G59295	promoter	21916256	21917756	0	0	0	0	0	0	0	0	0	0	0	0	0	0	0	0	0	0	0	0	0	0	0	0	0	0	0	0	0	0	0	0	0	0	0	0	0	0
3.21915837.C_G.clim-tmin11	3	21915837	C	G	0.0199601	NON_SYNONYMOUS_CODING	clim-tmin11	AT3G59295	terminator	21915155	21916655	0	0	0	0	0	0	0	0	0	0	0	0	0	0	0	0	0	0	0	0	0	0	0	0	0	0	0	0	0	0	0	0	0	0	0	0	0	0
3.7285092.C_T.clim-tmax1	3	7285092	C	T	0.011976	NON_SYNONYMOUS_CODING	clim-tmax1	AT3G20830	terminator	7283680	7285180	0	0	0	0	0	0	0	0	0	0	0	0	0	0	0	0	0	0	0	0	0	0	0	0	0	0	0	0	0	0	0	0	0	0	0	0	0	0
3.7308157.G_T.clim-tmax1	3	7308157	G	T	0.011976	NON_SYNONYMOUS_CODING	clim-tmax1	AT3G20860	terminator	7307934	7309434	0	0	0	0	0	0	0	0	0	0	0	0	0	0	0	0	0	0	0	0	0	0	0	0	0	0	0	0	0	0	0	0	0	0	0	0	0	0
3.7335648.C_G.clim-tmin3	3	7335648	C	G	0.0518672	NON_SYNONYMOUS_CODING	clim-tmin3	AT3G20935	terminator	7335513	7337013	0	0	0	0	0	0	0	0	0	0	0	0	0	0	0	0	0	0	0	0	0	0	0	0	0	0	0	0	0	0	0	0	0	0	0	0	0	0
3.11322711.C_G.clim-gs6	3	11322711	C	G	0.0419162	NON_SYNONYMOUS_CODING	clim-gs6	AT3G29450	promoter	11321668	11323168	0	0	0	0	0	0	0	0	0	0	0	0	0	0	0	0	0	0	0	0	0	0	0	0	0	0	0	0	0	0	0	0	0	0	0	0	0	0
3.22176038.T_G.clim-tmax3	3	22176038	T	G	0.02	NON_SYNONYMOUS_CODING	clim-tmax3	AT3G60040	terminator	22174851	22176351	0	0	0	0	0	0	0	0	0	0	0	0	0	0	0	0	0	0	0	0	0	0	0	0	0	0	0	0	0	0	0	0	0	0	0	0	0	0
3.22242800.A_T.clim-tmax3	3	22242800	A	T	0.02	NON_SYNONYMOUS_CODING	clim-tmax3	AT3G60180	terminator	22241499	22242999	0	0	0	0	0	0	0	0	0	0	0	0	0	0	0	0	0	0	0	0	0	0	0	0	0	0	0	0	0	0	0	0	0	0	0	0	0	0
3.16674303.G_A.clim-tmax1	3	16674303	G	A	0.0159681	NON_SYNONYMOUS_CODING	clim-tmax1	AT3G07135	terminator	16674080	16675580	0	0	0	0	0	0	0	0	0	0	0	0	0	0	0	0	0	0	0	0	0	0	0	0	0	0	0	0	0	0	0	0	0	0	0	0	0	0
3.16790839.C_T.clim-tmax1	3	16790839	C	T	0.0259481	NON_SYNONYMOUS_CODING	clim-tmax1	AT3G45740	promoter	16789760	16791260	0	0	0	0	0	0	0	0	0	0	0	0	0	0	0	0	0	0	0	0	0	0	0	0	0	0	0	0	0	0	0	0	0	0	0	0	0	0
3.16790899.C_T.clim-tmax1	3	16790899	C	T	0.0259481	NON_SYNONYMOUS_CODING	clim-tmax1	AT3G45740	promoter	16789760	16791260	0	0	0	0	0	0	0	0	0	0	0	0	0	0	0	0	0	0	0	0	0	0	0	0	0	0	0	0	0	0	0	0	0	0	0	0	0	0
3.10193869.G_A.FRI	3	10193869	G	A	0.054878	NON_SYNONYMOUS_CODING	FRI	AT3G27520	terminator	10193000	10194500	0	0	0	0	0	0	0	0	0	0	0	0	0	0	0	0	0	0	0	0	0	0	0	0	0	0	0	0	0	0	0	0	0	0	0	0	0	0
3.23132370.T_A.clim-gs8	3	23132370	T	A	0.0319361	NON_SYNONYMOUS_CODING	clim-gs8	AT3G62540	terminator	23132329	23133829	0	0	0	0	0	0	0	0	0	0	0	0	0	0	0	0	0	0	0	0	0	0	0	0	0	0	0	0	0	0	0	0	0	0	0	0	0	0
3.23097444.C_T.clim-gs8	3	23097444	C	T	0.0319361	NON_SYNONYMOUS_CODING	clim-gs8	AT3G62450	promoter	23097018	23098518	0	0	0	0	0	0	0	0	0	0	0	0	0	0	0	0	0	0	0	0	0	0	0	0	0	0	0	0	0	0	0	0	0	0	0	0	0	0
3.23132633.G_T.clim-gs8	3	23132633	G	T	0.0319361	NON_SYNONYMOUS_CODING	clim-gs8	AT3G62540	terminator	23132329	23133829	0	0	0	0	0	0	0	0	0	0	0	0	0	0	0	0	0	0	0	0	0	0	0	0	0	0	0	0	0	0	0	0	0	0	0	0	0	0
3.7238145.T_G.clim-tmax1	3	7238145	T	G	0.0638723	NON_SYNONYMOUS_CODING	clim-tmax1	AT3G20710	terminator	7236817	7238317	0	0	0	0	0	0	0	0	0	0	0	0	0	0	0	0	0	0	0	0	0	0	0	0	0	0	0	0	0	0	0	0	0	0	0	0	0	0
3.22131185.G_A.clim-tmax3	3	22131185	G	A	0.024	NON_SYNONYMOUS_CODING	clim-tmax3	AT3G59900	terminator	22129972	22131472	0	0	0	0	0	0	0	0	0	0	0	0	0	0	0	0	0	0	0	0	0	0	0	0	0	0	0	0	0	0	0	0	0	0	0	0	0	0
3.23089034.G_A.clim-gs8	3	23089034	G	A	0.0299401	NON_SYNONYMOUS_CODING	clim-gs8	AT3G62390	promoter	23088857	23090357	0	0	0	0	0	0	0	0	0	0	0	0	0	0	0	0	0	0	0	0	0	0	0	0	0	0	0	0	0	0	0	0	0	0	0	0	0	0
3.23326524.T_A.clim-gs8	3	23326524	T	A	0.0359281	NON_SYNONYMOUS_CODING	clim-gs8	AT3G63140	terminator	23325866	23327366	0	0	0	0	0	0	0	0	0	0	0	0	0	0	0	0	0	0	0	0	0	0	0	0	0	0	0	0	0	0	0	0	0	0	0	0	0	0
3.2212069.T_A.avrRpm1	3	2212069	T	A	0.261905	NON_SYNONYMOUS_CODING	avrRpm1	AT3G07005	promoter	2211062	2212562	0	0	0	0	0	0	0	0	0	0	0	0	0	0	0	0	0	0	0	0	0	0	0	0	0	0	0	0	0	0	0	0	0	0	0	0	0	0
3.8141262.G_A.MT GH	3	8141262	G	A	0.0952381	NON_SYNONYMOUS_CODING	MT GH	AT3G22961	promoter	8141069	8142569	0	0	0	0	0	0	0	0	0	0	0	0	0	0	0	0	0	0	1	0	0	0	0	0	0	0	0	0	0	0	0	0	0	0	0	0	0	0
3.21927003.G_T.clim-tmax3	3	21927003	G	T	0.044	NON_SYNONYMOUS_CODING	clim-tmax3	AT3G59330	terminator	21925960	21927460	0	0	0	0	0	0	0	0	0	0	0	0	0	0	0	0	0	0	1	0	0	0	0	0	0	0	0	0	0	0	0	0	0	0	0	0	0	0
3.2255519.A_C.avrRpm1	3	2255519	A	C	0.154762	NON_SYNONYMOUS_CODING	avrRpm1	AT3G07130	terminator	2254709	2256209	0	0	0	0	0	0	0	0	0	0	0	0	0	0	0	0	0	0	0	0	0	0	0	0	0	0	0	0	0	0	0	0	0	0	0	0	0	0
3.16733769.A_T.clim-bio9	3	16733769	A	T	0.024	NON_SYNONYMOUS_CODING	clim-bio9	AT3G45600	terminator	16732754	16734254	0	0	0	0	0	0	0	0	0	0	0	0	0	0	0	0	0	0	0	0	0	0	0	0	0	0	0	0	0	0	0	0	0	0	0	0	0	0
3.5980516.T_G.clim-gs11	3	5980516	T	G	0.0538922	NON_SYNONYMOUS_CODING	clim-gs11	AT3G17465	promoter	5979194	5980694	0	0	0	0	0	0	0	0	0	0	0	0	0	0	0	0	0	0	0	0	0	0	0	0	0	0	0	0	0	0	0	0	0	0	0	0	0	0
3.7333501.A_G.clim-bio9	3	7333501	A	G	0.056	NON_SYNONYMOUS_CODING	clim-bio9	AT3G20935	promoter	7333178	7334678	0	0	0	0	0	0	0	0	0	-1	0	0	0	0	0	0	0	0	0	0	0	0	0	0	0	0	0	0	0	0	0	0	0	0	0	0	0	0
3.7158067.G_C.clim-tmax11	3	7158067	G	C	0.0259481	NON_SYNONYMOUS_CODING	clim-tmax11	AT3G20500	promoter	7156899	7158399	0	0	0	0	0	0	0	0	0	0	0	0	0	0	0	0	0	0	0	0	0	0	0	0	0	0	0	0	0	0	0	0	0	0	0	0	0	0
3.3053616.G_A.clim-bio9	3	3053616	G	A	0.04	NON_SYNONYMOUS_CODING	clim-bio9	AT3G09930	promoter	3052236	3053736	0	0	0	0	0	0	0	0	0	0	0	0	0	0	0	0	0	0	0	0	0	0	0	0	0	0	0	0	0	0	0	0	0	0	0	0	0	0
3.3055190.C_T.clim-bio9	3	3055190	C	T	0.04	NON_SYNONYMOUS_CODING	clim-bio9	AT3G09930	terminator	3055010	3056510	0	0	0	0	0	0	0	0	0	0	0	0	0	0	0	0	0	0	0	0	0	0	0	0	0	0	0	0	0	0	0	0	0	0	0	0	0	0
4.1267038.C_T.M216T665	4	1267038	C	T	0.204938	NON_SYNONYMOUS_CODING	M216T665	AT4G02840	terminator	1265986	1267486	0	0	0	0	0	0	0	0	0	0	0	0	0	0	0	0	0	0	0	0	0	0	0	0	0	0	0	0	0	0	0	0	0	0	0	0	0	0
4.1269179.T_G.M216T665	4	1269179	T	G	0.197531	NON_SYNONYMOUS_CODING	M216T665	AT4G02850	promoter	1268112	1269612	0	0	0	0	0	0	0	0	0	0	0	0	0	0	0	0	0	0	0	0	0	0	0	0	0	0	0	0	0	0	0	0	0	0	0	0	0	0
4.1269163.A_C.M216T665	4	1269163	A	C	0.192593	NON_SYNONYMOUS_CODING	M216T665	AT4G02850	promoter	1268112	1269612	0	0	0	0	0	0	0	0	0	0	0	0	0	0	0	0	0	0	0	0	0	0	0	0	0	0	0	0	0	0	0	0	0	0	0	0	0	0
4.1262486.C_T.M216T665	4	1262486	C	T	0.204938	NON_SYNONYMOUS_CODING	M216T665	AT4G02830	promoter	1261244	1262744	0	0	0	0	0	0	0	0	0	0	0	0	0	0	0	0	0	0	0	0	0	0	0	0	0	0	0	0	0	0	0	0	0	0	0	0	0	0
4.1267231.C_T.M216T665	4	1267231	C	T	0.308642	NON_SYNONYMOUS_CODING	M216T665	AT4G02840	terminator	1265986	1267486	0	0	0	0	0	0	0	0	0	0	0	0	0	0	0	0	0	0	0	0	0	0	0	0	0	0	0	0	0	0	0	0	0	0	0	0	0	0
4.1267210.A_T.M216T665	4	1267210	A	T	0.311111	NON_SYNONYMOUS_CODING	M216T665	AT4G02840	terminator	1265986	1267486	0	0	0	0	0	0	0	0	0	0	0	0	0	0	0	0	0	0	0	0	0	0	0	0	0	0	0	0	0	0	0	0	0	0	0	0	0	0
4.1267302.C_A.M216T665	4	1267302	C	A	0.311111	NON_SYNONYMOUS_CODING	M216T665	AT4G02840	terminator	1265986	1267486	0	0	0	0	0	0	0	0	0	0	0	0	0	0	0	0	0	0	0	0	0	0	0	0	0	0	0	0	0	0	0	0	0	0	0	0	0	0
4.1267020.C_T.M216T665	4	1267020	C	T	0.311111	NON_SYNONYMOUS_CODING	M216T665	AT4G02840	terminator	1265986	1267486	0	0	0	0	0	0	0	0	0	0	0	0	0	0	0	0	0	0	0	0	0	0	0	0	0	0	0	0	0	0	0	0	0	0	0	0	0	0
4.1267367.A_T.M216T665	4	1267367	A	T	0.311111	NON_SYNONYMOUS_CODING	M216T665	AT4G02840	terminator	1265986	1267486	0	0	0	0	0	0	0	0	0	0	0	-1	0	0	0	0	0	0	0	0	0	0	0	0	0	0	0	0	0	0	0	0	0	0	0	0	0	0
4.1267374.A_T.M216T665	4	1267374	A	T	0.311111	NON_SYNONYMOUS_CODING	M216T665	AT4G02840	terminator	1265986	1267486	0	0	0	0	0	0	0	0	0	0	0	0	0	0	0	0	0	0	0	0	0	0	0	0	0	0	0	0	0	0	0	0	0	0	0	0	0	0
4.1267239.T_A.M216T665	4	1267239	T	A	0.311111	NON_SYNONYMOUS_CODING	M216T665	AT4G02840	terminator	1265986	1267486	0	0	0	0	0	0	0	0	0	0	0	0	0	0	0	0	0	0	0	0	0	0	0	0	0	0	0	0	0	0	0	0	0	0	0	0	0	0
4.1269381.A_C.M216T665	4	1269381	A	C	0.31358	NON_SYNONYMOUS_CODING	M216T665	AT4G02850	promoter	1268112	1269612	0	0	0	0	0	0	0	0	0	0	0	0	0	0	0	0	0	0	0	0	0	0	0	0	0	0	0	0	0	0	0	0	0	0	0	0	0	0
4.1266736.A_T.M216T665	4	1266736	A	T	0.318519	NON_SYNONYMOUS_CODING	M216T665	AT4G02840	terminator	1265986	1267486	0	0	0	0	0	0	0	0	0	0	0	0	0	0	0	0	0	0	0	0	0	0	0	0	0	0	0	0	0	0	0	0	0	0	0	0	0	0
4.1250272.C_A.M216T665	4	1250272	C	A	0.259259	NON_SYNONYMOUS_CODING	M216T665	AT4G02790	terminator	1249140	1250640	0	0	0	0	0	0	0	0	0	0	0	0	0	0	0	0	0	0	0	0	0	0	0	0	0	0	0	0	0	0	0	0	0	0	0	0	0	0
4.1263866.C_G.M216T665	4	1263866	C	G	0.375309	NON_SYNONYMOUS_CODING	M216T665	AT4G02840	promoter	1263517	1265017	0	0	0	0	0	0	0	0	0	0	0	0	0	0	0	0	0	0	0	0	0	0	0	0	0	0	0	0	0	0	0	0	0	0	0	0	0	0
4.1220593.C_T.M216T665	4	1220593	C	T	0.264198	NON_SYNONYMOUS_CODING	M216T665	AT4G02750	terminator	1220016	1221516	0	0	0	0	0	0	0	0	0	0	0	0	0	0	0	0	0	0	0	0	0	0	0	0	0	0	0	1	0	0	0	0	0	0	0	0	0	0
4.1217836.T_A.M216T665	4	1217836	T	A	0.261728	NON_SYNONYMOUS_CODING	M216T665	AT4G02740	terminator	1216588	1218088	0	0	0	0	0	0	0	0	0	0	0	0	0	0	0	0	0	0	0	0	0	0	0	0	0	0	0	0	0	0	0	0	0	0	0	0	0	0
4.13671996.G_C.clim-gs10	4	13671996	G	C	0.0419162	NON_SYNONYMOUS_CODING	clim-gs10	AT4G27300	promoter	13671913	13673413	0	0	0	0	0	0	0	0	0	0	0	0	0	0	0	0	0	0	0	0	0	0	0	0	0	0	0	0	0	0	0	0	0	0	0	0	0	0
4.1256584.C_T.M216T665	4	1256584	C	T	0.340741	NON_SYNONYMOUS_CODING	M216T665	AT4G02810	promoter	1255143	1256643	0	0	0	0	0	0	0	0	0	0	0	0	0	0	0	0	0	0	0	0	0	0	0	0	0	0	0	0	0	0	0	0	0	0	0	0	0	0
4.1211036.A_G.M216T665	4	1211036	A	G	0.251852	NON_SYNONYMOUS_CODING	M216T665	AT4G02733	promoter	1211032	1212532	0	0	0	0	0	0	0	0	0	0	0	0	0	0	0	0	0	0	0	0	0	0	0	0	0	0	0	0	0	0	0	0	0	0	0	0	0	0
4.1256367.C_G.M216T665	4	1256367	C	G	0.306173	NON_SYNONYMOUS_CODING	M216T665	AT4G02810	promoter	1255143	1256643	0	0	0	0	0	0	0	0	0	0	0	0	0	0	0	0	0	0	0	0	0	0	0	0	0	0	0	0	0	0	0	0	0	0	0	0	0	0
4.1237936.A_G.M216T665	4	1237936	A	G	0.222222	NON_SYNONYMOUS_CODING	M216T665	AT4G02780	terminator	1236670	1238170	0	0	0	0	0	0	0	0	0	0	0	0	0	0	0	0	0	0	0	0	0	0	0	0	0	0	0	0	0	0	0	0	0	0	0	0	0	0
4.1220797.G_A.M172T666	4	1220797	G	A	0.333333	NON_SYNONYMOUS_CODING	M172T666	AT4G02750	terminator	1220016	1221516	0	0	0	0	0	0	0	0	0	0	0	0	0	0	0	0	0	0	0	0	0	0	0	0	0	0	0	0	-1	0	0	0	0	0	0	0	0	0
4.1220798.T_C.M172T666	4	1220798	T	C	0.333333	NON_SYNONYMOUS_CODING	M172T666	AT4G02750	terminator	1220016	1221516	0	0	0	0	0	0	0	0	0	0	0	0	0	0	0	0	0	0	0	0	0	0	0	0	0	0	0	0	-1	0	0	0	0	0	0	0	0	0
4.1206116.T_G.M216T665	4	1206116	T	G	0.234568	NON_SYNONYMOUS_CODING	M216T665	AT4G02720	promoter	1205392	1206892	0	0	0	0	0	0	0	0	0	0	0	0	0	0	0	0	0	0	0	0	0	0	0	0	0	0	0	0	0	0	0	0	0	0	0	0	0	0
4.1211506.A_G.M216T665	4	1211506	A	G	0.254321	NON_SYNONYMOUS_CODING	M216T665	AT4G02733	promoter	1211032	1212532	0	0	0	0	0	0	0	0	0	0	0	0	0	0	0	0	0	0	0	0	0	0	0	0	0	0	0	0	0	0	0	0	0	0	0	0	0	0
4.1251374.C_G.M216T665	4	1251374	C	G	0.338272	NON_SYNONYMOUS_CODING	M216T665	AT4G02800	terminator	1251367	1252867	0	0	0	0	0	0	0	0	0	0	0	0	0	0	0	0	0	0	0	0	0	0	0	0	0	0	0	0	0	0	0	0	0	0	0	0	0	0
4.1256536.A_T.M216T665	4	1256536	A	T	0.335802	NON_SYNONYMOUS_CODING	M216T665	AT4G02810	promoter	1255143	1256643	0	0	0	0	0	0	0	0	0	0	0	0	0	0	0	0	0	0	0	0	0	0	0	0	0	0	0	0	0	0	0	0	0	0	0	0	0	0
4.13702050.T_G.clim-gs10	4	13702050	T	G	0.0379242	NON_SYNONYMOUS_CODING	clim-gs10	AT4G27370	promoter	13700619	13702119	0	0	0	0	0	0	0	0	0	0	0	0	0	0	0	0	0	0	0	0	0	0	0	0	0	0	0	0	0	0	0	0	0	0	0	0	0	0
4.13703457.G_A.clim-gs10	4	13703457	G	A	0.0379242	NON_SYNONYMOUS_CODING	clim-gs10	AT4G27390	terminator	13702138	13703638	0	0	0	0	0	0	0	0	0	0	0	0	0	0	0	0	0	0	0	0	0	0	0	0	0	0	0	0	0	0	0	0	0	0	0	0	0	0
4.13706275.G_T.clim-gs10	4	13706275	G	T	0.0379242	NON_SYNONYMOUS_CODING	clim-gs10	AT4G27410	terminator	13706191	13707691	0	0	0	0	0	0	0	0	0	0	0	0	0	0	0	0	0	0	0	0	0	0	0	0	0	0	0	0	0	0	0	0	0	0	0	0	0	0
4.14769308.G_A.clim-tmin6	4	14769308	G	A	0.0139721	NON_SYNONYMOUS_CODING	clim-tmin6	AT4G30180	terminator	14769271	14770771	0	0	0	0	0	0	0	0	0	0	0	0	0	0	0	0	0	0	0	0	0	0	0	0	0	0	0	0	0	0	0	0	0	0	0	0	0	0
4.14769050.G_A.Cd111	4	14769050	G	A	0.472464	NON_SYNONYMOUS_CODING	Cd111	AT4G30180	promoter	14767783	14769283	0	0	0	0	0	0	0	0	0	0	0	0	0	0	0	0	0	0	0	0	0	0	0	0	0	0	0	0	0	0	0	0	0	0	0	0	0	0
4.14740319.C_G.Cd111	4	14740319	C	G	0.388406	NON_SYNONYMOUS_CODING	Cd111	AT4G30140	promoter	14740242	14741742	0	0	0	0	0	0	0	0	0	0	0	0	0	0	0	0	0	0	0	0	0	0	0	0	0	0	0	0	0	0	0	0	0	0	0	0	0	0
4.13226553.C_T.avrRpt2	4	13226553	C	T	0.123596	NON_SYNONYMOUS_CODING	avrRpt2	AT4G26100	terminator	13226449	13227949	0	0	0	0	0	0	0	0	0	0	0	0	0	0	0	0	0	0	0	0	0	0	0	0	0	0	0	0	0	0	0	0	0	0	0	0	0	0
4.13226541.G_A.avrRpt2	4	13226541	G	A	0.123596	NON_SYNONYMOUS_CODING	avrRpt2	AT4G26100	terminator	13226449	13227949	0	0	0	0	0	0	0	0	0	0	0	0	0	0	0	0	0	0	0	0	0	0	0	0	0	0	0	0	0	0	0	0	0	0	0	0	0	0
4.13226526.A_G.avrRpt2	4	13226526	A	G	0.123596	NON_SYNONYMOUS_CODING	avrRpt2	AT4G26100	terminator	13226449	13227949	0	0	0	0	0	0	0	0	0	0	0	0	0	0	0	0	0	0	0	0	0	0	0	0	0	0	0	0	0	0	0	0	0	0	0	0	0	0
4.14733393.T_G.Cd111	4	14733393	T	G	0.463768	NON_SYNONYMOUS_CODING	Cd111	AT4G30120	promoter	14733128	14734628	0	0	0	0	0	0	0	0	0	0	0	0	0	0	0	0	0	0	0	0	0	0	0	0	0	0	0	0	0	0	0	0	0	0	0	0	0	0
4.14720761.C_T.Cd111	4	14720761	C	T	0.313043	NON_SYNONYMOUS_CODING	Cd111	AT4G30100	terminator	14719561	14721061	0	0	0	0	0	0	0	0	0	0	0	0	0	0	0	0	0	0	0	0	0	0	0	0	0	0	0	0	0	0	0	0	0	0	0	0	0	0
4.14698118.A_C.Cd111	4	14698118	A	C	0.481159	NON_SYNONYMOUS_CODING	Cd111	AT4G30070	terminator	14697930	14699430	0	0	0	0	0	0	0	0	0	0	0	0	0	0	0	0	0	0	0	0	0	0	0	0	0	0	0	0	0	0	0	0	0	0	0	0	0	0
4.17639692.T_C.clim-pet12	4	17639692	T	C	0.011976	NON_SYNONYMOUS_CODING	clim-pet12	AT4G37540	terminator	17638392	17639892	0	0	0	0	0	0	0	0	0	1	0	0	0	0	0	0	0	0	0	0	0	0	0	0	0	0	0	0	0	0	0	0	0	0	0	0	0	0
4.7497035.G_C.clim-gs10	4	7497035	G	C	0.0419162	NON_SYNONYMOUS_CODING	clim-gs10	AT4G12750	terminator	7496697	7498197	0	0	0	0	0	0	0	0	0	0	0	0	0	0	0	0	0	0	0	0	0	0	0	0	0	0	0	0	0	0	0	0	0	0	0	0	0	0
4.7511323.G_T.clim-gs10	4	7511323	G	T	0.0419162	NON_SYNONYMOUS_CODING	clim-gs10	AT4G12780	promoter	7510942	7512442	0	0	0	0	0	0	0	0	0	0	0	0	0	0	0	0	0	0	0	0	0	0	0	0	0	-1	0	0	0	0	0	0	0	0	0	0	0	0
4.13748665.C_A.clim-gs10	4	13748665	C	A	0.0339321	NON_SYNONYMOUS_CODING	clim-gs10	AT4G27510	promoter	13748631	13750131	0	0	0	0	0	0	0	0	0	0	0	0	0	0	-1	0	0	0	0	0	0	0	0	0	0	0	0	0	0	0	0	0	0	0	0	0	0	0
4.14698257.A_G.Cd111	4	14698257	A	G	0.455072	NON_SYNONYMOUS_CODING	Cd111	AT4G30070	terminator	14697930	14699430	0	0	0	0	0	0	0	0	0	0	0	0	0	0	0	0	0	0	0	0	0	0	0	0	0	0	0	0	0	0	0	0	0	0	0	0	0	0
4.7077844.C_T.clim-pet12	4	7077844	C	T	0.0179641	NON_SYNONYMOUS_CODING	clim-pet12	AT4G11750	terminator	7076389	7077889	0	0	0	0	0	0	0	0	0	0	0	0	0	0	0	0	0	0	0	0	0	0	0	0	0	0	0	0	0	0	0	0	0	0	0	0	0	0
4.12610746.C_G.clim-gs5	4	12610746	C	G	0.0159681	NON_SYNONYMOUS_CODING	clim-gs5	AT4G24370	terminator	12610395	12611895	0	0	0	0	0	0	0	0	0	0	0	0	0	0	0	0	0	0	0	0	0	0	0	0	0	0	0	0	0	0	0	0	0	0	0	0	0	0
4.12612028.C_A.clim-gs5	4	12612028	C	A	0.0159681	NON_SYNONYMOUS_CODING	clim-gs5	AT4G24380	promoter	12611377	12612877	0	0	0	0	0	0	0	0	0	0	0	0	0	0	0	0	0	0	0	0	0	0	0	0	0	0	0	0	0	0	0	0	0	0	0	0	0	0
4.12611966.G_A.clim-gs5	4	12611966	G	A	0.0159681	NON_SYNONYMOUS_CODING	clim-gs5	AT4G24380	promoter	12611377	12612877	0	0	0	0	0	0	0	0	0	0	0	0	0	0	0	0	0	0	0	0	0	0	0	0	0	-1	0	0	0	0	0	0	0	0	0	0	0	0
4.1271659.C_T.M172T666	4	1271659	C	T	0.417284	NON_SYNONYMOUS_CODING	M172T666	AT4G02870	terminator	1270653	1272153	0	0	0	0	0	0	0	0	0	0	0	0	0	0	0	0	0	0	0	0	0	0	0	0	0	0	0	0	0	0	0	0	0	0	0	0	0	0
4.1207780.A_G.M216T665	4	1207780	A	G	0.318519	NON_SYNONYMOUS_CODING	M216T665	AT4G02725	terminator	1206936	1208436	0	0	0	0	0	0	0	0	0	0	0	0	0	0	0	0	0	0	0	0	0	0	0	0	0	0	0	1	0	0	0	0	0	0	0	0	0	0
4.14958905.C_T.clim-tmin6	4	14958905	C	T	0.0159681	NON_SYNONYMOUS_CODING	clim-tmin6	AT4G30670	promoter	14957580	14959080	0	0	0	0	0	0	0	0	0	0	0	0	0	0	0	0	0	0	0	0	0	0	0	0	0	0	0	0	0	0	0	0	0	0	0	0	0	0
4.1250356.G_C.M172T666	4	1250356	G	C	0.382716	NON_SYNONYMOUS_CODING	M172T666	AT4G02790	terminator	1249140	1250640	0	0	0	0	0	0	0	0	0	0	0	0	0	0	0	0	0	0	0	0	0	0	0	0	0	0	0	0	0	0	0	0	0	0	0	0	0	0
4.1311903.T_G.M216T665	4	1311903	T	G	0.0888889	NON_SYNONYMOUS_CODING	M216T665	AT4G02950	terminator	1311654	1313154	0	0	0	0	0	0	0	0	0	0	0	0	0	0	0	0	0	0	0	0	0	0	0	0	0	0	0	0	0	0	0	0	0	0	0	0	0	0
4.1217922.A_C.M216T665	4	1217922	A	C	0.424691	NON_SYNONYMOUS_CODING	M216T665	AT4G02740	terminator	1216588	1218088	0	0	0	0	0	0	0	0	0	0	0	0	0	0	0	0	0	0	0	0	0	0	0	0	0	0	0	0	0	0	0	0	0	0	0	0	0	0
4.1217923.C_T.M216T665	4	1217923	C	T	0.424691	NON_SYNONYMOUS_CODING	M216T665	AT4G02740	terminator	1216588	1218088	0	0	0	0	0	0	0	0	0	0	0	0	0	0	0	0	0	0	0	0	0	0	0	0	0	0	0	0	0	0	0	0	0	0	0	0	0	0
4.13876106.G_A.clim-pet1	4	13876106	G	A	0.011976	NON_SYNONYMOUS_CODING	clim-pet1	AT4G27860	terminator	13876028	13877528	0	0	0	0	0	0	0	0	0	0	0	0	0	0	0	0	0	0	0	0	0	0	0	0	0	0	0	0	0	0	0	0	0	0	0	0	0	0
4.13876041.T_C.clim-pet1	4	13876041	T	C	0.011976	NON_SYNONYMOUS_CODING	clim-pet1	AT4G27860	terminator	13876028	13877528	0	0	0	0	0	0	0	0	0	0	0	0	0	0	0	0	0	0	0	0	0	0	0	0	0	0	0	0	0	0	0	0	0	0	0	0	0	0
4.8302432.T_C.LES	4	8302432	T	C	0.189474	NON_SYNONYMOUS_CODING	LES	AT4G14410	terminator	8301167	8302667	0	0	0	0	0	0	0	0	0	0	0	0	0	0	0	0	0	0	0	0	0	0	0	0	0	0	0	0	0	0	0	0	0	0	0	0	0	0
4.1358571.G_A.M172T666	4	1358571	G	A	0.133333	NON_SYNONYMOUS_CODING	M172T666	AT4G03070	promoter	1357266	1358766	0	0	0	0	0	0	0	0	0	0	0	0	0	0	0	0	0	0	0	0	0	0	0	0	0	0	0	0	0	0	0	0	0	0	0	0	0	0
4.14964182.T_C.clim-tmin6	4	14964182	T	C	0.0179641	NON_SYNONYMOUS_CODING	clim-tmin6	AT4G30710	terminator	14964142	14965642	0	0	0	0	0	0	0	0	0	0	0	-1	0	0	0	0	0	0	0	0	0	0	0	0	0	0	0	0	0	0	0	0	0	0	0	0	0	0
4.14889566.A_C.clim-tmin6	4	14889566	A	C	0.0199601	NON_SYNONYMOUS_CODING	clim-tmin6	AT4G30460	promoter	14889355	14890855	0	0	0	0	0	0	0	0	0	0	1	0	0	0	0	0	0	0	0	0	0	0	0	0	0	0	0	0	0	0	0	0	0	0	0	0	0	0
4.14889716.A_C.clim-tmin6	4	14889716	A	C	0.0199601	NON_SYNONYMOUS_CODING	clim-tmin6	AT4G30460	promoter	14889355	14890855	0	0	0	0	0	0	0	0	0	0	0	0	0	0	0	0	0	0	0	0	0	0	0	0	0	0	0	0	0	0	0	0	0	0	0	0	0	0
4.1270486.T_C.M216T665	4	1270486	T	C	0.202469	NON_SYNONYMOUS_CODING	M216T665	AT4G02860	promoter	1270039	1271539	0	0	0	0	0	0	0	0	0	0	0	0	1	0	0	0	0	0	0	0	0	0	0	0	0	0	0	0	0	0	0	0	0	0	0	0	0	0
4.1211475.G_A.M216T665	4	1211475	G	A	0.424691	NON_SYNONYMOUS_CODING	M216T665	AT4G02733	promoter	1211032	1212532	0	0	0	0	0	0	0	0	0	0	0	0	0	0	0	0	0	0	-1	0	0	0	0	0	0	0	0	0	0	0	0	0	0	0	0	0	0	0
4.7497385.G_T.clim-bio6	4	7497385	G	T	0.0482897	NON_SYNONYMOUS_CODING	clim-bio6	AT4G12740	promoter	7497127	7498627	0	0	0	0	0	0	0	0	0	0	0	0	0	0	0	0	0	0	0	0	0	0	0	0	0	0	0	0	0	0	0	0	0	0	0	0	0	0
4.13226540.G_C.avrRpt2	4	13226540	G	C	0.0898876	NON_SYNONYMOUS_CODING	avrRpt2	AT4G26100	terminator	13226449	13227949	0	0	0	0	0	0	0	0	0	0	0	0	0	0	0	0	0	0	0	0	0	0	0	0	0	0	0	0	0	0	0	0	0	0	0	0	0	0
4.7706806.T_A.Inter-specific pollination of Arabidopsis thaliana and Malcolmia littorea	4	7706806	T	A	0.165017	NON_SYNONYMOUS_CODING	Inter-specific pollination of Arabidopsis thaliana and Malcolmia littorea	AT4G13266	promoter	7706393	7707893	0	0	0	0	0	0	0	0	0	0	0	0	0	0	0	0	0	0	0	0	0	0	0	0	0	0	0	0	0	0	0	0	0	0	0	0	0	0
4.8921708.C_G.clim-gs9	4	8921708	C	G	0.0459082	NON_SYNONYMOUS_CODING	clim-gs9	AT4G15640	promoter	8921494	8922994	0	0	0	0	0	0	0	0	0	0	0	0	0	0	0	0	0	0	0	0	0	0	0	0	0	0	0	0	0	0	0	0	0	0	0	0	0	0
4.1442940.C_T.M172T666	4	1442940	C	T	0.0962963	NON_SYNONYMOUS_CODING	M172T666	AT4G03290	promoter	1441545	1443045	0	0	0	0	0	0	0	0	0	0	0	0	0	0	0	0	0	0	0	0	0	0	0	0	0	0	0	0	0	0	0	0	0	0	0	0	0	0
4.17035127.C_T.FT22	4	17035127	C	T	0.0518135	NON_SYNONYMOUS_CODING	FT22	AT4G35987	promoter	17033958	17035458	0	0	0	0	0	0	0	0	0	0	0	0	0	0	0	0	0	0	0	0	0	0	0	0	0	0	0	0	0	0	0	0	0	0	0	0	0	0
4.16787497.G_C.FT22	4	16787497	G	C	0.0414508	NON_SYNONYMOUS_CODING	FT22	AT4G35280	terminator	16786279	16787779	0	0	0	0	0	0	0	0	0	0	0	0	0	0	0	0	0	0	0	0	0	0	0	0	0	0	0	0	0	0	0	0	0	0	0	0	0	0
4.16787513.C_G.FT22	4	16787513	C	G	0.0414508	NON_SYNONYMOUS_CODING	FT22	AT4G35280	terminator	16786279	16787779	0	0	0	0	0	0	0	0	0	0	0	0	0	0	0	0	0	0	0	0	0	0	0	0	0	0	0	0	0	0	0	0	0	0	0	0	0	0
4.16787688.T_C.FT22	4	16787688	T	C	0.0414508	NON_SYNONYMOUS_CODING	FT22	AT4G35280	terminator	16786279	16787779	0	0	0	0	0	0	0	0	0	0	0	0	0	0	0	0	0	0	0	0	0	0	0	0	0	0	0	0	0	0	0	0	0	0	0	0	0	0
4.16812838.G_A.FT22	4	16812838	G	A	0.0414508	NON_SYNONYMOUS_CODING	FT22	AT4G35350	terminator	16811577	16813077	0	0	0	0	0	0	0	0	0	0	0	0	0	0	0	0	0	0	0	0	0	0	0	0	0	0	0	0	0	0	0	0	0	0	0	0	0	0
4.16810924.A_C.FT22	4	16810924	A	C	0.0414508	NON_SYNONYMOUS_CODING	FT22	AT4G35335	terminator	16809716	16811216	0	0	0	0	0	0	0	0	0	0	0	0	0	0	0	0	0	0	0	0	0	0	0	0	0	0	0	0	0	0	0	0	0	0	0	0	0	0
4.16787512.C_T.FT22	4	16787512	C	T	0.0414508	NON_SYNONYMOUS_CODING	FT22	AT4G35280	terminator	16786279	16787779	0	0	0	0	0	0	0	0	0	0	0	0	0	0	0	0	0	0	0	0	0	0	0	0	0	0	0	0	0	0	0	0	0	0	0	0	0	0
4.1193850.C_G.M216T665	4	1193850	C	G	0.251852	NON_SYNONYMOUS_CODING	M216T665	AT4G02710	terminator	1192515	1194015	0	0	0	0	0	0	0	0	0	0	0	0	0	0	0	0	0	0	0	0	0	0	0	0	0	0	0	0	0	0	0	0	0	0	0	0	0	0
4.14711585.G_T.clim-tmax5	4	14711585	G	T	0.011976	NON_SYNONYMOUS_CODING	clim-tmax5	AT4G30090	promoter	14711185	14712685	0	0	0	0	0	0	0	0	0	0	0	0	0	0	0	0	0	0	0	0	0	0	0	0	0	0	0	0	0	0	0	0	0	0	0	0	0	0
4.1270192.A_C.M216T665	4	1270192	A	C	0.0419753	NON_SYNONYMOUS_CODING	M216T665	AT4G02860	promoter	1270039	1271539	0	0	0	0	0	0	0	0	0	0	0	0	0	0	0	0	0	0	0	0	0	0	0	0	0	0	0	0	0	0	0	0	0	0	0	0	0	0
4.14698107.T_C.clim-tmax5	4	14698107	T	C	0.011976	NON_SYNONYMOUS_CODING	clim-tmax5	AT4G30070	terminator	14697930	14699430	0	0	0	0	0	0	0	0	0	0	0	0	0	0	0	0	0	0	0	0	0	0	0	0	0	0	0	0	0	0	0	0	0	0	0	0	0	0
4.5943177.A_G.clim-tmin3	4	5943177	A	G	0.0352697	NON_SYNONYMOUS_CODING	clim-tmin3	AT4G09360	terminator	5942780	5944280	0	0	0	0	0	0	0	0	0	0	0	0	0	0	0	0	0	0	0	0	0	0	0	0	0	0	0	0	0	0	0	0	0	0	0	0	0	0
4.1432941.T_A.M172T666	4	1432941	T	A	0.0962963	NON_SYNONYMOUS_CODING	M172T666	AT4G03260	terminator	1432190	1433690	0	0	0	0	0	0	0	0	0	0	0	0	0	0	0	0	0	0	0	0	0	0	0	0	0	0	0	0	0	0	0	0	0	0	0	0	0	0
4.7655679.C_T.Inter-specific pollination of Arabidopsis thaliana and Malcolmia littorea	4	7655679	C	T	0.148515	NON_SYNONYMOUS_CODING	Inter-specific pollination of Arabidopsis thaliana and Malcolmia littorea	AT4G13160	terminator	7654469	7655969	0	0	0	0	0	0	0	0	0	0	0	0	0	0	0	0	0	0	0	0	0	0	0	0	0	0	0	0	0	0	0	0	0	0	0	0	0	0
4.7657825.A_C.Inter-specific pollination of Arabidopsis thaliana and Malcolmia littorea	4	7657825	A	C	0.148515	NON_SYNONYMOUS_CODING	Inter-specific pollination of Arabidopsis thaliana and Malcolmia littorea	AT4G13180	promoter	7657802	7659302	0	0	0	0	0	0	0	0	0	0	0	0	0	0	0	0	0	0	0	0	0	0	0	0	0	0	0	0	0	0	0	0	0	0	0	0	0	0
4.9200664.G_A.clim-gs9	4	9200664	G	A	0.0279441	NON_SYNONYMOUS_CODING	clim-gs9	AT4G16250	promoter	9199340	9200840	0	0	0	0	0	0	0	0	0	0	0	0	0	0	0	0	0	0	0	0	0	0	0	0	0	0	0	0	0	0	0	0	0	0	0	0	0	0
4.7857821.A_T.clim-bio1	4	7857821	A	T	0.014	NON_SYNONYMOUS_CODING	clim-bio1	AT4G13500	promoter	7857433	7858933	0	0	0	0	0	0	0	0	0	0	0	0	0	0	0	0	0	0	1	0	0	0	0	0	0	0	0	0	0	0	0	0	0	0	0	0	0	0
4.1419779.T_C.M172T666	4	1419779	T	C	0.11358	NON_SYNONYMOUS_CODING	M172T666	AT4G03220	terminator	1418648	1420148	0	0	0	0	0	0	0	0	0	0	0	0	0	0	0	0	0	0	0	0	0	0	0	0	0	0	0	0	0	0	0	0	0	0	0	0	0	0
4.17404137.C_T.FT22	4	17404137	C	T	0.0414508	NON_SYNONYMOUS_CODING	FT22	AT4G36920	terminator	17402969	17404469	0	0	0	0	0	0	0	0	0	0	0	0	0	0	0	0	0	0	0	0	0	0	0	0	0	0	0	0	0	0	0	0	0	0	0	0	0	0
4.7678057.T_A.Inter-specific pollination of Arabidopsis thaliana and Malcolmia littorea	4	7678057	T	A	0.118812	NON_SYNONYMOUS_CODING	Inter-specific pollination of Arabidopsis thaliana and Malcolmia littorea	AT4G13235	promoter	7678029	7679529	0	0	0	0	0	0	0	0	0	0	0	0	0	0	0	0	0	0	0	0	0	0	0	0	0	0	0	0	0	0	0	0	0	0	0	0	0	0
4.1473913.T_A.M172T666	4	1473913	T	A	0.103704	NON_SYNONYMOUS_CODING	M172T666	AT4G03350	terminator	1472717	1474217	0	0	0	0	0	0	0	0	0	0	0	0	0	0	0	0	0	0	0	0	0	0	0	0	0	0	0	0	0	0	0	0	0	0	0	0	0	0
4.17488838.G_C.clim-tmin11	4	17488838	G	C	0.0139721	NON_SYNONYMOUS_CODING	clim-tmin11	AT4G37130	promoter	17488354	17489854	0	0	0	0	0	0	0	0	0	0	0	0	0	0	0	0	0	0	0	0	0	0	0	0	0	0	0	0	0	0	0	0	0	0	0	0	0	0
4.17486191.C_T.clim-tmin11	4	17486191	C	T	0.0139721	NON_SYNONYMOUS_CODING	clim-tmin11	AT4G37120	promoter	17485515	17487015	0	0	0	0	0	0	0	0	0	0	0	0	0	0	0	0	0	0	0	0	0	0	0	0	0	0	0	0	0	0	0	0	0	0	0	0	0	0
4.13317266.A_G.clim-tmax12	4	13317266	A	G	0.0339321	NON_SYNONYMOUS_CODING	clim-tmax12	AT4G26320	promoter	13317140	13318640	0	0	0	0	0	0	0	0	0	0	0	0	0	0	0	0	0	0	0	0	0	0	0	0	0	0	0	0	0	0	0	0	0	0	0	0	0	0
4.1220624.C_T.M172T666	4	1220624	C	T	0.481481	NON_SYNONYMOUS_CODING	M172T666	AT4G02750	terminator	1220016	1221516	0	0	0	0	0	0	0	0	0	0	0	0	0	0	0	0	0	0	0	0	0	0	0	0	0	0	0	0	0	0	0	0	0	0	0	0	0	0
4.1275925.A_C.M216T665	4	1275925	A	C	0.293827	NON_SYNONYMOUS_CODING	M216T665	AT4G04325	terminator	1275900	1277400	0	0	0	0	0	0	0	0	0	0	0	0	0	0	0	0	0	0	0	0	0	0	0	0	0	0	0	0	0	0	0	0	0	0	0	0	0	0
4.1276661.T_G.M216T665	4	1276661	T	G	0.293827	NON_SYNONYMOUS_CODING	M216T665	AT4G04325	terminator	1275900	1277400	0	0	0	0	0	0	0	0	0	0	0	0	0	0	0	0	0	0	0	0	0	0	0	0	0	0	0	0	0	0	0	0	0	0	0	0	0	0
4.1317724.G_A.M130T666	4	1317724	G	A	0.4	NON_SYNONYMOUS_CODING	M130T666	AT4G02970	promoter	1316498	1317998	0	0	0	0	0	0	0	0	0	0	0	0	0	0	0	0	0	0	0	0	0	0	0	0	0	0	0	0	0	0	0	0	0	0	0	0	0	0
4.8424396.C_T.clim-gs8	4	8424396	C	T	0.0339321	NON_SYNONYMOUS_CODING	clim-gs8	AT4G14710	terminator	8423666	8425166	0	0	0	0	0	0	0	0	0	0	0	0	0	0	0	0	0	0	0	0	0	0	0	0	0	0	0	0	0	0	0	0	0	0	0	0	0	0
4.14979487.G_A.clim-tmin6	4	14979487	G	A	0.0159681	NON_SYNONYMOUS_CODING	clim-tmin6	AT4G30740	promoter	14979364	14980864	0	0	0	0	0	0	0	0	0	0	0	0	0	0	0	0	0	0	0	0	0	0	0	0	0	0	0	0	0	0	0	0	0	0	0	0	0	0
4.14700552.C_A.clim-tmax5	4	14700552	C	A	0.0139721	NON_SYNONYMOUS_CODING	clim-tmax5	AT4G30074	promoter	14700099	14701599	0	0	0	0	0	0	0	0	0	0	0	0	0	0	0	0	0	0	0	0	0	0	0	0	0	0	0	0	0	0	0	0	0	0	0	0	0	0
4.1294478.G_C.M172T666	4	1294478	G	C	0.246914	NON_SYNONYMOUS_CODING	M172T666	AT4G02930	terminator	1294374	1295874	0	0	0	0	0	0	0	0	0	0	0	0	0	0	0	0	0	0	0	0	0	0	0	0	0	0	0	0	0	0	0	0	0	0	0	0	0	0
4.11828591.C_A.clim-tmax12	4	11828591	C	A	0.0718563	NON_SYNONYMOUS_CODING	clim-tmax12	AT4G22430	terminator	11828539	11830039	0	0	0	0	0	0	0	0	0	0	0	0	0	0	0	0	0	0	0	0	0	0	0	0	0	0	0	0	0	0	0	0	0	0	0	0	0	0
4.1503870.G_C.M172T666	4	1503870	G	C	0.0938272	NON_SYNONYMOUS_CODING	M172T666	AT4G03415	terminator	1502491	1503991	0	0	0	0	0	0	0	0	0	0	0	0	0	0	0	0	0	0	0	0	0	0	0	0	0	0	0	0	0	0	0	0	0	0	0	0	0	0
4.13351130.A_G.clim-tmax12	4	13351130	A	G	0.0658683	NON_SYNONYMOUS_CODING	clim-tmax12	AT4G26415	promoter	13350182	13351682	0	0	0	0	0	0	0	0	0	0	0	0	0	0	0	0	0	0	0	0	0	0	0	0	0	0	0	0	0	0	0	0	0	0	0	0	0	0
4.1422480.C_T.M172T666	4	1422480	C	T	0.103704	NON_SYNONYMOUS_CODING	M172T666	AT4G03240	terminator	1422237	1423737	0	0	0	0	0	0	0	0	0	0	0	0	0	0	0	0	0	0	0	0	0	0	0	0	0	0	0	0	0	0	0	0	0	0	0	0	0	0
4.13384534.A_G.clim-tmax12	4	13384534	A	G	0.0638723	NON_SYNONYMOUS_CODING	clim-tmax12	AT4G26500	promoter	13383141	13384641	0	0	0	0	0	0	0	0	0	0	0	0	0	0	0	0	0	0	0	0	0	0	0	0	0	0	0	0	0	0	0	0	0	0	0	0	0	0
4.1317856.A_G.M172T666	4	1317856	A	G	0.407407	NON_SYNONYMOUS_CODING	M172T666	AT4G02970	promoter	1316498	1317998	0	0	0	0	0	0	0	0	0	0	0	0	0	0	0	0	0	0	0	0	0	0	0	0	0	0	0	0	0	0	0	0	0	0	0	0	0	0
4.1294589.C_A.M216T665	4	1294589	C	A	0.249383	NON_SYNONYMOUS_CODING	M216T665	AT4G02930	terminator	1294374	1295874	0	0	0	0	0	0	0	0	0	0	0	0	0	0	0	0	0	0	0	0	0	0	0	0	0	0	0	0	0	0	0	0	0	0	0	0	0	0
4.7647419.T_G.Inter-specific pollination of Arabidopsis thaliana and Malcolmia littorea	4	7647419	T	G	0.207921	NON_SYNONYMOUS_CODING	Inter-specific pollination of Arabidopsis thaliana and Malcolmia littorea	AT4G13130	promoter	7646236	7647736	0	0	0	0	0	0	0	0	0	0	0	0	0	0	0	0	0	0	0	0	0	0	0	0	0	0	0	0	0	0	0	0	0	0	0	0	0	0
4.1267044.C_T.M216T665	4	1267044	C	T	0.150617	NON_SYNONYMOUS_CODING	M216T665	AT4G02840	terminator	1265986	1267486	0	0	0	0	0	0	0	0	0	0	0	0	0	0	0	0	0	0	0	0	0	0	0	0	0	0	0	0	-1	0	0	0	0	0	0	0	0	0
4.13403463.T_C.clim-tmax12	4	13403463	T	C	0.0299401	NON_SYNONYMOUS_CODING	clim-tmax12	AT4G26555	terminator	13403429	13404929	0	0	0	0	0	0	0	0	0	0	0	0	0	0	0	0	0	0	0	0	0	0	0	0	0	1	0	0	0	0	0	0	0	0	0	0	0	0
4.13372019.C_T.clim-tmax12	4	13372019	C	T	0.0219561	NON_SYNONYMOUS_CODING	clim-tmax12	AT4G26470	terminator	13371960	13373460	0	0	0	0	0	0	0	0	0	0	0	0	0	0	0	0	0	0	0	0	0	0	0	0	0	0	0	0	0	0	0	0	0	0	0	0	0	0
4.5856185.T_C.clim-tmax3	4	5856185	T	C	0.054	NON_SYNONYMOUS_CODING	clim-tmax3	AT4G09190	terminator	5855827	5857327	0	0	0	0	0	0	0	0	0	0	0	0	0	0	0	0	0	0	0	0	0	0	0	0	0	0	0	0	0	0	0	0	0	0	0	0	0	0
4.7409952.C_T.Germ in dark	4	7409952	C	T	0.236559	NON_SYNONYMOUS_CODING	Germ in dark	AT4G12490	promoter	7409906	7411406	0	0	0	0	0	0	0	0	0	0	0	0	0	0	0	0	0	0	0	0	0	0	0	0	0	0	0	0	0	1	0	0	0	0	0	0	0	0
4.7410152.C_G.Germ in dark	4	7410152	C	G	0.236559	NON_SYNONYMOUS_CODING	Germ in dark	AT4G12490	promoter	7409906	7411406	0	0	0	0	0	0	0	0	0	0	0	0	0	0	0	0	0	0	0	0	0	0	0	0	0	0	0	-1	0	0	0	0	0	0	0	0	0	0
4.7414791.T_G.Germ in dark	4	7414791	T	G	0.236559	NON_SYNONYMOUS_CODING	Germ in dark	AT4G12500	promoter	7414455	7415955	0	0	0	0	0	0	0	0	0	0	0	0	0	0	0	0	0	0	0	0	0	0	0	0	0	0	0	0	0	0	0	0	0	0	0	0	0	0
4.7410003.G_C.Germ in dark	4	7410003	G	C	0.236559	NON_SYNONYMOUS_CODING	Germ in dark	AT4G12490	promoter	7409906	7411406	0	0	0	0	0	0	0	0	0	0	0	0	0	0	0	0	0	0	0	0	0	0	0	0	0	0	0	-1	0	1	0	0	0	0	0	0	0	0
4.7414884.T_C.Germ in dark	4	7414884	T	C	0.236559	NON_SYNONYMOUS_CODING	Germ in dark	AT4G12500	promoter	7414455	7415955	0	0	0	0	0	0	0	0	0	0	0	0	0	0	0	0	0	0	0	0	0	0	0	0	0	0	0	0	0	0	0	0	0	0	0	0	0	0
4.7410116.A_G.Germ in dark	4	7410116	A	G	0.236559	NON_SYNONYMOUS_CODING	Germ in dark	AT4G12490	promoter	7409906	7411406	0	0	0	0	0	0	0	0	0	0	0	0	0	0	0	0	0	0	0	0	0	0	0	0	0	0	0	0	0	0	0	0	0	0	0	0	0	0
4.14720455.A_C.Cd111	4	14720455	A	C	0.113043	NON_SYNONYMOUS_CODING	Cd111	AT4G30100	terminator	14719561	14721061	0	0	0	0	0	0	0	0	0	0	0	0	0	0	0	0	0	0	0	0	0	0	0	0	0	0	0	0	0	0	0	0	0	0	0	0	0	0
4.1194835.T_C.M216T665	4	1194835	T	C	0.296296	NON_SYNONYMOUS_CODING	M216T665	AT4G04275	promoter	1194268	1195768	0	0	0	0	0	0	0	0	0	0	0	0	0	0	0	0	0	0	0	0	0	0	0	0	0	0	0	0	0	0	0	0	0	0	0	0	0	0
4.1194059.C_A.M216T665	4	1194059	C	A	0.301235	NON_SYNONYMOUS_CODING	M216T665	AT4G02700	terminator	1193111	1194611	0	0	0	0	0	0	0	0	0	-1	0	0	0	0	0	0	0	0	0	0	0	0	0	0	0	0	0	0	0	0	0	0	0	0	0	0	0	0
4.1298270.C_T.M216T665	4	1298270	C	T	0.167901	NON_SYNONYMOUS_CODING	M216T665	AT4G02930	promoter	1298000	1299500	0	0	0	0	0	0	0	0	0	0	0	0	0	0	0	0	0	0	0	0	0	0	0	0	0	0	0	0	0	0	0	0	0	0	0	0	0	0
4.7676443.G_C.Inter-specific pollination of Arabidopsis thaliana and Malcolmia littorea	4	7676443	G	C	0.128713	NON_SYNONYMOUS_CODING	Inter-specific pollination of Arabidopsis thaliana and Malcolmia littorea	AT4G13230	promoter	7676308	7677808	0	0	0	0	0	0	0	0	0	0	0	0	0	0	0	0	0	0	0	0	0	0	0	0	0	0	0	0	0	0	0	0	0	0	0	0	0	0
4.299748.T_C.Size sweden 2009 (1st experiment)	4	299748	T	C	0.183406	NON_SYNONYMOUS_CODING	Size sweden 2009 (1st experiment)	AT4G00730	terminator	298260	299760	0	0	0	0	0	0	0	0	0	0	0	0	0	0	0	0	0	0	0	0	0	0	0	0	0	0	0	0	0	0	0	0	0	0	0	0	0	0
4.8891807.G_A.clim-prec8	4	8891807	G	A	0.0179641	NON_SYNONYMOUS_CODING	clim-prec8	AT4G15570	promoter	8891606	8893106	0	0	0	0	0	0	0	0	0	0	0	0	0	0	0	0	0	0	0	0	0	0	0	0	0	0	0	0	0	0	0	0	0	0	0	0	0	0
4.7486714.T_G.clim-bio1	4	7486714	T	G	0.048	NON_SYNONYMOUS_CODING	clim-bio1	AT4G12710	promoter	7486329	7487829	0	0	0	0	0	0	0	0	0	0	0	0	0	0	0	0	0	0	0	0	0	0	0	0	0	0	0	0	0	0	0	0	0	0	0	0	0	0
4.1196368.T_G.M216T665	4	1196368	T	G	0.496296	NON_SYNONYMOUS_CODING	M216T665	AT4G04275	terminator	1195177	1196677	0	0	0	0	0	0	0	0	0	0	0	0	0	0	0	0	0	0	0	0	0	0	0	0	0	0	0	0	0	0	0	0	0	0	0	0	0	0
4.7414706.G_C.Germ in dark	4	7414706	G	C	0.225806	NON_SYNONYMOUS_CODING	Germ in dark	AT4G12500	promoter	7414455	7415955	0	0	0	0	0	0	0	0	0	0	0	0	0	0	0	0	0	0	0	0	0	0	0	0	0	0	0	0	0	0	0	0	0	0	0	0	0	0
4.1289377.C_T.M216T665	4	1289377	C	T	0.0666667	NON_SYNONYMOUS_CODING	M216T665	AT4G02910	promoter	1289115	1290615	0	0	0	0	0	0	0	0	0	0	0	0	0	0	0	0	0	0	0	0	0	0	0	0	0	0	0	0	0	0	0	0	0	0	0	0	0	0
4.1258695.C_A.M216T665	4	1258695	C	A	0.14321	NON_SYNONYMOUS_CODING	M216T665	AT4G02820	promoter	1257531	1259031	0	0	0	0	0	0	0	0	0	0	0	0	0	0	0	0	0	0	0	0	0	0	0	0	0	0	0	0	0	0	0	0	0	0	0	0	0	0
4.1256832.G_C.M216T665	4	1256832	G	C	0.25679	NON_SYNONYMOUS_CODING	M216T665	AT4G02810	terminator	1256820	1258320	0	0	0	0	0	0	0	0	0	0	0	0	0	0	0	0	0	0	0	0	0	0	0	0	0	0	0	0	0	0	0	0	0	0	0	0	0	0
4.1256834.G_T.M216T665	4	1256834	G	T	0.25679	NON_SYNONYMOUS_CODING	M216T665	AT4G02810	terminator	1256820	1258320	0	0	0	0	0	0	0	0	0	0	0	0	0	0	0	0	0	0	0	0	0	0	0	0	0	0	0	0	0	0	0	0	0	0	0	0	0	0
4.1256837.A_C.M216T665	4	1256837	A	C	0.25679	NON_SYNONYMOUS_CODING	M216T665	AT4G02810	terminator	1256820	1258320	0	0	0	0	0	0	0	0	0	0	0	0	0	0	0	0	0	0	0	0	0	0	0	0	0	0	0	0	0	0	0	0	0	0	0	0	0	0
4.1196526.G_C.M216T665	4	1196526	G	C	0.298765	NON_SYNONYMOUS_CODING	M216T665	AT4G04275	terminator	1195177	1196677	0	0	0	0	0	0	0	0	0	0	0	0	0	0	0	0	0	0	0	0	0	0	0	0	0	0	0	0	0	0	0	0	0	0	0	0	0	0
4.7538137.G_A.clim-bio1	4	7538137	G	A	0.034	NON_SYNONYMOUS_CODING	clim-bio1	AT4G12860	terminator	7537443	7538943	0	0	0	0	0	0	0	0	0	0	1	0	0	0	0	0	0	0	0	0	0	0	0	0	0	0	0	0	0	0	0	0	0	0	0	0	0	0
4.7410182.C_G.Germ in dark	4	7410182	C	G	0.247312	NON_SYNONYMOUS_CODING	Germ in dark	AT4G12490	promoter	7409906	7411406	0	0	0	0	0	0	0	0	0	0	0	0	0	0	0	0	0	0	0	0	0	0	0	0	0	0	0	0	0	0	0	0	0	0	0	0	0	0
4.7410206.T_G.Germ in dark	4	7410206	T	G	0.247312	NON_SYNONYMOUS_CODING	Germ in dark	AT4G12490	promoter	7409906	7411406	0	0	0	0	0	0	0	0	0	0	0	0	0	0	0	0	0	0	0	0	0	0	0	0	0	0	0	0	0	0	0	0	0	0	0	0	0	0
4.7414857.T_G.Germ in dark	4	7414857	T	G	0.247312	NON_SYNONYMOUS_CODING	Germ in dark	AT4G12500	promoter	7414455	7415955	0	0	0	0	0	0	0	0	0	0	0	0	0	0	0	0	0	0	0	0	0	0	0	0	0	0	0	0	0	0	0	0	0	0	0	0	0	0
4.7410300.T_C.Germ in dark	4	7410300	T	C	0.311828	NON_SYNONYMOUS_CODING	Germ in dark	AT4G12490	promoter	7409906	7411406	0	0	0	0	0	0	0	0	0	0	0	0	0	0	0	0	0	0	0	0	0	0	0	0	0	0	0	0	0	0	0	0	0	0	0	0	0	0
4.7410305.C_G.Germ in dark	4	7410305	C	G	0.311828	NON_SYNONYMOUS_CODING	Germ in dark	AT4G12490	promoter	7409906	7411406	0	0	0	0	0	0	0	0	0	0	0	0	0	0	0	0	0	0	0	0	0	0	0	0	0	0	0	0	0	0	0	0	0	0	0	0	0	0
4.7410235.C_A.Germ in dark	4	7410235	C	A	0.311828	NON_SYNONYMOUS_CODING	Germ in dark	AT4G12490	promoter	7409906	7411406	0	0	0	0	0	0	0	0	0	0	0	0	0	0	0	0	0	0	0	0	0	0	0	0	0	0	0	0	0	0	0	0	0	0	0	0	0	0
4.7410242.C_G.Germ in dark	4	7410242	C	G	0.311828	NON_SYNONYMOUS_CODING	Germ in dark	AT4G12490	promoter	7409906	7411406	0	0	0	0	0	0	0	0	0	0	0	0	0	0	0	0	0	0	0	0	0	0	0	0	0	0	0	0	0	0	0	0	0	0	0	0	0	0
4.7410257.T_C.Germ in dark	4	7410257	T	C	0.311828	NON_SYNONYMOUS_CODING	Germ in dark	AT4G12490	promoter	7409906	7411406	0	0	0	0	0	0	0	0	0	0	0	0	0	0	0	0	0	0	0	0	0	0	0	0	0	0	0	0	0	0	0	0	0	0	0	0	0	0
4.1289420.T_C.M216T665	4	1289420	T	C	0.187654	NON_SYNONYMOUS_CODING	M216T665	AT4G02910	promoter	1289115	1290615	0	0	0	0	0	0	0	0	0	0	0	0	0	0	0	0	0	0	0	0	0	0	0	0	0	0	0	0	-1	0	0	0	0	0	0	0	0	0
4.1289591.C_T.M216T665	4	1289591	C	T	0.187654	NON_SYNONYMOUS_CODING	M216T665	AT4G02910	promoter	1289115	1290615	0	0	0	0	0	0	0	0	0	0	0	0	0	0	0	0	0	0	0	0	0	0	0	0	0	0	0	0	0	0	0	0	0	0	0	0	0	0
4.15113694.G_A.Li7	4	15113694	G	A	0.107527	NON_SYNONYMOUS_CODING	Li7	AT4G31050	promoter	15113249	15114749	0	0	0	0	0	0	0	0	0	0	0	0	0	0	0	0	0	0	0	0	0	0	0	0	0	0	0	0	0	0	0	0	0	0	0	0	0	0
4.7414757.T_A.Germ in dark	4	7414757	T	A	0.258065	NON_SYNONYMOUS_CODING	Germ in dark	AT4G12500	promoter	7414455	7415955	0	0	0	0	0	0	0	0	0	0	0	0	0	0	0	0	0	0	0	0	0	0	0	0	0	0	0	0	0	0	0	0	0	0	0	0	0	0
4.7414833.T_C.Germ in dark	4	7414833	T	C	0.247312	NON_SYNONYMOUS_CODING	Germ in dark	AT4G12500	promoter	7414455	7415955	0	0	0	0	0	0	0	0	0	0	0	0	0	0	0	0	0	0	0	0	0	0	0	0	0	0	0	0	0	0	0	0	0	0	0	0	0	0
5.4994505.A_C.clim-gs10	5	4994505	A	C	0.0459082	NON_SYNONYMOUS_CODING	clim-gs10	AT5G15390	promoter	4994137	4995637	0	0	0	0	0	0	0	0	0	0	0	0	0	0	0	0	0	0	0	0	0	0	0	0	0	0	0	0	0	0	0	0	0	0	0	0	0	0
5.4991953.G_C.clim-gs10	5	4991953	G	C	0.0459082	NON_SYNONYMOUS_CODING	clim-gs10	AT5G02405	terminator	4990541	4992041	0	0	0	0	0	0	0	0	0	0	0	0	0	0	0	0	0	0	0	0	0	0	0	0	0	0	0	0	0	0	0	0	0	0	0	0	0	0
5.4304049.A_C.clim-gs10	5	4304049	A	C	0.0538922	NON_SYNONYMOUS_CODING	clim-gs10	AT5G13420	promoter	4303815	4305315	0	0	0	0	0	0	0	0	0	0	0	0	0	0	0	0	0	0	0	0	0	0	0	0	0	0	0	0	0	0	0	0	0	0	0	0	0	0
5.18110951.C_A.clim-bio1	5	18110951	C	A	0.014	NON_SYNONYMOUS_CODING	clim-bio1	AT5G06635	terminator	18109681	18111181	0	0	0	0	0	0	0	0	0	0	0	0	0	0	0	0	0	0	0	0	0	0	0	0	0	0	0	0	0	0	0	0	0	0	0	0	0	0
5.18157232.C_A.clim-bio1	5	18157232	C	A	0.014	NON_SYNONYMOUS_CODING	clim-bio1	AT5G44970	terminator	18156840	18158340	0	0	0	0	0	0	0	0	0	0	0	0	0	0	0	0	0	0	0	0	0	0	0	0	0	0	0	0	0	0	0	0	0	0	0	0	0	0
5.18150800.T_A.clim-bio1	5	18150800	T	A	0.014	NON_SYNONYMOUS_CODING	clim-bio1	AT5G44940	terminator	18150392	18151892	0	0	0	0	0	0	0	0	0	0	0	0	0	0	0	0	0	0	0	0	0	0	0	0	0	0	0	0	0	0	0	0	0	0	0	0	0	0
5.18270616.A_G.clim-bio1	5	18270616	A	G	0.014	NON_SYNONYMOUS_CODING	clim-bio1	AT5G45170	terminator	18269285	18270785	0	0	0	0	0	0	0	0	0	0	0	0	0	0	0	0	0	0	0	0	0	0	0	0	0	0	0	0	0	0	0	0	0	0	0	0	0	0
5.18140683.A_C.clim-bio1	5	18140683	A	C	0.014	NON_SYNONYMOUS_CODING	clim-bio1	AT5G44920	terminator	18139690	18141190	0	0	0	0	0	0	0	0	0	0	0	0	0	0	0	0	0	0	0	0	0	0	0	0	0	0	0	0	0	0	0	0	0	0	0	0	0	0
5.18150663.T_C.clim-bio1	5	18150663	T	C	0.014	NON_SYNONYMOUS_CODING	clim-bio1	AT5G44940	terminator	18150392	18151892	0	0	0	0	0	0	0	0	0	0	0	0	0	0	0	0	0	0	0	0	0	0	0	0	0	0	0	0	0	0	0	0	0	0	0	0	0	0
5.18111146.T_C.clim-bio1	5	18111146	T	C	0.014	NON_SYNONYMOUS_CODING	clim-bio1	AT5G06635	terminator	18109681	18111181	0	0	0	0	0	0	0	0	0	0	0	0	0	0	0	0	0	0	0	0	0	0	0	0	0	0	0	-1	0	0	0	0	0	0	0	0	0	0
5.18290239.G_A.clim-bio1	5	18290239	G	A	0.014	NON_SYNONYMOUS_CODING	clim-bio1	AT5G45200	promoter	18289978	18291478	0	0	0	0	0	0	0	0	0	0	0	0	0	0	0	0	0	0	0	0	0	0	0	0	0	0	0	0	0	0	0	0	0	0	0	0	0	0
5.18208673.T_C.clim-bio1	5	18208673	T	C	0.014	NON_SYNONYMOUS_CODING	clim-bio1	AT5G45095	terminator	18208552	18210052	0	0	0	0	0	0	0	0	0	0	0	0	0	0	0	0	0	0	0	0	0	0	0	0	0	0	0	0	0	0	0	0	0	0	0	0	0	0
5.26766303.A_T.clim-bio4	5	26766303	A	T	0.0499002	NON_SYNONYMOUS_CODING	clim-bio4	AT5G67060	promoter	26764991	26766491	0	0	0	0	0	0	0	0	0	0	0	0	0	0	0	0	0	0	0	0	0	0	0	0	0	0	0	0	0	0	0	0	0	0	0	0	0	0
5.907268.A_G.Co59	5	907268	A	G	0.0289855	NON_SYNONYMOUS_CODING	Co59	AT5G03590	promoter	907250	908750	0	0	0	0	0	0	0	0	0	0	0	0	0	0	0	0	0	0	0	0	0	0	0	0	0	0	0	0	0	0	0	0	0	0	0	0	0	0
5.7515541.A_T.clim-tmin6	5	7515541	A	T	0.0139721	NON_SYNONYMOUS_CODING	clim-tmin6	AT5G22610	promoter	7514216	7515716	0	0	0	0	0	0	0	0	0	0	0	0	0	0	0	0	0	0	0	0	0	0	0	0	0	0	0	0	0	0	0	0	0	0	0	0	0	0
5.7727446.T_A.clim-gs10	5	7727446	T	A	0.0239521	NON_SYNONYMOUS_CODING	clim-gs10	AT5G23035	terminator	7726954	7728454	0	0	0	0	0	0	0	0	0	0	0	0	0	0	0	0	0	0	0	0	0	0	0	0	0	0	0	0	0	0	0	0	0	0	0	0	0	0
5.18591342.C_A.DTFplantingLoc2008	5	18591342	C	A	0.017094	NON_SYNONYMOUS_CODING	DTFplantingLoc2008	AT5G45830	promoter	18591006	18592506	0	0	0	0	0	0	0	0	0	0	0	0	0	0	0	0	0	0	0	0	0	0	0	0	0	0	0	0	0	0	0	0	0	0	0	0	0	0
5.24330920.T_C.clim-bio4	5	24330920	T	C	0.0459082	NON_SYNONYMOUS_CODING	clim-bio4	AT5G60520	terminator	24330669	24332169	0	0	0	0	0	0	0	0	0	0	0	0	0	0	0	0	0	0	0	0	0	0	0	0	0	0	0	0	0	0	0	0	0	0	0	0	0	0
5.2821067.C_A.clim-gs10	5	2821067	C	A	0.0778443	NON_SYNONYMOUS_CODING	clim-gs10	AT5G08680	promoter	2820738	2822238	0	0	0	0	0	0	0	0	0	0	0	0	0	0	0	0	0	0	0	0	0	0	0	0	0	0	0	0	0	0	0	0	0	0	0	0	0	0
5.18191640.A_G.clim-tmax6	5	18191640	A	G	0.0279441	NON_SYNONYMOUS_CODING	clim-tmax6	AT5G45080	terminator	18190354	18191854	0	0	0	0	0	0	0	0	0	0	0	0	0	0	0	0	0	0	0	0	0	0	0	0	0	0	0	0	1	0	0	0	0	0	0	0	0	0
5.18191621.T_C.clim-tmax6	5	18191621	T	C	0.0279441	NON_SYNONYMOUS_CODING	clim-tmax6	AT5G45080	terminator	18190354	18191854	0	0	0	0	0	0	0	0	0	0	0	0	0	0	0	0	0	0	0	0	0	0	0	0	0	0	0	0	0	0	0	0	0	0	0	0	0	0
5.26122014.G_T.clim-gs10	5	26122014	G	T	0.0259481	NON_SYNONYMOUS_CODING	clim-gs10	AT5G65380	terminator	26121936	26123436	0	0	0	0	0	0	0	0	0	0	0	0	0	0	0	0	0	0	0	0	0	0	0	0	0	0	0	0	0	0	0	0	0	0	0	0	0	0
5.26896619.A_G.clim-bio4	5	26896619	A	G	0.0578842	NON_SYNONYMOUS_CODING	clim-bio4	AT5G67410	terminator	26895484	26896984	0	0	0	0	0	0	0	0	0	0	0	0	0	0	0	0	0	0	0	0	0	0	0	0	0	0	0	0	0	0	0	0	0	0	0	0	0	0
5.26450887.C_A.clim-tmin3	5	26450887	C	A	0.0373444	NON_SYNONYMOUS_CODING	clim-tmin3	AT5G66190	terminator	26449963	26451463	0	0	0	0	0	0	0	0	0	0	0	0	0	0	0	0	0	0	0	0	0	0	0	0	0	0	0	0	0	0	0	0	0	0	0	0	0	0
5.17879143.C_G.clim-bio1	5	17879143	C	G	0.012	NON_SYNONYMOUS_CODING	clim-bio1	AT5G44380	terminator	17877671	17879171	0	0	0	0	0	0	0	0	0	0	0	0	0	0	0	0	0	0	0	0	0	0	0	0	0	0	0	0	0	0	0	0	0	0	0	0	0	0
5.17940801.C_A.clim-bio1	5	17940801	C	A	0.012	NON_SYNONYMOUS_CODING	clim-bio1	AT5G44530	terminator	17940792	17942292	0	0	0	0	0	0	0	0	0	0	0	0	0	0	0	0	0	0	0	0	0	0	0	0	0	0	0	1	0	0	0	0	0	0	0	0	0	0
5.17833786.C_T.clim-bio1	5	17833786	C	T	0.012	NON_SYNONYMOUS_CODING	clim-bio1	AT5G44270	promoter	17832635	17834135	0	0	0	0	0	0	0	0	0	0	0	0	0	0	0	0	0	0	0	0	0	0	0	0	0	0	0	0	0	0	0	0	0	0	0	0	0	0
5.17824277.A_T.clim-bio1	5	17824277	A	T	0.012	NON_SYNONYMOUS_CODING	clim-bio1	AT5G44240	terminator	17823208	17824708	0	0	0	0	0	0	0	0	0	0	0	0	0	0	0	0	0	0	0	0	0	0	0	0	0	0	0	0	0	0	0	0	0	0	0	0	0	0
5.17824545.C_G.clim-bio1	5	17824545	C	G	0.012	NON_SYNONYMOUS_CODING	clim-bio1	AT5G44240	terminator	17823208	17824708	0	0	0	0	0	0	0	0	0	0	0	0	0	0	0	0	0	0	0	0	0	0	0	0	0	0	0	0	0	0	0	0	0	0	0	0	0	0
5.17884765.G_C.clim-bio1	5	17884765	G	C	0.012	NON_SYNONYMOUS_CODING	clim-bio1	AT5G44390	promoter	17884512	17886012	0	0	0	0	0	0	0	0	0	0	0	0	0	0	0	0	0	0	0	0	0	0	0	0	0	0	0	0	0	0	0	0	0	0	0	0	0	0
5.17924573.A_G.clim-bio1	5	17924573	A	G	0.012	NON_SYNONYMOUS_CODING	clim-bio1	AT5G44480	terminator	17923302	17924802	0	0	0	0	0	0	0	0	0	0	0	0	0	0	0	0	0	0	0	0	0	0	0	0	0	0	0	0	0	0	0	0	0	0	0	0	0	0
5.18908118.C_T.clim-tmin6	5	18908118	C	T	0.011976	NON_SYNONYMOUS_CODING	clim-tmin6	AT5G46600	terminator	18906638	18908138	0	0	0	0	0	0	0	0	0	0	0	0	0	0	0	0	0	0	0	0	0	0	0	0	0	0	0	0	0	0	0	0	0	0	0	0	0	0
5.15858605.C_T.clim-tmax1	5	15858605	C	T	0.011976	NON_SYNONYMOUS_CODING	clim-tmax1	AT5G39610	terminator	15857397	15858897	0	0	0	0	0	0	0	0	0	0	0	0	0	0	0	0	0	0	0	0	0	0	0	0	0	0	0	0	0	0	0	0	0	0	0	0	0	0
5.15474914.G_A.clim-tmax1	5	15474914	G	A	0.011976	NON_SYNONYMOUS_CODING	clim-tmax1	AT5G38670	promoter	15474785	15476285	0	0	0	0	0	0	0	0	0	0	0	0	0	0	0	0	0	0	0	0	0	0	0	0	0	0	0	0	0	0	0	0	0	0	0	0	0	0
5.15784315.T_A.clim-tmax1	5	15784315	T	A	0.011976	NON_SYNONYMOUS_CODING	clim-tmax1	AT5G39440	terminator	15784199	15785699	0	0	0	0	0	0	0	0	0	0	0	0	0	0	0	0	0	0	0	0	0	0	0	0	0	0	0	0	0	0	0	0	0	0	0	0	0	0
5.15883811.C_T.clim-tmax1	5	15883811	C	T	0.011976	NON_SYNONYMOUS_CODING	clim-tmax1	AT5G39670	terminator	15883567	15885067	0	0	0	0	0	0	0	0	0	0	0	0	0	0	0	0	0	0	0	0	0	0	0	0	0	0	0	0	0	0	0	0	0	0	0	0	0	0
5.15751310.G_A.clim-tmax1	5	15751310	G	A	0.011976	NON_SYNONYMOUS_CODING	clim-tmax1	AT5G39340	terminator	15750391	15751891	0	0	0	0	0	0	0	0	0	0	0	0	0	0	0	0	0	0	0	0	0	0	0	0	0	0	0	0	0	0	0	0	0	0	0	0	0	0
5.15902602.C_T.clim-tmax1	5	15902602	C	T	0.011976	NON_SYNONYMOUS_CODING	clim-tmax1	AT5G39730	terminator	15902458	15903958	0	0	0	0	0	0	0	0	0	0	0	0	0	0	0	0	0	0	0	0	0	0	0	0	0	0	0	0	0	0	0	0	0	0	0	0	0	0
5.15523002.A_C.clim-tmax1	5	15523002	A	C	0.011976	NON_SYNONYMOUS_CODING	clim-tmax1	AT5G38750	promoter	15521649	15523149	0	0	0	0	0	0	0	0	0	0	0	0	0	0	0	0	0	0	0	0	0	0	0	0	0	0	0	0	0	0	0	0	0	0	0	0	0	0
5.15501520.C_T.clim-tmax1	5	15501520	C	T	0.011976	NON_SYNONYMOUS_CODING	clim-tmax1	AT5G38710	promoter	15500125	15501625	0	0	0	0	0	0	0	0	0	0	0	0	0	0	0	0	0	0	0	0	0	0	0	0	0	0	0	0	0	0	0	0	0	0	0	0	0	0
5.18062497.G_A.clim-tmax12	5	18062497	G	A	0.0279441	NON_SYNONYMOUS_CODING	clim-tmax12	AT5G44760	terminator	18062264	18063764	0	0	0	0	0	0	0	0	0	0	0	0	-1	0	0	0	0	0	0	0	0	0	0	0	0	0	0	0	0	0	0	0	0	0	0	0	0	0
5.18068199.G_A.clim-tmax12	5	18068199	G	A	0.0279441	NON_SYNONYMOUS_CODING	clim-tmax12	AT5G44780	promoter	18066924	18068424	0	0	0	0	0	0	0	0	0	0	0	0	0	0	0	0	0	0	0	0	0	0	0	0	0	0	0	0	0	0	0	0	0	0	0	0	0	0
5.18071753.T_G.clim-tmax12	5	18071753	T	G	0.0279441	NON_SYNONYMOUS_CODING	clim-tmax12	AT5G44780	terminator	18070428	18071928	0	0	0	0	0	0	0	0	0	0	0	0	0	0	0	0	0	0	0	0	0	0	0	0	0	0	0	0	0	0	0	0	0	0	0	0	0	0
5.18066243.G_A.clim-tmax12	5	18066243	G	A	0.0279441	NON_SYNONYMOUS_CODING	clim-tmax12	AT5G44770	terminator	18066196	18067696	0	0	0	0	0	0	0	0	0	0	0	0	0	0	0	0	0	0	0	0	0	0	0	0	0	0	0	0	0	0	0	0	0	0	0	0	0	0
5.18069432.A_G.clim-tmax12	5	18069432	A	G	0.0279441	NON_SYNONYMOUS_CODING	clim-tmax12	AT5G44785	terminator	18068448	18069948	0	0	0	0	0	0	0	0	0	0	0	0	0	0	0	0	0	0	0	0	0	0	0	0	0	0	0	0	0	0	0	0	0	0	0	0	0	0
5.26945568.C_T.clim-bio4	5	26945568	C	T	0.0459082	NON_SYNONYMOUS_CODING	clim-bio4	AT5G09925	promoter	26944758	26946258	0	0	0	0	0	0	0	0	0	0	0	0	0	0	0	0	0	0	0	0	0	0	0	0	0	0	0	0	0	0	0	0	0	0	0	0	0	0
5.10779279.A_C.clim-bio9	5	10779279	A	C	0.012	NON_SYNONYMOUS_CODING	clim-bio9	AT5G28730	promoter	10778002	10779502	0	0	0	0	0	0	0	0	0	0	0	0	0	0	0	0	0	0	0	0	0	0	0	0	0	0	0	0	0	0	0	0	0	0	0	0	0	0
5.10779787.G_C.clim-bio9	5	10779787	G	C	0.012	NON_SYNONYMOUS_CODING	clim-bio9	AT5G28730	terminator	10779718	10781218	0	0	0	0	0	0	0	0	0	0	0	0	0	0	0	0	0	0	0	0	0	0	0	0	0	0	0	0	0	0	0	0	0	0	0	0	0	0
5.10780137.A_T.clim-bio9	5	10780137	A	T	0.012	NON_SYNONYMOUS_CODING	clim-bio9	AT5G28730	terminator	10779718	10781218	0	0	0	0	0	0	0	0	0	0	0	0	0	0	0	0	0	0	0	0	0	0	0	0	0	0	0	0	-1	0	0	0	0	0	0	0	0	0
5.463257.A_T.clim-bio4	5	463257	A	T	0.0279441	NON_SYNONYMOUS_CODING	clim-bio4	AT5G02260	promoter	462072	463572	0	0	0	0	0	0	0	0	0	0	0	0	0	0	0	0	0	0	0	0	0	0	0	0	0	0	0	1	0	0	0	0	0	0	0	0	0	0
5.17934647.C_T.clim-tmin1	5	17934647	C	T	0.012024	NON_SYNONYMOUS_CODING	clim-tmin1	AT5G44510	promoter	17933722	17935222	0	0	0	0	0	0	0	0	0	0	0	0	0	0	0	0	0	0	0	0	0	0	0	0	0	0	0	0	0	0	0	0	0	0	0	0	0	0
5.17933884.C_T.clim-tmin1	5	17933884	C	T	0.012024	NON_SYNONYMOUS_CODING	clim-tmin1	AT5G44510	promoter	17933722	17935222	0	0	0	0	0	0	0	0	0	0	0	0	0	0	0	0	0	0	0	0	0	0	0	0	0	0	0	0	0	0	0	0	0	0	0	0	0	0
5.26681742.C_A.clim-gs tmax	5	26681742	C	A	0.011976	NON_SYNONYMOUS_CODING	clim-gs tmax	AT5G66816	promoter	26680350	26681850	0	0	0	0	0	0	0	0	0	0	0	0	0	0	0	0	0	0	0	0	0	0	0	0	0	0	0	0	0	0	0	0	0	0	0	0	0	0
5.8105910.G_C.clim-aet12	5	8105910	G	C	0.011976	NON_SYNONYMOUS_CODING	clim-aet12	AT5G23990	terminator	8104460	8105960	0	0	0	0	0	0	0	0	0	0	0	0	0	0	0	0	0	0	0	0	0	0	0	0	0	0	0	0	0	0	0	0	0	0	0	0	0	0
5.18155138.T_A.clim-bio1	5	18155138	T	A	0.018	NON_SYNONYMOUS_CODING	clim-bio1	AT5G44960	terminator	18154891	18156391	0	0	0	0	0	0	0	0	0	0	0	0	0	0	0	0	0	0	0	0	0	0	0	0	0	0	0	0	0	0	0	0	0	0	0	0	0	0
5.26439053.A_T.clim-bio4	5	26439053	A	T	0.0379242	NON_SYNONYMOUS_CODING	clim-bio4	AT5G66150	terminator	26437838	26439338	0	0	0	0	0	0	0	0	0	0	0	0	0	0	0	0	0	0	0	0	0	0	0	0	0	0	0	0	0	0	0	0	0	0	0	0	0	0
5.26377329.T_C.clim-bio4	5	26377329	T	C	0.0379242	NON_SYNONYMOUS_CODING	clim-bio4	AT5G65930	promoter	26376072	26377572	0	0	0	0	0	0	0	0	0	0	0	0	0	0	0	0	0	0	0	0	0	0	0	0	0	0	0	0	0	0	0	0	0	0	0	0	0	0
5.15889723.C_G.clim-bio9	5	15889723	C	G	0.012	NON_SYNONYMOUS_CODING	clim-bio9	AT5G39690	terminator	15889687	15891187	0	0	0	0	0	0	0	0	0	0	0	0	0	0	0	0	0	0	0	0	0	0	0	0	0	0	0	0	0	0	0	0	0	0	0	0	0	0
5.26348105.C_A.clim-bio4	5	26348105	C	A	0.0558882	NON_SYNONYMOUS_CODING	clim-bio4	AT5G65850	terminator	26347110	26348610	0	0	0	0	0	0	0	0	0	0	0	0	0	0	0	0	0	0	0	0	0	0	0	0	0	0	0	0	0	0	0	0	0	0	0	0	0	0
5.26358749.A_C.clim-bio4	5	26358749	A	C	0.0658683	NON_SYNONYMOUS_CODING	clim-bio4	AT5G65890	terminator	26357405	26358905	0	0	0	0	0	0	0	0	0	0	0	0	0	0	0	0	0	0	0	0	0	0	0	0	0	0	0	0	1	-1	0	0	0	0	0	0	0	0
5.7956318.G_C.clim-aet12	5	7956318	G	C	0.0139721	NON_SYNONYMOUS_CODING	clim-aet12	AT5G23610	terminator	7956248	7957748	0	0	0	0	0	0	0	0	0	0	0	0	0	0	0	0	0	0	0	0	0	0	0	0	0	0	0	0	0	0	0	0	0	0	0	0	0	0
5.17427692.G_A.clim-tmin11	5	17427692	G	A	0.0159681	NON_SYNONYMOUS_CODING	clim-tmin11	AT5G43401	terminator	17427581	17429081	0	0	0	0	0	0	0	0	0	0	0	0	0	0	0	0	0	0	0	0	0	0	0	0	0	0	0	0	0	0	0	0	0	0	0	0	0	0
5.17688119.G_T.clim-aet5	5	17688119	G	T	0.011976	NON_SYNONYMOUS_CODING	clim-aet5	AT5G43960	terminator	17687787	17689287	0	0	0	0	0	0	0	0	0	0	0	0	0	0	0	0	0	0	0	0	0	0	0	0	0	0	0	0	0	0	0	0	0	0	0	0	0	0
5.17701723.A_G.clim-aet5	5	17701723	A	G	0.011976	NON_SYNONYMOUS_CODING	clim-aet5	AT5G44000	terminator	17701009	17702509	0	0	0	0	0	0	0	0	0	0	0	0	0	0	0	0	0	0	0	0	0	0	0	0	0	0	0	0	0	0	0	0	0	0	0	0	0	0
5.23979885.G_A.clim-tmin3	5	23979885	G	A	0.0414938	NON_SYNONYMOUS_CODING	clim-tmin3	AT5G59480	terminator	23978389	23979889	0	0	0	0	0	0	0	0	0	0	0	0	0	0	0	0	0	0	0	0	0	0	0	0	0	0	0	0	0	0	0	0	0	0	0	0	0	0
5.18427385.G_C.clim-tmax2	5	18427385	G	C	0.0139721	NON_SYNONYMOUS_CODING	clim-tmax2	AT5G45475	terminator	18426516	18428016	0	0	0	0	0	0	0	0	0	0	0	0	0	0	0	0	0	0	0	0	0	0	0	0	0	0	0	0	0	0	0	0	0	0	0	0	0	0
5.10823409.G_T.clim-bio9	5	10823409	G	T	0.014	NON_SYNONYMOUS_CODING	clim-bio9	AT5G28810	promoter	10822355	10823855	0	0	0	0	0	0	0	0	0	0	0	0	0	0	0	0	0	0	0	0	0	0	0	0	0	0	0	0	0	0	0	0	0	0	0	0	0	0
5.23997465.G_C.clim-tmin2	5	23997465	G	C	0.0482897	NON_SYNONYMOUS_CODING	clim-tmin2	AT5G59540	promoter	23997321	23998821	0	0	0	0	0	0	0	0	0	0	0	0	0	0	0	0	0	0	0	0	0	0	0	0	0	0	0	0	0	0	0	0	0	0	0	0	0	0
5.10837872.C_A.clim-bio9	5	10837872	C	A	0.012	NON_SYNONYMOUS_CODING	clim-bio9	AT5G28823	terminator	10836848	10838348	0	0	0	0	0	0	0	0	0	0	0	0	0	0	0	0	0	0	0	0	0	0	0	0	0	0	0	0	0	0	0	0	0	0	0	0	0	0
5.10839657.G_A.clim-bio9	5	10839657	G	A	0.012	NON_SYNONYMOUS_CODING	clim-bio9	AT5G28823	promoter	10839326	10840826	0	0	0	0	0	0	0	0	0	0	0	0	0	0	0	0	0	0	0	0	0	0	0	0	0	0	0	0	0	0	0	0	0	0	0	0	0	0
5.10896858.C_A.clim-bio9	5	10896858	C	A	0.012	NON_SYNONYMOUS_CODING	clim-bio9	AT5G28885	promoter	10895740	10897240	0	0	0	0	0	0	0	0	0	0	0	0	0	0	0	0	0	0	0	0	0	0	0	0	0	0	0	0	0	0	0	0	0	0	0	0	0	0
5.11285301.T_C.clim-bio9	5	11285301	T	C	0.012	NON_SYNONYMOUS_CODING	clim-bio9	AT5G29624	promoter	11284137	11285637	0	0	0	0	0	0	0	0	0	0	0	0	0	0	0	0	0	0	0	0	0	0	0	0	0	0	0	0	0	0	0	0	0	0	0	0	0	0
5.12263664.G_C.clim-bio9	5	12263664	G	C	0.012	NON_SYNONYMOUS_CODING	clim-bio9	AT5G32613	promoter	12262254	12263754	0	0	0	0	0	0	0	0	0	0	0	0	0	0	0	0	0	0	0	0	0	0	0	0	0	0	0	0	0	0	0	0	0	0	0	0	0	0
5.12738972.A_T.clim-bio9	5	12738972	A	T	0.012	NON_SYNONYMOUS_CODING	clim-bio9	AT5G33439	promoter	12738712	12740212	0	0	0	0	0	0	0	0	0	0	0	0	0	0	0	0	0	0	0	0	0	0	0	0	0	0	0	0	0	0	0	0	0	0	0	0	0	0
5.13522243.C_A.clim-bio9	5	13522243	C	A	0.012	NON_SYNONYMOUS_CODING	clim-bio9	AT5G35320	promoter	13520745	13522245	0	0	0	0	0	0	0	0	0	0	0	0	0	0	0	0	0	0	0	0	0	0	0	0	0	0	0	0	0	0	0	0	0	0	0	0	0	0
5.10826279.G_A.clim-bio9	5	10826279	G	A	0.012	NON_SYNONYMOUS_CODING	clim-bio9	AT5G28810	terminator	10826146	10827646	0	0	0	0	0	0	0	0	0	0	0	1	0	0	0	0	0	0	0	0	0	0	0	0	0	0	0	0	0	0	0	0	0	0	0	0	0	0
5.10856924.G_A.clim-bio9	5	10856924	G	A	0.012	NON_SYNONYMOUS_CODING	clim-bio9	AT5G28830	promoter	10855660	10857160	0	0	0	0	0	0	0	0	0	0	0	0	0	0	0	0	0	0	0	0	0	0	0	0	0	0	0	0	0	0	0	0	0	0	0	0	0	0
5.10943035.C_A.clim-bio9	5	10943035	C	A	0.012	NON_SYNONYMOUS_CODING	clim-bio9	AT5G28920	promoter	10942878	10944378	0	0	0	0	0	0	0	0	0	0	0	0	0	0	0	0	0	0	0	0	0	0	0	0	0	0	0	0	0	0	0	0	0	0	0	0	0	0
5.11615523.C_T.clim-bio9	5	11615523	C	T	0.012	NON_SYNONYMOUS_CODING	clim-bio9	AT5G30500	promoter	11614249	11615749	0	0	0	0	0	0	0	0	0	0	0	0	0	0	0	0	0	0	0	0	0	0	0	0	0	0	0	0	0	0	0	0	0	0	0	0	0	0
5.12082446.G_C.clim-bio9	5	12082446	G	C	0.012	NON_SYNONYMOUS_CODING	clim-bio9	AT5G32450	terminator	12081147	12082647	0	0	0	0	0	0	0	0	0	0	0	0	0	0	0	0	0	0	0	0	0	0	1	0	0	0	0	0	0	0	0	0	0	0	0	0	0	0
5.12982725.C_A.clim-bio9	5	12982725	C	A	0.012	NON_SYNONYMOUS_CODING	clim-bio9	AT5G34829	promoter	12982389	12983889	0	0	0	0	0	0	0	0	0	0	0	0	0	0	0	0	0	0	0	0	0	0	0	0	0	0	0	0	0	0	0	0	0	0	0	0	0	0
5.13061333.G_C.clim-bio9	5	13061333	G	C	0.012	NON_SYNONYMOUS_CODING	clim-bio9	AT5G34869	promoter	13060034	13061534	0	0	0	0	0	0	0	0	0	0	0	0	0	0	0	0	0	0	0	0	0	0	0	0	0	0	0	0	0	0	0	0	0	0	0	0	0	0
5.10823486.G_A.clim-bio9	5	10823486	G	A	0.012	NON_SYNONYMOUS_CODING	clim-bio9	AT5G28810	promoter	10822355	10823855	0	0	0	0	0	0	0	0	0	0	0	0	0	0	0	0	0	0	0	0	0	0	0	0	0	0	0	0	0	0	0	0	0	0	0	0	0	0
5.10897135.G_T.clim-bio9	5	10897135	G	T	0.012	NON_SYNONYMOUS_CODING	clim-bio9	AT5G28885	promoter	10895740	10897240	0	0	0	0	0	0	0	0	0	0	0	0	0	0	0	0	0	0	0	0	0	0	0	0	0	0	0	0	0	0	0	0	0	0	0	0	0	0
5.10992665.G_A.clim-bio9	5	10992665	G	A	0.012	NON_SYNONYMOUS_CODING	clim-bio9	AT5G28950	promoter	10991504	10993004	0	0	0	0	0	0	0	0	0	0	0	0	0	0	0	0	0	0	0	0	0	0	0	0	0	0	0	0	0	0	0	0	0	-1	0	0	0	0
5.12656494.G_T.clim-bio9	5	12656494	G	T	0.012	NON_SYNONYMOUS_CODING	clim-bio9	AT5G33393	terminator	12655429	12656929	0	0	0	0	0	0	0	0	0	0	0	0	0	0	0	0	0	0	0	0	0	0	0	0	0	0	0	0	0	0	0	0	0	0	0	0	0	0
5.12739142.T_C.clim-bio9	5	12739142	T	C	0.012	NON_SYNONYMOUS_CODING	clim-bio9	AT5G33439	promoter	12738712	12740212	0	0	0	0	0	0	0	0	0	0	0	0	0	0	0	0	0	0	0	0	0	0	0	0	0	0	0	0	0	0	0	0	0	0	0	0	0	0
5.12920972.C_A.clim-bio9	5	12920972	C	A	0.012	NON_SYNONYMOUS_CODING	clim-bio9	AT5G34581	terminator	12920518	12922018	0	0	0	0	0	0	0	0	0	0	0	0	0	0	0	0	0	0	0	0	0	0	0	0	0	0	0	0	0	0	0	0	0	0	0	0	0	0
5.13523758.G_C.clim-bio9	5	13523758	G	C	0.012	NON_SYNONYMOUS_CODING	clim-bio9	AT5G35330	terminator	13522402	13523902	0	0	0	0	0	0	0	0	0	0	0	0	0	0	0	0	0	0	0	0	0	0	0	0	0	0	0	0	0	0	0	0	0	0	0	0	0	0
5.10839712.G_T.clim-bio9	5	10839712	G	T	0.012	NON_SYNONYMOUS_CODING	clim-bio9	AT5G28823	promoter	10839326	10840826	0	0	0	0	0	0	0	0	0	0	0	0	0	0	0	0	0	0	0	0	0	0	0	0	0	0	0	0	0	0	0	0	0	0	0	0	0	0
5.10896783.A_G.clim-bio9	5	10896783	A	G	0.012	NON_SYNONYMOUS_CODING	clim-bio9	AT5G28885	promoter	10895740	10897240	0	0	0	0	0	0	0	0	0	0	0	0	0	0	0	0	0	0	0	0	0	0	0	0	0	0	0	0	0	0	0	0	0	0	0	0	0	0
5.10993400.T_C.clim-bio9	5	10993400	T	C	0.012	NON_SYNONYMOUS_CODING	clim-bio9	AT5G28950	terminator	10992935	10994435	0	0	0	0	0	0	0	0	0	0	0	0	0	0	0	0	0	0	0	0	0	0	0	0	0	0	0	0	0	0	0	0	0	0	0	0	0	0
5.12920376.C_T.clim-bio9	5	12920376	C	T	0.012	NON_SYNONYMOUS_CODING	clim-bio9	AT5G34581	promoter	12919365	12920865	0	0	0	0	0	0	0	0	0	0	0	0	0	0	0	0	0	0	0	0	0	0	0	0	0	0	0	0	0	0	0	0	0	0	0	0	0	0
5.12982818.A_T.clim-bio9	5	12982818	A	T	0.012	NON_SYNONYMOUS_CODING	clim-bio9	AT5G34829	promoter	12982389	12983889	0	0	0	0	0	0	0	0	0	0	0	0	0	0	0	0	0	0	0	0	0	0	0	0	0	0	0	0	0	0	0	0	0	0	0	0	0	0
5.13358549.C_T.clim-bio9	5	13358549	C	T	0.012	NON_SYNONYMOUS_CODING	clim-bio9	AT5G35090	promoter	13357369	13358869	0	0	0	0	0	0	0	0	0	0	0	0	0	0	0	0	0	0	0	0	0	0	0	0	0	0	0	0	0	0	0	0	0	0	0	0	0	0
5.13523874.C_A.clim-bio9	5	13523874	C	A	0.012	NON_SYNONYMOUS_CODING	clim-bio9	AT5G35330	terminator	13522402	13523902	0	0	0	0	0	0	0	0	0	0	0	0	0	0	0	0	0	0	0	0	0	0	0	0	0	0	0	0	0	0	0	0	0	0	0	0	0	0
5.10832445.G_T.clim-bio9	5	10832445	G	T	0.012	NON_SYNONYMOUS_CODING	clim-bio9	AT5G28820	terminator	10832032	10833532	0	0	0	0	0	0	0	0	0	0	0	0	0	0	0	0	0	0	0	0	0	0	0	0	0	0	0	0	0	0	0	0	0	0	0	0	0	0
5.10897685.C_G.clim-bio9	5	10897685	C	G	0.012	NON_SYNONYMOUS_CODING	clim-bio9	AT5G28885	terminator	10897680	10899180	0	0	0	0	0	0	0	0	0	0	0	0	0	0	0	0	0	0	0	0	0	0	0	0	0	0	0	0	0	0	0	0	0	0	0	0	0	0
5.11280880.G_A.clim-bio9	5	11280880	G	A	0.012	NON_SYNONYMOUS_CODING	clim-bio9	AT5G29613	promoter	11279576	11281076	0	0	0	0	0	0	0	0	0	0	0	0	0	0	0	0	0	0	0	0	0	0	0	0	0	0	0	0	-1	0	0	0	0	0	0	0	0	0
5.12592610.A_G.clim-bio9	5	12592610	A	G	0.012	NON_SYNONYMOUS_CODING	clim-bio9	AT5G33330	promoter	12592404	12593904	0	0	0	0	0	0	0	0	0	0	0	0	0	0	0	0	0	0	0	0	0	0	0	0	0	-1	0	0	0	0	0	0	0	0	0	0	0	0
5.12739017.C_T.clim-bio9	5	12739017	C	T	0.012	NON_SYNONYMOUS_CODING	clim-bio9	AT5G33439	promoter	12738712	12740212	0	0	0	0	0	0	0	1	0	0	0	0	0	0	0	0	0	0	0	0	0	0	0	0	0	0	0	0	0	0	0	0	0	0	0	0	0	0
5.12739029.G_A.clim-bio9	5	12739029	G	A	0.012	NON_SYNONYMOUS_CODING	clim-bio9	AT5G33439	promoter	12738712	12740212	0	0	0	0	0	0	0	0	0	0	0	0	0	0	0	0	0	0	0	0	0	0	0	0	0	0	0	0	0	0	0	0	0	0	0	0	0	0
5.18427267.A_C.clim-tmax2	5	18427267	A	C	0.0159681	NON_SYNONYMOUS_CODING	clim-tmax2	AT5G45475	terminator	18426516	18428016	0	0	0	0	0	0	0	0	0	0	0	0	0	0	0	0	0	0	0	0	0	0	0	0	0	0	0	0	0	0	0	0	0	0	0	0	0	0
5.15775635.G_C.clim-tmax1	5	15775635	G	C	0.0139721	NON_SYNONYMOUS_CODING	clim-tmax1	AT5G39430	terminator	15774301	15775801	0	0	0	0	0	0	0	0	0	0	0	0	0	0	0	0	0	0	0	0	0	0	0	0	0	0	0	0	0	0	0	0	0	0	0	0	0	0
5.15772408.T_A.clim-tmax1	5	15772408	T	A	0.0139721	NON_SYNONYMOUS_CODING	clim-tmax1	AT5G39420	promoter	15770930	15772430	0	0	0	0	0	0	0	0	0	0	0	0	0	0	0	0	0	0	0	0	0	0	0	0	0	0	0	0	0	0	0	0	0	0	0	0	0	0
5.10170632.C_G.clim-tmax1	5	10170632	C	G	0.0778443	NON_SYNONYMOUS_CODING	clim-tmax1	AT5G28190	promoter	10170196	10171696	0	0	0	0	0	0	0	0	0	0	0	0	0	0	0	0	0	0	0	0	0	0	0	0	0	0	0	0	0	0	0	0	0	0	0	0	0	0
5.19163255.A_C.clim-tmax2	5	19163255	A	C	0.0239521	NON_SYNONYMOUS_CODING	clim-tmax2	AT5G47190	terminator	19163183	19164683	0	0	0	0	0	0	0	0	0	0	0	0	0	0	0	0	0	0	0	0	0	0	0	0	0	0	0	0	0	0	0	0	0	0	0	0	0	0
5.16761111.T_A.clim-tmax6	5	16761111	T	A	0.011976	NON_SYNONYMOUS_CODING	clim-tmax6	AT5G41880	promoter	16759845	16761345	0	0	0	0	0	0	0	0	0	0	0	0	0	0	0	0	0	0	0	0	0	0	0	0	0	0	0	0	0	0	0	0	0	0	0	0	0	0
5.16763715.G_A.clim-tmax5	5	16763715	G	A	0.0139721	NON_SYNONYMOUS_CODING	clim-tmax5	AT5G41890	terminator	16763210	16764710	0	0	0	0	0	0	0	0	0	0	0	0	0	0	0	0	0	0	0	0	0	0	0	0	0	0	0	0	0	0	0	0	0	0	0	0	0	0
5.19198411.A_G.clim-tmax2	5	19198411	A	G	0.0199601	NON_SYNONYMOUS_CODING	clim-tmax2	AT5G47300	promoter	19197124	19198624	0	0	0	0	0	0	0	0	0	0	0	0	0	0	0	0	0	0	0	0	0	0	0	0	0	0	0	0	0	0	0	0	0	0	0	0	0	0
5.23971524.A_T.clim-tmin3	5	23971524	A	T	0.0373444	NON_SYNONYMOUS_CODING	clim-tmin3	AT5G59440	promoter	23970062	23971562	0	0	0	0	0	0	0	0	0	0	0	0	0	0	0	0	0	0	0	0	0	0	0	0	0	0	0	0	0	0	0	0	0	0	0	0	0	0
5.15900082.G_C.clim-tmax1	5	15900082	G	C	0.0159681	NON_SYNONYMOUS_CODING	clim-tmax1	AT5G39715	promoter	15898636	15900136	0	0	0	0	0	0	0	0	0	0	0	0	0	0	0	0	0	0	0	0	0	0	0	0	0	0	0	0	0	0	0	0	0	0	0	0	0	0
5.10015579.G_A.clim-prec5	5	10015579	G	A	0.011976	NON_SYNONYMOUS_CODING	clim-prec5	AT5G27980	terminator	10014773	10016273	0	0	0	0	0	0	0	0	0	0	0	0	0	0	0	0	0	0	0	0	0	0	0	0	0	0	0	0	0	0	0	0	0	0	0	0	0	0
5.15752493.C_T.clim-tmax1	5	15752493	C	T	0.0159681	NON_SYNONYMOUS_CODING	clim-tmax1	AT5G39360	terminator	15752005	15753505	0	0	0	0	0	0	0	0	0	0	0	0	0	0	0	0	0	0	0	0	0	0	0	0	0	0	0	0	0	0	0	0	0	0	0	0	0	0
5.13595832.G_A.clim-bio9	5	13595832	G	A	0.014	NON_SYNONYMOUS_CODING	clim-bio9	AT5G35380	promoter	13595793	13597293	0	0	0	0	0	0	0	0	0	0	0	-1	0	0	0	0	0	0	0	0	0	0	0	0	0	0	0	0	0	0	0	0	0	0	0	0	0	0
5.14021113.G_A.clim-bio9	5	14021113	G	A	0.014	NON_SYNONYMOUS_CODING	clim-bio9	AT5G35870	promoter	14019778	14021278	0	0	0	0	0	0	0	0	0	0	0	0	0	0	0	0	0	0	0	0	0	0	0	0	0	0	0	0	0	0	0	0	0	0	0	0	0	0
5.13882662.C_T.clim-bio9	5	13882662	C	T	0.014	NON_SYNONYMOUS_CODING	clim-bio9	AT5G35715	terminator	13882437	13883937	0	0	0	0	0	0	0	0	0	0	0	0	0	0	0	0	0	0	0	0	0	0	0	0	0	0	0	0	0	0	0	0	0	0	0	0	0	0
5.14105252.A_T.clim-bio9	5	14105252	A	T	0.014	NON_SYNONYMOUS_CODING	clim-bio9	AT5G35950	promoter	14103942	14105442	0	0	0	0	0	0	0	0	0	0	0	0	0	0	0	0	0	0	1	0	0	0	0	0	0	0	0	0	0	0	0	0	0	0	0	0	0	0
5.14136785.G_C.clim-bio9	5	14136785	G	C	0.014	NON_SYNONYMOUS_CODING	clim-bio9	AT5G35995	terminator	14135393	14136893	0	0	0	0	0	0	0	0	0	0	0	1	0	0	0	0	0	0	0	0	0	0	0	0	0	0	0	0	0	0	0	0	0	0	0	0	0	0
5.6628355.G_A.FT GH	5	6628355	G	A	0.0903614	NON_SYNONYMOUS_CODING	FT GH	AT5G19630	terminator	6626939	6628439	0	0	0	0	0	0	0	0	0	0	0	0	0	0	0	0	0	0	0	0	0	0	0	0	0	0	0	0	0	0	0	0	0	0	0	0	0	0
5.10170422.T_C.clim-tmax1	5	10170422	T	C	0.0578842	NON_SYNONYMOUS_CODING	clim-tmax1	AT5G28190	promoter	10170196	10171696	0	0	0	0	0	0	0	0	0	0	0	0	0	0	0	0	0	0	0	0	0	0	0	0	0	0	0	0	0	0	0	0	0	0	0	0	0	0
5.10163280.G_T.clim-tmax1	5	10163280	G	T	0.0578842	NON_SYNONYMOUS_CODING	clim-tmax1	AT5G28180	promoter	10161782	10163282	0	0	0	0	0	0	0	0	0	0	0	0	0	0	0	0	0	0	0	0	0	0	0	0	0	0	0	0	0	0	0	0	0	0	0	0	0	0
5.10170329.T_A.clim-tmax1	5	10170329	T	A	0.0578842	NON_SYNONYMOUS_CODING	clim-tmax1	AT5G28190	promoter	10170196	10171696	0	0	0	0	0	0	0	0	0	0	0	0	0	0	0	0	0	0	0	0	0	0	0	0	0	0	0	0	0	0	0	0	0	0	0	0	0	0
5.10170429.C_T.clim-tmax1	5	10170429	C	T	0.0578842	NON_SYNONYMOUS_CODING	clim-tmax1	AT5G28190	promoter	10170196	10171696	0	0	0	0	0	0	0	0	0	0	0	0	0	0	0	0	0	0	0	0	0	0	0	0	0	0	0	0	0	0	0	0	0	0	0	0	0	0
5.13934257.T_G.clim-bio9	5	13934257	T	G	0.018	NON_SYNONYMOUS_CODING	clim-bio9	AT5G35760	promoter	13933107	13934607	0	0	0	0	0	0	0	0	0	0	0	0	0	0	0	0	0	0	0	0	0	0	0	0	0	0	0	0	0	0	0	0	0	0	0	0	0	0
5.13922690.G_A.clim-bio9	5	13922690	G	A	0.018	NON_SYNONYMOUS_CODING	clim-bio9	AT5G35753	terminator	13921417	13922917	0	0	0	0	0	0	0	0	0	0	0	0	0	0	0	0	0	0	0	0	0	0	0	0	0	0	0	0	0	0	0	0	0	0	0	0	0	0
5.13922795.C_T.clim-bio9	5	13922795	C	T	0.018	NON_SYNONYMOUS_CODING	clim-bio9	AT5G35753	terminator	13921417	13922917	0	0	0	0	0	0	0	0	0	0	0	0	0	0	0	0	0	0	0	0	0	0	0	0	0	0	0	0	0	0	0	0	0	0	0	0	0	0
5.10833010.T_A.clim-bio9	5	10833010	T	A	0.014	NON_SYNONYMOUS_CODING	clim-bio9	AT5G28820	terminator	10832032	10833532	0	0	0	0	0	0	0	0	0	0	0	0	0	0	0	0	0	0	0	0	0	0	0	0	0	0	0	0	0	0	0	0	0	0	0	0	0	0
5.7582223.T_G.clim-tmax6	5	7582223	T	G	0.0658683	NON_SYNONYMOUS_CODING	clim-tmax6	AT5G03475	terminator	7582054	7583554	0	0	0	0	0	0	0	0	0	0	0	0	0	0	0	0	0	0	0	0	0	0	0	0	0	0	0	0	0	0	0	0	0	0	0	0	0	0
5.7582237.C_A.clim-tmax6	5	7582237	C	A	0.0658683	NON_SYNONYMOUS_CODING	clim-tmax6	AT5G03475	terminator	7582054	7583554	0	0	0	0	0	0	0	0	0	0	0	0	0	0	0	0	0	0	0	0	0	0	0	0	0	0	0	0	0	0	0	0	0	0	0	0	0	0
5.10942974.C_T.clim-bio9	5	10942974	C	T	0.014	NON_SYNONYMOUS_CODING	clim-bio9	AT5G28920	promoter	10942878	10944378	0	0	0	0	0	0	0	0	0	0	0	0	0	0	0	0	0	0	0	0	0	0	0	0	0	0	0	0	0	0	0	0	0	0	0	0	1	0
5.14184579.C_T.clim-tmax2	5	14184579	C	T	0.011976	NON_SYNONYMOUS_CODING	clim-tmax2	AT5G36080	promoter	14183422	14184922	0	0	0	0	0	0	0	0	0	0	0	0	0	0	0	0	0	0	0	0	0	0	0	0	0	0	0	0	0	0	0	0	0	0	0	0	0	0
5.26648113.A_C.clim-tmax2	5	26648113	A	C	0.0239521	NON_SYNONYMOUS_CODING	clim-tmax2	AT5G66750	promoter	26647896	26649396	0	0	0	0	0	0	0	0	0	0	0	0	0	0	0	0	0	0	0	0	0	0	0	0	0	0	0	0	0	0	0	0	0	0	0	0	0	0
5.17926613.G_A.clim-bio9	5	17926613	G	A	0.022	NON_SYNONYMOUS_CODING	clim-bio9	AT5G44495	promoter	17926210	17927710	0	0	0	0	0	0	0	0	0	0	0	0	0	0	0	0	0	0	0	0	0	0	0	0	0	0	0	0	0	0	0	0	0	0	0	0	0	0
5.16835860.T_C.clim-tmax5	5	16835860	T	C	0.011976	NON_SYNONYMOUS_CODING	clim-tmax5	AT5G42120	promoter	16834669	16836169	0	0	0	0	0	0	0	0	0	0	0	0	0	0	0	0	0	0	0	0	0	0	0	0	0	0	0	0	0	0	0	0	0	0	0	0	0	0
5.10163201.C_A.clim-tmax1	5	10163201	C	A	0.0598802	NON_SYNONYMOUS_CODING	clim-tmax1	AT5G28180	promoter	10161782	10163282	0	0	0	0	0	0	0	0	0	0	0	0	0	0	0	0	0	0	0	0	0	0	0	0	0	0	0	0	0	0	0	0	0	0	0	0	0	0
5.19338757.G_A.clim-tmax2	5	19338757	G	A	0.0239521	NON_SYNONYMOUS_CODING	clim-tmax2	AT5G47740	promoter	19337510	19339010	0	0	0	0	0	0	0	0	0	0	0	0	0	0	0	0	0	0	0	0	0	0	0	0	0	0	0	0	0	0	0	0	0	0	0	0	0	0
5.19297036.C_G.clim-tmax2	5	19297036	C	G	0.0219561	NON_SYNONYMOUS_CODING	clim-tmax2	AT5G47580	promoter	19296924	19298424	0	0	0	0	0	0	0	0	0	0	0	0	0	0	0	0	0	0	0	0	0	0	0	0	0	0	0	0	0	0	0	0	0	0	0	0	0	0
5.19252651.C_T.clim-tmax2	5	19252651	C	T	0.0219561	NON_SYNONYMOUS_CODING	clim-tmax2	AT5G47460	terminator	19251462	19252962	0	0	0	0	0	0	0	0	0	0	0	0	0	0	0	0	0	0	0	0	0	0	0	0	0	0	0	0	0	0	0	0	0	0	0	0	0	0
5.16764660.C_T.clim-tmax5	5	16764660	C	T	0.0159681	NON_SYNONYMOUS_CODING	clim-tmax5	AT5G41890	terminator	16763210	16764710	0	0	0	0	0	0	0	0	0	0	0	0	0	0	0	0	0	0	0	0	0	0	0	0	0	0	0	0	0	0	0	0	0	0	0	0	0	0
5.17731642.C_T.clim-bio9	5	17731642	C	T	0.044	NON_SYNONYMOUS_CODING	clim-bio9	AT5G44063	promoter	17731318	17732818	0	0	0	0	0	0	0	0	0	0	0	0	0	0	0	0	0	0	0	0	0	0	0	0	0	0	0	0	0	0	0	0	0	0	0	0	0	0
5.18138216.G_A.clim-bio1	5	18138216	G	A	0.024	NON_SYNONYMOUS_CODING	clim-bio1	AT5G44920	promoter	18137774	18139274	0	0	0	0	0	0	0	0	0	0	0	0	0	0	0	0	0	0	0	0	0	0	0	0	0	0	0	0	1	0	0	0	0	0	0	0	0	0
5.13785260.C_A.clim-gs8	5	13785260	C	A	0.0179641	NON_SYNONYMOUS_CODING	clim-gs8	AT5G35603	terminator	13784167	13785667	0	0	0	0	0	0	0	0	0	0	0	0	0	0	0	0	0	0	0	0	0	0	0	0	0	0	0	0	0	0	0	0	0	0	0	0	0	0
5.24100139.G_C.clim-tmin3	5	24100139	G	C	0.0352697	NON_SYNONYMOUS_CODING	clim-tmin3	AT5G59810	promoter	24100093	24101593	0	0	0	0	0	0	0	0	0	0	0	0	0	0	0	0	0	0	0	0	0	0	0	0	0	0	0	0	0	0	0	0	0	0	0	0	0	0
5.17417682.G_A.clim-bio9	5	17417682	G	A	0.012	NON_SYNONYMOUS_CODING	clim-bio9	AT5G43370	terminator	17417472	17418972	0	0	0	0	0	0	0	0	0	0	0	0	0	0	0	0	0	0	0	0	0	0	0	0	0	0	0	0	0	0	0	0	0	0	0	0	0	0
5.10163204.T_A.clim-tmax1	5	10163204	T	A	0.0618762	NON_SYNONYMOUS_CODING	clim-tmax1	AT5G28180	promoter	10161782	10163282	0	0	0	0	0	0	0	0	0	0	0	0	0	0	0	0	0	0	0	0	0	0	0	0	0	0	0	0	0	0	0	0	0	0	0	0	0	0
5.25359354.T_G.DTF sweden 2009 (2nd experiment)	5	25359354	T	G	0.149573	NON_SYNONYMOUS_CODING	DTF sweden 2009 (2nd experiment)	AT5G63240	promoter	25359065	25360565	0	0	0	0	0	0	0	0	0	0	0	0	0	0	0	0	0	0	0	0	0	0	0	0	0	0	0	0	0	0	0	0	0	0	0	0	0	0
5.18032131.T_C.clim-tmax12	5	18032131	T	C	0.0399202	NON_SYNONYMOUS_CODING	clim-tmax12	AT5G44690	promoter	18031793	18033293	0	0	0	0	0	0	0	0	0	0	0	0	0	0	0	0	0	0	0	0	0	0	0	0	0	0	0	0	0	0	0	0	0	0	0	0	0	0
5.12678378.C_T.clim-bio9	5	12678378	C	T	0.014	NON_SYNONYMOUS_CODING	clim-bio9	AT5G33406	promoter	12677903	12679403	0	0	0	0	0	0	0	0	0	0	0	0	0	0	0	0	0	0	0	0	0	0	0	0	0	0	0	0	0	0	0	0	0	0	0	0	0	0
5.18174836.G_A.clim-tmin6	5	18174836	G	A	0.0359281	NON_SYNONYMOUS_CODING	clim-tmin6	AT5G45040	terminator	18174370	18175870	0	0	0	0	0	0	0	0	0	0	0	0	0	0	0	0	0	0	0	0	0	0	0	0	0	0	0	0	0	0	0	0	0	0	0	0	0	0
5.23228901.C_T.LDV	5	23228901	C	T	0.0654762	NON_SYNONYMOUS_CODING	LDV	AT5G57340	terminator	23228798	23230298	0	0	0	0	0	0	0	0	0	0	0	0	0	0	0	0	0	0	0	0	0	0	0	0	0	0	0	0	0	1	0	0	0	0	0	0	0	0
5.18613730.C_G.clim-tmin6	5	18613730	C	G	0.0219561	NON_SYNONYMOUS_CODING	clim-tmin6	AT5G45890	promoter	18612238	18613738	0	0	0	0	0	0	0	0	0	0	0	0	0	0	0	0	0	0	0	0	0	0	0	0	0	0	0	0	0	0	0	0	0	0	0	0	0	0
5.25359325.C_T.DTF sweden 2009 (2nd experiment)	5	25359325	C	T	0.147436	NON_SYNONYMOUS_CODING	DTF sweden 2009 (2nd experiment)	AT5G63240	promoter	25359065	25360565	0	0	0	0	0	0	0	0	0	0	0	0	0	0	0	0	0	0	0	0	0	0	0	0	0	0	0	0	0	0	0	0	0	0	0	0	0	0
5.18898091.C_T.clim-tmin6	5	18898091	C	T	0.0139721	NON_SYNONYMOUS_CODING	clim-tmin6	AT5G46570	terminator	18896906	18898406	0	0	0	0	0	0	0	0	0	0	0	0	0	0	0	0	0	0	0	0	0	0	0	0	0	0	0	0	0	0	0	0	0	0	0	0	0	0
5.14243217.G_C.clim-tmax6	5	14243217	G	C	0.0139721	NON_SYNONYMOUS_CODING	clim-tmax6	AT5G36200	terminator	14243105	14244605	0	0	0	0	0	0	0	0	0	0	0	0	0	0	0	0	0	0	0	0	0	0	0	0	0	0	0	0	0	0	0	0	0	0	0	0	0	0
5.23228646.C_T.FT10	5	23228646	C	T	0.0255198	NON_SYNONYMOUS_CODING	FT10	AT5G57345	terminator	23228290	23229790	0	0	0	0	0	0	0	0	0	0	0	0	0	0	0	0	0	0	0	0	0	1	0	0	0	0	0	0	0	0	0	0	0	0	0	0	0	0
5.9457710.A_T.clim-tmin6	5	9457710	A	T	0.0139721	NON_SYNONYMOUS_CODING	clim-tmin6	AT5G26865	promoter	9457379	9458879	0	0	0	0	0	0	0	0	0	0	0	0	0	0	0	0	0	0	0	0	0	0	0	0	0	0	0	0	0	0	0	0	0	0	0	0	0	0
5.25369821.T_G.DTF sweden 2009 (2nd experiment)	5	25369821	T	G	0.168803	NON_SYNONYMOUS_CODING	DTF sweden 2009 (2nd experiment)	AT5G63280	terminator	25368797	25370297	0	0	0	0	0	0	0	0	0	0	0	0	0	0	0	0	0	0	0	0	0	0	0	0	0	0	0	0	0	0	0	0	0	0	0	0	0	0
5.16059989.T_A.clim-tmin5	5	16059989	T	A	0.0279441	NON_SYNONYMOUS_CODING	clim-tmin5	AT5G40150	terminator	16058503	16060003	0	0	0	0	0	0	0	0	0	0	0	0	0	0	0	0	0	0	0	0	0	0	0	0	0	0	0	0	0	0	0	0	0	0	0	0	0	0
5.18219053.C_T.clim-tmin7	5	18219053	C	T	0.0259481	NON_SYNONYMOUS_CODING	clim-tmin7	AT5G45100	promoter	18217585	18219085	0	0	0	0	0	0	0	0	0	0	0	0	0	0	0	0	0	0	0	0	0	0	0	0	0	0	0	0	0	0	0	0	0	0	0	0	0	0
5.18219069.G_T.clim-tmin7	5	18219069	G	T	0.0259481	NON_SYNONYMOUS_CODING	clim-tmin7	AT5G45100	promoter	18217585	18219085	0	0	0	0	0	0	0	0	0	0	0	0	0	0	0	0	0	0	0	0	0	0	0	0	0	0	0	0	0	0	0	0	0	0	0	0	0	0
[truncated: 5,365 more rows]
[truncated: 9 more columns]
