# Supplementary material for: Genome-wide modelling of plant transcription factor binding captures regulatory variants associated with phenotypic traits
Source: Nat Commun. 2026 Jun 3;17:4913. doi: 10.1038/s41467-026-73634-8 (PMC13234004; doi:10.1038/s41467-026-73634-8)
Supplement: Supplementary file 15 — Source Data [file 41467_2026_73634_MOESM15_ESM.zip › Fig 2a-c, Supplementary Fig 4.xlsx]

## Sheet: Figure 2a
score	model type	metric	offset
0.60191	model	auPR	125
0.66771	model	weighted auPR	250
0.918547	model	auROC	125
0.924508	model	auROC	75
0.615152	model	auPR	75
0.596971	model	auPR	125
0.918764	model	auROC	125
0.71587	model	weighted auPR	125
0.725263	model	weighted auPR	75
0.918533	model	auROC	75
0.606967	model	auPR	75
0.540061	model	auPR	250
0.898546	model	auROC	250
0.66745	model	weighted auPR	250
0.914763	model	auROC	125
0.892503	model	auROC	250
0.527157	model	auPR	250
0.539139	model	auPR	250
0.898722	model	auROC	250
0.673005	model	weighted auPR	250
0.676758	model	weighted auPR	250
0.90018	model	auROC	250
0.548484	model	auPR	250
0.538066	model	auPR	250
0.900039	model	auROC	250
0.663266	model	weighted auPR	250
0.71428	model	weighted auPR	125
0.732694	model	weighted auPR	75
0.591183	model	auPR	125
0.914013	model	auROC	125
0.909746	model	auROC	125
0.581906	model	auPR	125
0.620039	model	auPR	75
0.622321	model	auPR	75
0.741057	model	weighted auPR	75
0.92652	model	auROC	75
0.624225	model	auPR	75
0.587704	model	auPR	125
0.703875	model	weighted auPR	125
0.708699	model	weighted auPR	125
0.925262	model	auROC	75
0.735747	model	weighted auPR	75
0.734929	model	weighted auPR	75
0.926457	model	auROC	75
0.720576	model	weighted auPR	125
0.119093	baseline-si	auPR	250
0.207921	baseline-si	weighted auPR	75
0.194565	baseline-si	weighted auPR	250
0.118463	baseline-si	auPR	75
0.658215	baseline-si	auROC	75
0.194331	baseline-si	weighted auPR	75
0.656764	baseline-si	auROC	250
0.130535	baseline-si	auPR	75
0.677285	baseline-si	auROC	75
0.124076	baseline-si	auPR	250
0.665967	baseline-si	auROC	250
0.199631	baseline-si	weighted auPR	250
0.129427	baseline-si	auPR	75
0.673665	baseline-si	auROC	75
0.206238	baseline-si	weighted auPR	75
0.206614	baseline-si	weighted auPR	75
0.673015	baseline-si	auROC	75
0.129628	baseline-si	auPR	75
0.12941	baseline-si	auPR	75
0.677774	baseline-si	auROC	75
0.205504	baseline-si	weighted auPR	75
0.194461	baseline-si	weighted auPR	250
0.660663	baseline-si	auROC	250
0.118966	baseline-si	auPR	250
0.201763	baseline-si	weighted auPR	250
0.12845	baseline-si	auPR	125
0.670585	baseline-si	auROC	125
0.204584	baseline-si	weighted auPR	125
0.207753	baseline-si	weighted auPR	125
0.675039	baseline-si	auROC	125
0.130182	baseline-si	auPR	125
0.119514	baseline-si	auPR	125
0.660184	baseline-si	auROC	125
0.19518	baseline-si	weighted auPR	125
0.205355	baseline-si	weighted auPR	125
0.677101	baseline-si	auROC	125
0.12599	baseline-si	auPR	250
0.668697	baseline-si	auROC	250
0.129476	baseline-si	auPR	125
0.669769	baseline-si	auROC	250
0.128726	baseline-si	auPR	125
0.669839	baseline-si	auROC	125
0.204461	baseline-si	weighted auPR	125
0.199239	baseline-si	weighted auPR	250
0.125035	baseline-si	auPR	250
0.280614	baseline-di	weighted auPR	75
0.195247	baseline-di	auPR	125
0.760705	baseline-di	auROC	75
0.190281	baseline-di	auPR	75
0.1939	baseline-di	auPR	75
0.760498	baseline-di	auROC	75
0.194977	baseline-di	auPR	75
0.763961	baseline-di	auROC	75
0.193985	baseline-di	auPR	125
0.277868	baseline-di	weighted auPR	125
0.760536	baseline-di	auROC	125
0.191801	baseline-di	auPR	125
0.7606	baseline-di	auROC	125
0.282096	baseline-di	weighted auPR	125
0.282835	baseline-di	weighted auPR	125
0.283756	baseline-di	weighted auPR	75
0.760745	baseline-di	auROC	125
0.193132	baseline-di	auPR	125
0.276678	baseline-di	weighted auPR	75
0.185746	baseline-di	auPR	250
0.760446	baseline-di	auROC	250
0.278402	baseline-di	weighted auPR	250
0.276801	baseline-di	weighted auPR	250
0.756826	baseline-di	auROC	250
0.190383	baseline-di	auPR	250
0.187836	baseline-di	auPR	250
0.753578	baseline-di	auROC	250
0.274508	baseline-di	weighted auPR	250
0.281025	baseline-di	weighted auPR	250
0.761673	baseline-di	auROC	250
0.193038	baseline-di	auPR	250
0.757033	baseline-di	auROC	250
0.759955	baseline-di	auROC	75
0.27228	baseline-di	weighted auPR	250
0.272534	baseline-di	weighted auPR	125
0.75381	baseline-di	auROC	125
0.186722	baseline-di	auPR	125
0.193304	baseline-di	auPR	75
0.760846	baseline-di	auROC	75
0.281981	baseline-di	weighted auPR	75
0.281651	baseline-di	weighted auPR	125
0.76069	baseline-di	auROC	125
0.191219	baseline-di	auPR	250
0.190625	baseline-di	auPR	75
0.278086	baseline-di	weighted auPR	75

## Sheet: Figure 2b and Suppl. Figure 4
model	tf families	MCC	number of profiles	total number of peaks
full	EIL_tnt	0	1	1209
full	MADS_tnt	0	4	36483
full	RAV_tnt	0	2	14713
full	RWPRK_tnt	0	3	11108
full	TCP_tnt	0	9	11203
full weighted	EIL_tnt	0	1	1209
full weighted	RAV_tnt	0	2	14713
full weighted	RWPRK_tnt	0	3	11108
full weighted offset 75	RWPRK_tnt	0	3	11108
full weighted	TCP_tnt	0	9	11203
full weighted	ARF_tnt	0.0336963	1	11654
full	ARF_tnt	0.0428636	1	11654
full weighted	MADS_tnt	0.0475049	4	36483
full weighted offset 75	EIL_tnt	0.0668103	1	1209
full weighted offset 75	ARF_tnt	0.0882069	1	11654
full	GRF_tnt	0.105063	2	8901
full	CAMTA_tnt	0.167638	2	3547
full	C2C2YABBY_tnt	0.17519	1	9178
full weighted	SRS_tnt	0.208883	1	11332
full weighted	C2H2_tnt	0.236318	20	130985
full weighted	NAC_tnt	0.250256	78	388133
full weighted	CAMTA_tnt	0.259855	2	3547
full	ABI3VP1_tnt	0.296002	4	31626
full weighted	C2C2YABBY_tnt	0.315294	1	9178
full	C2H2_tnt	0.35064	20	130985
full weighted offset 75	C2C2YABBY_tnt	0.352995	1	9178
full weighted offset 75	RAV_tnt	0.362221	2	14713
full weighted	ABI3VP1_tnt	0.366111	4	31626
full	ND_tnt	0.366729	2	7750
full weighted	GRF_tnt	0.374508	2	8901
full weighted offset 75	C2H2_tnt	0.393375	20	130985
full weighted offset 75	ABI3VP1_tnt	0.398611	4	31626
full weighted	ND_tnt	0.406254	2	7750
full	FAR1_tnt	0.407188	1	957
full	ARID_tnt	0.407545	1	10683
full weighted	FAR1_tnt	0.419765	1	957
full	SRS_tnt	0.429328	1	11332
full	ARF_ecoli	0.437192	1	26659
full weighted	Trihelix_tnt	0.440403	15	89134
full weighted	GeBP_tnt	0.445987	1	11654
full	Homeobox_ecoli	0.449202	1	10750
full weighted offset 75	ND_tnt	0.455505	2	7750
full weighted	C3H_tnt	0.46117	5	35394
full weighted	Homeobox_ecoli	0.464369	1	10750
full	GeBP_tnt	0.467297	1	11654
full weighted	zfGRF_tnt	0.469316	1	2415
full weighted offset 75	MADS_tnt	0.469473	4	36483
full	Trihelix_tnt	0.4707	15	89134
full	C3H_tnt	0.472777	5	35394
full weighted offset 75	ARF_ecoli	0.473768	1	26659
full	zfGRF_tnt	0.47758	1	2415
full weighted	ARF_ecoli	0.478108	1	26659
full weighted	MYB_tnt	0.488103	50	301999
full weighted	mTERF_tnt	0.490007	1	5551
full	mTERF_tnt	0.491545	1	5551
full	S1Falike_tnt	0.494448	1	7818
full	BES1_tnt	0.503377	2	4585
full weighted offset 75	Trihelix_tnt	0.507519	15	89134
full weighted	ARID_tnt	0.508399	1	10683
full weighted	S1Falike_tnt	0.510289	1	7818
full	Orphan_tnt	0.511611	2	19008
full	NAC_tnt	0.513212	78	388133
full weighted	Orphan_tnt	0.516929	2	19008
full weighted offset 75	CAMTA_tnt	0.523018	2	3547
full weighted offset 75	C3H_tnt	0.535704	5	35394
full weighted offset 75	Homeobox_tnt	0.535883	9	70001
full weighted offset 75	Orphan_tnt	0.54212	2	19008
full weighted	Homeobox_tnt	0.543384	9	70001
full weighted	BES1_tnt	0.544899	2	4585
full	Homeobox_tnt	0.547148	9	70001
full weighted offset 75	NAC_tnt	0.551324	78	388133
full weighted offset 75	GRF_tnt	0.555193	2	8901
full	MYB_tnt	0.560035	50	301999
full weighted offset 75	ARID_tnt	0.562301	1	10683
full weighted	LOBAS2_tnt	0.572571	11	74721
full	LOBAS2_tnt	0.574453	11	74721
full weighted	MYBrelated_tnt	0.5829	37	275945
full weighted offset 75	MYB_tnt	0.593152	50	301999
full weighted offset 75	GeBP_tnt	0.595104	1	11654
full weighted offset 75	Homeobox_ecoli	0.597665	1	10750
full weighted	bZIP_tnt	0.599712	41	139241
full weighted	HSF_tnt	0.605561	11	60989
full	E2FDP_tnt	0.607778	3	7471
full	HSF_tnt	0.609382	11	60989
full weighted offset 75	SRS_tnt	0.612065	1	11332
full weighted offset 75	LOBAS2_tnt	0.612127	11	74721
full weighted	E2FDP_tnt	0.61993	3	7471
full weighted	bHLH_tnt	0.620467	9	70497
full weighted	REM_tnt	0.622244	2	40334
full	REM_tnt	0.623542	2	40334
full weighted	C2C2gata_tnt	0.624438	5	23332
full weighted	ZFHD_tnt	0.62507	11	160300
full weighted offset 75	HSF_tnt	0.627462	11	60989
full	bZIP_tnt	0.630578	41	139241
full	C2C2gata_tnt	0.631282	5	23332
full	MYBrelated_tnt	0.634748	37	275945
full weighted	G2like_tnt	0.639296	22	171542
full	ZFHD_tnt	0.640093	11	160300
full	bHLH_tnt	0.643769	9	70497
full weighted offset 75	zfGRF_tnt	0.646826	1	2415
full	G2like_tnt	0.649802	22	171542
full weighted offset 75	REM_tnt	0.649813	2	40334
full weighted offset 75	BES1_tnt	0.649877	2	4585
full weighted offset 75	mTERF_tnt	0.650987	1	5551
full weighted offset 75	FAR1_tnt	0.651602	1	957
full	BZR_tnt	0.655821	4	12033
full weighted offset 75	ZFHD_tnt	0.656378	11	160300
full weighted offset 75	S1Falike_tnt	0.656725	1	7818
full weighted	HB_tnt	0.658616	13	163213
full weighted offset 75	bZIP_tnt	0.659057	41	139241
full weighted	BZR_tnt	0.665628	4	12033
full weighted offset 75	bHLH_tnt	0.668044	9	70497
full weighted offset 75	C2C2gata_tnt	0.668601	5	23332
full weighted offset 75	MYBrelated_tnt	0.672307	37	275945
full	HB_tnt	0.672393	13	163213
full weighted offset 75	HB_tnt	0.672442	13	163213
full weighted	WRKY_tnt	0.676798	38	157985
full weighted offset 75	G2like_tnt	0.677654	22	171542
full	CPP_tnt	0.68306	6	64469
full weighted	C2C2dof_tnt	0.683764	35	323888
full	C2C2dof_tnt	0.69003	35	323888
full	WRKY_tnt	0.69169	38	157985
full weighted	SBP_tnt	0.69507	9	64086
full weighted	BBRBPC_tnt	0.696545	2	17697
full weighted	CPP_tnt	0.700319	6	64469
full	BBRBPC_tnt	0.700985	2	17697
full	SBP_tnt	0.704768	9	64086
full weighted offset 75	WRKY_tnt	0.709953	38	157985
full weighted offset 75	C2C2dof_tnt	0.710593	35	323888
full weighted offset 75	TCP_tnt	0.719511	9	11203
full weighted offset 75	E2FDP_tnt	0.729889	3	7471
full weighted	AP2EREBP_tnt	0.738016	88	242562
full weighted offset 75	BZR_tnt	0.742021	4	12033
full weighted offset 75	BBRBPC_tnt	0.745876	2	17697
full weighted offset 75	CPP_tnt	0.747296	6	64469
full	AP2EREBP_tnt	0.750025	88	242562
full weighted offset 75	SBP_tnt	0.751688	9	64086
full weighted offset 75	AP2EREBP_tnt	0.764274	88	242562

## Sheet: Figure 2c
model	Pearson (# Profiles)	p_value (# Profiles)	Pearson (# Peaks)	p_value (# Peaks)	Model
full	0.375187	0.0101926	0.439088	0.00226735	model
full weighted	0.230768	0.122835	0.285448	0.0544875	model
full weighted offset 75	0.248403	0.0959939	0.25453	0.0878151	model
